# Supplementary material for: High genetic burden of type 2 diabetes can promote the high prevalence of disease: a longitudinal cohort study in Iran
Source: Sci Rep. 2020 Aug 19;10:14006. doi: 10.1038/s41598-020-70725-4 (PMC7438483; doi:10.1038/s41598-020-70725-4)
Supplement: Supplementary file 1 — Supplementary file1 [file 41598_2020_70725_MOESM1_ESM.xlsx]

## Sheet: T2D-SNPs
Supplementary File 1. The characteristics of type 2 diabetes-related SNPs
Chr	Position	Ref	Alt	Effect allele	rsID	Consequence	OR	Impact	Gene symbol
1	39173981	C	T	T	rs1537817	intron_variant	1.11	MODIFIER	MACF1
1	39174072	C	A	A	rs1126313	intron_variant	1.11	MODIFIER	MACF1
1	39177710	G	A	A	rs16825887	intron_variant	1.11	MODIFIER	MACF1
1	39181115	C	T	T	rs112672438	intron_variant	1.11	MODIFIER	MACF1
1	39181948	C	T	T	rs112824904	intron_variant	1.11	MODIFIER	MACF1
1	39183526	A	T	T	rs16825921	intron_variant	1.11	MODIFIER	MACF1
1	39188700	G	C	C	rs57214150	intron_variant	1.11	MODIFIER	MACF1
1	39196836	G	A	A	rs16825939	intron_variant	1.11	MODIFIER	MACF1
1	39196946	G	A	A	rs16825942	intron_variant	1.11	MODIFIER	MACF1
1	39203865	T	A	A	rs72661925	intron_variant	1.11	MODIFIER	MACF1
1	39209650	A	G	G	rs72661927	intron_variant	1.11	MODIFIER	MACF1
1	39213318	A	G	G	rs4660543	intron_variant	1.11	MODIFIER	MACF1
1	39213730	T	C	C	rs4660546	intron_variant	1.11	MODIFIER	MACF1
1	39217626	C	T	T	rs72637905	intron_variant	1.11	MODIFIER	MACF1
1	39222403	G	A	A	rs2036463	intron_variant	1.11	MODIFIER	MACF1
1	39222570	A	G	G	rs2036464	intron_variant	1.11	MODIFIER	MACF1
1	39222880	T	G	G	rs905381	intron_variant	1.11	MODIFIER	MACF1
1	39228846	G	T	T	rs111701080	intron_variant	1.11	MODIFIER	MACF1
1	39242630	G	A	A	rs72637906	intron_variant	1.11	MODIFIER	MACF1
1	39243031	G	A	A	rs67886352	intron_variant	1.11	MODIFIER	MACF1
1	39244787	T	C	C	rs60323161	intron_variant	1.11	MODIFIER	MACF1
1	39246258	C	T	T	rs66727439	downstream_gene_variant	1.11	MODIFIER	AL442071.1
1	39247976	T	C	C	rs111254532	downstream_gene_variant	1.11	MODIFIER	AL442071.1
1	39248188	G	T	T	rs16826000	downstream_gene_variant	1.11	MODIFIER	AL442071.1
1	39251230	A	G	G	rs16826009	intron_variant,non_coding_transcript_variant	1.11	MODIFIER	AL442071.1
1	39256542	A	G	G	rs4660208	intron_variant,non_coding_transcript_variant	1.11	MODIFIER	AL442071.1
1	39265878	T	C	C	rs4660214	intron_variant	1.11	MODIFIER	MACF1
1	39270662	C	G	G	rs4660603	intron_variant	1.11	MODIFIER	MACF1
1	39282599	G	A	A	rs3818806	intron_variant	1.11	MODIFIER	MACF1
1	39282990	G	A	A	rs41270799	intron_variant	1.11	MODIFIER	MACF1
1	39292127	G	C	C	rs16826036	intron_variant	1.11	MODIFIER	MACF1
1	39292962	G	A	A	rs16826038	intron_variant	1.11	MODIFIER	MACF1
1	39296531	A	G	G	rs111797516	intron_variant	1.11	MODIFIER	MACF1
1	39297217	C	T	T	rs61782157	intron_variant	1.11	MODIFIER	MACF1
1	39300369	A	G	G	rs41270803	splice_region_variant,intron_variant	1.11	LOW	MACF1
1	39303328	T	C	C	rs61783376	intron_variant	1.11	MODIFIER	MACF1
1	39304606	C	T	T	rs4660637	intron_variant	1.11	MODIFIER	MACF1
1	39311487	G	A	A	rs61783378	intron_variant	1.11	MODIFIER	MACF1
1	39331383	A	G	G	rs16826069	intron_variant	1.06	MODIFIER	MACF1
1	39336143	A	C	C	rs41270807	intron_variant	1.07	MODIFIER	MACF1
1	39346846	C	T	T	rs16826087	intron_variant	1.11	MODIFIER	MACF1
1	39349288	C	T	T	rs3754346	intron_variant	1.11	MODIFIER	MACF1
1	39349471	T	A	A	rs16826093	splice_region_variant,intron_variant	1.11	LOW	MACF1
1	39349672	G	A	A	rs41270811	intron_variant	1.11	MODIFIER	MACF1
1	39351269	C	G	G	rs61779274	intron_variant	1.11	MODIFIER	MACF1
1	39352380	A	C	C	rs17264671	intron_variant	1.11	MODIFIER	MACF1
1	39353831	G	A	A	rs4660690	intron_variant	1.11	MODIFIER	MACF1
1	39354638	C	T	T	rs61779275	intron_variant	1.11	MODIFIER	MACF1
1	39359766	C	T	T	rs61779276	intron_variant	1.11	MODIFIER	MACF1
1	39366096	A	G	G	rs72661961	intron_variant	1.11	MODIFIER	MACF1
1	39367863	G	A	A	rs61779277	intron_variant	1.11	MODIFIER	MACF1
1	39370145	A	G	G	rs2296172	missense_variant	1.06	MODERATE	MACF1
1	39371430	C	T	T	rs61779279	intron_variant	1.11	MODIFIER	MACF1
1	39377018	G	T	T	rs76111861	intron_variant	1.11	MODIFIER	MACF1
1	39380918	A	C	C	rs72661965	intron_variant	1.11	MODIFIER	MACF1
1	39382675	C	G	G	rs6668369	intron_variant	1.11	MODIFIER	MACF1
1	39389505	G	A	A	rs61779284	intron_variant	1.11	MODIFIER	MACF1
1	39391520	G	A	A	rs3768299	intron_variant	1.11	MODIFIER	MACF1
1	39397543	C	T	T	rs4660732	intron_variant	1.11	MODIFIER	MACF1
1	39401383	C	T	T	rs61779285	intron_variant	1.11	MODIFIER	MACF1
1	39405121	C	T	T	rs3768301	intron_variant	1.11	MODIFIER	MACF1
1	39408867	G	T	T	rs113214136	intron_variant	1.11	MODIFIER	MACF1
1	39414647	T	G	G	rs3768302	intron_variant	1.11	MODIFIER	MACF1
1	39415796	T	A	A	rs17343193	intron_variant	1.11	MODIFIER	MACF1
1	39420091	G	A	A	rs61779300	intron_variant	1.11	MODIFIER	MACF1
1	39439916	T	C	C	rs2018212	intron_variant	1.11	MODIFIER	MACF1
1	39440201	C	T	T	rs4660751	intron_variant	1.11	MODIFIER	MACF1
1	39442834	G	A	A	rs587404	missense_variant	1.04	MODERATE	MACF1
1	39447679	A	G	G	rs2296173	intron_variant	1.11	MODIFIER	MACF1
1	39448418	G	A	A	rs3118014	intron_variant	1.11	MODIFIER	MACF1
1	39449537	T	C	C	rs1985076	intron_variant	1.11	MODIFIER	MACF1
1	39456754	G	A	A	rs61779306	intron_variant	1.11	MODIFIER	MACF1
1	39458060	T	C	C	rs41270821	intron_variant	1.11	MODIFIER	MACF1
1	39458726	G	A	A	rs2296175	intron_variant	1.11	MODIFIER	MACF1
1	39472585	C	T	T	rs61779308	intron_variant	1.11	MODIFIER	MACF1
1	39474827	T	C	C	rs61779309	intron_variant	1.11	MODIFIER	MACF1
1	39562508	A	G	G	rs4660293	intron_variant	1.06	MODIFIER	PABPC4
1	39570256	G	T	T	rs3768321	intron_variant	1.12	MODIFIER	PABPC4
1	71537011	A	G	G	rs17503709	intron_variant	2.13	MODIFIER	NEGR1
1	112112245	C	G	G	rs464357	intergenic_variant	0.317	MODIFIER	-
1	213985913	T	C	C	rs340874	upstream_gene_variant	1.05	MODIFIER	PROX1
1	219569195	C	T	T	rs1415287	regulatory_region_variant	0.93	MODIFIER	-
1	219569203	A	C	C	rs1415288	regulatory_region_variant	0.93	MODIFIER	-
1	219570796	C	A	A	rs2785988	intergenic_variant	0.93	MODIFIER	-
1	219575476	C	G	G	rs2820446	regulatory_region_variant	0.929	MODIFIER	-
1	219577375	G	T	T	rs4846567	regulatory_region_variant	0.93	MODIFIER	-
1	219580167	T	C	C	rs2820443	regulatory_region_variant	0.931	MODIFIER	-
1	219589239	C	A	A	rs2494196	regulatory_region_variant	0.928	MODIFIER	-
1	219592884	C	A	A	rs12131794	intergenic_variant	0.926	MODIFIER	-
1	219598379	C	T	T	rs4846569	intergenic_variant	0.926	MODIFIER	-
1	219599780	G	C	C	rs2134484	intergenic_variant	0.927	MODIFIER	-
1	219615188	A	G	G	rs7538503	upstream_gene_variant	0.93	MODIFIER	ZC3H11B
10	12265895	C	T	T	rs11257655	TF_binding_site_variant	1.08	MODIFIER	-
10	12267269	G	A	A	rs11257658	intergenic_variant	1.12	MODIFIER	-
10	12267270	C	T	T	rs11257659	intergenic_variant	1.08	MODIFIER	-
10	12272998	A	G	G	rs10906115	intergenic_variant	0.966	MODIFIER	-
10	12274769	C	T	T	rs7077792	intergenic_variant	1.12	MODIFIER	-
10	12278572	A	C	C	rs6602570	regulatory_region_variant	0.893	MODIFIER	-
10	12286011	A	G	G	rs12779790	intergenic_variant	1.13	MODIFIER	-
10	69706172	A	G	G	rs2642587	intergenic_variant	1.12	MODIFIER	-
10	69709641	T	C	C	rs2616131	intergenic_variant	1.12	MODIFIER	-
10	69710634	T	C	C	rs4746890	regulatory_region_variant	0.892	MODIFIER	-
10	79179462	G	C	C	rs703987	intron_variant	0.93	MODIFIER	ZMIZ1
10	79180808	G	C	C	rs703986	intron_variant	0.929	MODIFIER	ZMIZ1
10	79180983	A	T	T	rs703985	intron_variant	0.926	MODIFIER	ZMIZ1
10	79181047	T	C	C	rs697240	intron_variant	0.93	MODIFIER	ZMIZ1
10	79181660	G	C	C	rs703984	intron_variant	0.924	MODIFIER	ZMIZ1
10	79182128	A	G	G	rs703983	intron_variant	0.924	MODIFIER	ZMIZ1
10	79182179	G	C	C	rs3915932	intron_variant	0.919	MODIFIER	ZMIZ1
10	79182863	C	T	T	rs810517	intron_variant	0.915	MODIFIER	ZMIZ1
10	79182874	A	G	G	rs12571751	intron_variant	0.947	MODIFIER	ZMIZ1
10	79182964	A	G	G	rs703982	intron_variant	0.92	MODIFIER	ZMIZ1
10	79183098	G	C	C	rs703981	intron_variant	0.921	MODIFIER	ZMIZ1
10	79184084	G	A	A	rs703980	intron_variant	0.921	MODIFIER	ZMIZ1
10	79184338	T	C	C	rs703979	intron_variant	0.93	MODIFIER	ZMIZ1
10	79184390	C	G	G	rs703978	intron_variant	0.928	MODIFIER	ZMIZ1
10	79184473	T	G	G	rs703977	intron_variant	0.921	MODIFIER	ZMIZ1
10	79186207	C	G	G	rs703976	intron_variant	0.92	MODIFIER	ZMIZ1
10	79187681	T	C	C	rs697239	intron_variant	0.921	MODIFIER	ZMIZ1
10	79187911	T	G	G	rs697238	intron_variant	0.926	MODIFIER	ZMIZ1
10	79188020	T	G	G	rs703975	intron_variant	0.921	MODIFIER	ZMIZ1
10	79188836	A	G	G	rs703974	intron_variant	0.926	MODIFIER	ZMIZ1
10	79189126	T	A	A	rs703973	intron_variant	0.932	MODIFIER	ZMIZ1
10	79190117	G	C	C	rs748179	intron_variant	0.932	MODIFIER	ZMIZ1
10	79193069	G	C	C	rs703972	intron_variant	0.922	MODIFIER	ZMIZ1
10	79193366	G	C	C	rs703971	intron_variant	0.928	MODIFIER	ZMIZ1
10	79193379	A	C	C	rs703970	intron_variant	0.931	MODIFIER	ZMIZ1
10	79193636	G	C	C	rs703969	intron_variant	0.927	MODIFIER	ZMIZ1
10	79193679	C	G	G	rs703968	intron_variant	0.932	MODIFIER	ZMIZ1
10	79193694	A	C	C	rs703967	intron_variant	0.922	MODIFIER	ZMIZ1
10	79194494	G	A	A	rs703966	intron_variant	0.925	MODIFIER	ZMIZ1
10	79194929	G	A	A	rs697237	intron_variant	1.07	MODIFIER	ZMIZ1
10	79195028	C	T	T	rs1613299	intron_variant	1.07	MODIFIER	ZMIZ1
10	79195032	T	G	G	rs1613295	intron_variant	1.08	MODIFIER	ZMIZ1
10	79195310	C	T	T	rs703965	intron_variant	1.05	MODIFIER	ZMIZ1
10	92438575	C	T	T	rs66503910	intergenic_variant	0.921	MODIFIER	-
10	92439580	G	T	T	rs10882063	intergenic_variant	0.926	MODIFIER	-
10	92441012	T	C	C	rs10882064	intergenic_variant	0.896	MODIFIER	-
10	92443148	G	C	C	rs2798253	intergenic_variant	1.13	MODIFIER	-
10	92446569	T	C	C	rs11187001	intergenic_variant	1.08	MODIFIER	-
10	92448640	C	T	T	rs61875362	downstream_gene_variant	0.887	MODIFIER	IDE
10	92454823	A	G	G	rs11187007	intron_variant	0.887	MODIFIER	IDE
10	92456753	T	C	C	rs3781241	intron_variant	0.887	MODIFIER	IDE
10	92457281	G	A	A	rs11187009	intron_variant	1.08	MODIFIER	IDE
10	92472490	T	C	C	rs2149632	intron_variant	0.887	MODIFIER	IDE
10	92484446	T	C	C	rs35120790	intron_variant	1.08	MODIFIER	IDE
10	92484511	T	C	C	rs10882067	intron_variant	0.887	MODIFIER	IDE
10	92488553	A	G	G	rs11187019	intron_variant	0.906	MODIFIER	IDE
10	92499423	G	A	A	rs11187027	intron_variant	1.08	MODIFIER	IDE
10	92499489	G	A	A	rs34459034	intron_variant	0.896	MODIFIER	IDE
10	92500211	C	T	T	rs10786048	intron_variant	0.906	MODIFIER	IDE
10	92500348	T	C	C	rs10882071	intron_variant	0.887	MODIFIER	IDE
10	92500955	C	A	A	rs10882072	intron_variant	0.887	MODIFIER	IDE
10	92502034	T	G	G	rs11187031	intron_variant	1.08	MODIFIER	IDE
10	92502049	A	T	T	rs11187032	intron_variant	1.08	MODIFIER	IDE
10	92502602	T	A	A	rs11187033	intron_variant	0.887	MODIFIER	IDE
10	92513107	C	T	T	rs11187040	intron_variant	1.08	MODIFIER	IDE
10	92518109	C	A	A	rs10509645	intron_variant	0.887	MODIFIER	IDE
10	92521928	T	G	G	rs10882074	intron_variant	0.896	MODIFIER	IDE
10	92525050	C	G	G	rs12358677	intron_variant	1.08	MODIFIER	IDE
10	92525161	G	A	A	rs56289118	intron_variant	1.08	MODIFIER	IDE
10	92526663	T	C	C	rs7073833	intron_variant	0.911	MODIFIER	IDE
10	92534534	A	G	G	rs4646955	intron_variant	1.08	MODIFIER	IDE
10	92536041	A	G	G	rs7077418	intron_variant	0.887	MODIFIER	IDE
10	92545432	A	G	G	rs17445328	intron_variant	1.08	MODIFIER	IDE
10	92548496	T	C	C	rs11187064	intron_variant	1.08	MODIFIER	IDE
10	92551152	C	T	T	rs12220493	intron_variant	0.912	MODIFIER	IDE
10	92552058	G	A	A	rs2421943	intron_variant	0.913	MODIFIER	IDE
10	92560777	C	T	T	rs7078418	intron_variant	0.915	MODIFIER	IDE
10	92561109	T	C	C	rs11187069	intron_variant	1.08	MODIFIER	IDE
10	92562216	C	G	G	rs10882083	intron_variant	0.912	MODIFIER	IDE
10	92562878	G	A	A	rs11187070	intron_variant	1.08	MODIFIER	IDE
10	92563244	T	A	A	rs12776190	intron_variant	1.08	MODIFIER	IDE
10	92564971	T	C	C	rs11187073	intron_variant	1.08	MODIFIER	IDE
10	92565754	C	T	T	rs7076966	intron_variant	0.91	MODIFIER	IDE
10	92568264	C	G	G	rs35616984	intron_variant	1.08	MODIFIER	IDE
10	92574198	A	G	G	rs4646953	upstream_gene_variant	1.08	MODIFIER	IDE
10	92576042	A	G	G	rs7099761	upstream_gene_variant	0.914	MODIFIER	IDE
10	92577206	G	A	A	rs11187076	upstream_gene_variant	0.912	MODIFIER	IDE
10	92578474	A	G	G	rs7900991	upstream_gene_variant	0.918	MODIFIER	IDE
10	92578895	T	A	A	rs7921325	upstream_gene_variant	0.912	MODIFIER	IDE
10	92578941	G	A	A	rs7905037	upstream_gene_variant	0.914	MODIFIER	IDE
10	92582906	C	T	T	rs2901597	intergenic_variant	0.915	MODIFIER	-
10	92583226	T	C	C	rs7092522	intergenic_variant	0.909	MODIFIER	-
10	92583808	T	C	C	rs11187080	intergenic_variant	0.918	MODIFIER	-
10	92584658	C	T	T	rs6583823	intergenic_variant	0.913	MODIFIER	-
10	92585160	A	G	G	rs6583824	intergenic_variant	0.91	MODIFIER	-
10	92586152	G	A	A	rs2421941	intergenic_variant	0.91	MODIFIER	-
10	92587812	G	A	A	rs7921210	intergenic_variant	0.91	MODIFIER	-
10	92588073	G	A	A	rs6583826	intergenic_variant	0.955	MODIFIER	-
10	92588443	G	A	A	rs7922041	upstream_gene_variant	0.887	MODIFIER	KIF11
10	92590924	G	A	A	rs12355158	upstream_gene_variant	0.896	MODIFIER	KIF11
10	92594447	T	G	G	rs3824735	intron_variant	0.887	MODIFIER	KIF11
10	92598266	A	T	T	rs6583827	intron_variant	0.909	MODIFIER	KIF11
10	92603171	G	A	A	rs7096101	intron_variant	0.909	MODIFIER	KIF11
10	92605125	C	T	T	rs10882085	intron_variant	0.887	MODIFIER	KIF11
10	92607473	A	G	G	rs10786050	intron_variant	0.909	MODIFIER	KIF11
10	92608421	G	A	A	rs11187094	intron_variant	0.896	MODIFIER	KIF11
10	92609831	G	T	T	rs11187096	intron_variant	0.871	MODIFIER	KIF11
10	92614620	C	T	T	rs10882091	intron_variant	0.909	MODIFIER	KIF11
10	92615134	T	C	C	rs11187098	intron_variant	0.887	MODIFIER	KIF11
10	92615240	C	T	T	rs11187099	intron_variant	0.887	MODIFIER	KIF11
10	92619466	G	A	A	rs10882092	intron_variant	0.887	MODIFIER	KIF11
10	92622283	G	A	A	rs7894183	intron_variant	0.908	MODIFIER	KIF11
10	92623193	T	C	C	rs7914814	intron_variant	0.905	MODIFIER	KIF11
10	92624670	C	T	T	rs11187105	intron_variant	0.896	MODIFIER	KIF11
10	92626365	T	G	G	rs7071905	intron_variant	0.909	MODIFIER	KIF11
10	92627577	T	C	C	rs1573051	intron_variant	0.887	MODIFIER	KIF11
10	92627919	T	A	A	rs10882094	intron_variant	0.908	MODIFIER	KIF11
10	92631940	G	A	A	rs11187107	intron_variant	0.887	MODIFIER	KIF11
10	92634645	T	G	G	rs10882095	intron_variant	0.862	MODIFIER	KIF11
10	92635636	T	C	C	rs10736069	intron_variant	0.908	MODIFIER	KIF11
10	92635991	A	C	C	rs7900689	intron_variant	0.908	MODIFIER	KIF11
10	92636831	C	T	T	rs1972360	intron_variant	0.887	MODIFIER	KIF11
10	92638361	A	G	G	rs6583830	intron_variant	0.908	MODIFIER	KIF11
10	92641629	G	T	T	rs10882096	intron_variant	0.887	MODIFIER	KIF11
10	92646480	A	T	T	rs11187114	intron_variant	0.862	MODIFIER	KIF11
10	92650043	C	T	T	rs6583833	intron_variant	0.909	MODIFIER	KIF11
10	92652401	A	C	C	rs11187117	intron_variant	0.887	MODIFIER	KIF11
10	92654506	A	C	C	rs7078243	3_prime_UTR_variant	0.909	MODIFIER	KIF11
10	92654810	A	T	T	rs4933734	3_prime_UTR_variant	0.908	MODIFIER	KIF11
10	92655321	A	C	C	rs1044153	3_prime_UTR_variant	0.887	MODIFIER	KIF11
10	92656472	T	G	G	rs7071912	downstream_gene_variant	0.908	MODIFIER	KIF11
10	92658668	G	A	A	rs7921040	downstream_gene_variant	0.908	MODIFIER	KIF11
10	92664316	T	G	G	rs2153827	downstream_gene_variant	0.887	MODIFIER	EIF2S2P3
10	92664665	G	A	A	rs35978445	downstream_gene_variant	0.887	MODIFIER	EIF2S2P3
10	92669710	C	T	T	rs7918084	non_coding_transcript_exon_variant	0.905	MODIFIER	EIF2S2P3
10	92669754	T	C	C	rs7903302	upstream_gene_variant	0.87	MODIFIER	EIF2S2P3
10	92670150	T	C	C	rs11187129	upstream_gene_variant	0.869	MODIFIER	EIF2S2P3
10	92670740	A	C	C	rs2185756	upstream_gene_variant	0.863	MODIFIER	EIF2S2P3
10	92670768	A	G	G	rs9419741	upstream_gene_variant	1.12	MODIFIER	EIF2S2P3
10	92672243	C	T	T	rs2497318	upstream_gene_variant	1.11	MODIFIER	EIF2S2P3
10	92677094	T	C	C	rs7911264	intergenic_variant	0.896	MODIFIER	-
10	92685036	C	T	T	rs10882098	upstream_gene_variant	0.863	MODIFIER	HHEX
10	92685099	G	A	A	rs11187133	upstream_gene_variant	0.878	MODIFIER	HHEX
10	92686284	G	A	A	rs2488087	upstream_gene_variant	1.12	MODIFIER	HHEX
10	92686878	T	C	C	rs10786052	upstream_gene_variant	0.896	MODIFIER	HHEX
10	92690476	G	T	T	rs9420589	intron_variant	1.11	MODIFIER	HHEX
10	92700524	A	G	G	rs11187138	downstream_gene_variant	0.867	MODIFIER	HHEX
10	92700893	T	C	C	rs10882099	intergenic_variant	0.867	MODIFIER	-
10	92700930	C	G	G	rs10882100	intergenic_variant	0.896	MODIFIER	-
10	92702670	T	C	C	rs10882101	intergenic_variant	0.866	MODIFIER	-
10	92703125	C	T	T	rs1111875	intergenic_variant	0.866	MODIFIER	-
10	92704022	G	T	T	rs1977832	intergenic_variant	0.866	MODIFIER	-
10	92704188	G	A	A	rs1977833	intergenic_variant	0.867	MODIFIER	-
10	92704550	G	T	T	rs12778642	intergenic_variant	0.869	MODIFIER	-
10	92705802	C	T	T	rs5015480	downstream_gene_variant	0.932	MODIFIER	Y_RNA
10	92706307	C	T	T	rs146935743	downstream_gene_variant	0.844	MODIFIER	Y_RNA
10	92706670	T	C	C	rs11187139	downstream_gene_variant	0.865	MODIFIER	Y_RNA
10	92706682	A	G	G	rs12219514	downstream_gene_variant	0.867	MODIFIER	Y_RNA
10	92706738	G	C	C	rs10882102	downstream_gene_variant	0.845	MODIFIER	Y_RNA
10	92707153	G	A	A	rs11187140	downstream_gene_variant	0.878	MODIFIER	Y_RNA
10	92707158	C	T	T	rs61862778	downstream_gene_variant	1.1	MODIFIER	Y_RNA
10	92707388	A	T	T	rs11187141	downstream_gene_variant	0.878	MODIFIER	Y_RNA
10	92707530	C	T	T	rs34744311	downstream_gene_variant	0.878	MODIFIER	Y_RNA
10	92708886	T	C	C	rs61862780	downstream_gene_variant	1.1	MODIFIER	Y_RNA
10	92709177	G	A	A	rs11187143	downstream_gene_variant	0.878	MODIFIER	Y_RNA
10	92710223	T	C	C	rs11187144	downstream_gene_variant	0.878	MODIFIER	Y_RNA
10	92710758	T	C	C	rs10882104	upstream_gene_variant	0.878	MODIFIER	Y_RNA
10	92713872	G	A	A	rs7087591	upstream_gene_variant	0.878	MODIFIER	Y_RNA
10	92714340	G	A	A	rs10786053	upstream_gene_variant	0.878	MODIFIER	Y_RNA
10	92714354	C	T	T	rs10882105	upstream_gene_variant	0.878	MODIFIER	Y_RNA
10	92717462	T	A	A	rs10748582	intergenic_variant	0.878	MODIFIER	-
10	92717782	G	A	A	rs1832886	intergenic_variant	0.878	MODIFIER	-
10	92718113	C	T	T	rs7898054	intergenic_variant	0.878	MODIFIER	-
10	92718598	G	C	C	rs11187146	intergenic_variant	0.887	MODIFIER	-
10	92719350	A	G	G	rs1112718	intergenic_variant	0.887	MODIFIER	-
10	92720577	C	T	T	rs10882106	regulatory_region_variant	0.878	MODIFIER	-
10	92722160	G	A	A	rs7923837	intergenic_variant	0.878	MODIFIER	-
10	92722319	C	T	T	rs7923866	intergenic_variant	0.887	MODIFIER	-
10	92725454	A	C	C	rs2497306	intergenic_variant	1.05	MODIFIER	-
10	92725864	C	T	T	rs2497305	intergenic_variant	1.1	MODIFIER	-
10	92726006	G	A	A	rs11187149	intergenic_variant	0.878	MODIFIER	-
10	92728044	G	A	A	rs1544210	regulatory_region_variant	1.1	MODIFIER	-
10	92732959	C	T	T	rs2497304	intergenic_variant	1.1	MODIFIER	-
10	92735996	C	A	A	rs947591	intergenic_variant	1.09	MODIFIER	-
10	92739218	A	G	G	rs2488073	intergenic_variant	1.09	MODIFIER	-
10	92739820	A	G	G	rs2488071	intergenic_variant	1.09	MODIFIER	-
10	109104140	C	T	T	rs6584918	intergenic_variant	3.56	MODIFIER	-
10	112891028	T	C	C	rs113397277	non_coding_transcript_exon_variant	1.22	MODIFIER	AL158212.1
10	112945022	C	T	T	rs17746916	regulatory_region_variant	1.16	MODIFIER	-
10	112961809	G	C	C	rs720785	intron_variant	1.15	MODIFIER	TCF7L2
10	112969723	T	G	G	rs12255678	intron_variant	1.22	MODIFIER	TCF7L2
10	112973123	T	C	C	rs7917983	intron_variant	1.18	MODIFIER	TCF7L2
10	112973147	A	C	C	rs7901275	intron_variant	1.18	MODIFIER	TCF7L2
10	112973697	C	T	T	rs12243578	intron_variant	1.27	MODIFIER	TCF7L2
10	112974337	A	G	G	rs11196174	intron_variant	1.27	MODIFIER	TCF7L2
10	112976855	T	C	C	rs11196175	intron_variant	1.26	MODIFIER	TCF7L2
10	112977291	C	T	T	rs6585196	intron_variant	1.19	MODIFIER	TCF7L2
10	112980858	C	T	T	rs7080591	intron_variant	1.19	MODIFIER	TCF7L2
10	112980986	G	A	A	rs7081062	intron_variant	1.19	MODIFIER	TCF7L2
10	112983076	G	A	A	rs10128255	intron_variant	1.19	MODIFIER	TCF7L2
10	112984202	A	G	G	rs7895307	intron_variant	1.19	MODIFIER	TCF7L2
10	112986029	G	A	A	rs7079711	intron_variant	0.844	MODIFIER	TCF7L2
10	112986821	C	G	G	rs4073980	intron_variant	1.25	MODIFIER	TCF7L2
10	112987518	G	A	A	rs4073288	intron_variant	1.21	MODIFIER	TCF7L2
10	112988270	A	T	T	rs11196180	intron_variant	1.2	MODIFIER	TCF7L2
10	112988738	C	T	T	rs4074720	intron_variant	1.25	MODIFIER	TCF7L2
10	112988858	G	A	A	rs4074718	intron_variant	1.25	MODIFIER	TCF7L2
10	112989662	G	A	A	rs75933965	intron_variant	1.25	MODIFIER	TCF7L2
10	112989975	G	A	A	rs35011184	intron_variant	1.38	MODIFIER	TCF7L2
10	112990398	C	T	T	rs11196182	intron_variant	0.861	MODIFIER	TCF7L2
10	112990477	T	C	C	rs61875118	intron_variant	1.37	MODIFIER	TCF7L2
10	112990505	G	A	A	rs11196183	intron_variant	0.869	MODIFIER	TCF7L2
10	112990621	G	A	A	rs61875119	intron_variant	1.38	MODIFIER	TCF7L2
10	112990741	A	G	G	rs72826075	intron_variant	1.3	MODIFIER	TCF7L2
10	112992227	G	A	A	rs58064715	intron_variant	1.15	MODIFIER	TCF7L2
10	112992651	C	T	T	rs116859590	intron_variant	1.34	MODIFIER	TCF7L2
10	112992744	T	C	C	rs17747324	intron_variant	1.29	MODIFIER	TCF7L2
10	112992826	C	T	T	rs7911250	intron_variant	1.25	MODIFIER	TCF7L2
10	112992915	C	T	T	rs149692182	intron_variant	1.52	MODIFIER	TCF7L2
10	112993500	T	C	C	rs61875120	intron_variant	1.39	MODIFIER	TCF7L2
10	112994041	C	T	T	rs34347733	intron_variant	1.25	MODIFIER	TCF7L2
10	112994312	T	C	C	rs34872471	intron_variant	1.43	MODIFIER	TCF7L2
10	112994329	T	C	C	rs7901695	intron_variant	1.23	MODIFIER	TCF7L2
10	112995025	T	C	C	rs35198068	intron_variant	1.43	MODIFIER	TCF7L2
10	112996282	A	T	T	rs4506565	intron_variant	1.24	MODIFIER	TCF7L2
10	112997555	C	A	A	rs35676242	intron_variant	1.23	MODIFIER	TCF7L2
10	112998197	C	G	G	rs78025551	intron_variant	0.869	MODIFIER	TCF7L2
10	112998590	C	T	T	rs7903146	intron_variant	1.26	MODIFIER	TCF7L2
10	112999020	G	T	T	rs4267006	intron_variant	1.3	MODIFIER	TCF7L2
10	112999686	G	A	A	rs11196187	intron_variant	1.25	MODIFIER	TCF7L2
10	113000525	C	T	T	rs35801464	intron_variant	1.25	MODIFIER	TCF7L2
10	113001938	A	C	C	rs10885402	intron_variant	1.26	MODIFIER	TCF7L2
10	113002305	G	T	T	rs6585197	intron_variant	1.26	MODIFIER	TCF7L2
10	113002478	G	A	A	rs6585198	intron_variant	1.26	MODIFIER	TCF7L2
10	113004902	G	A	A	rs10787471	intron_variant	1.25	MODIFIER	TCF7L2
10	113005200	C	G	G	rs12266632	intron_variant	1.36	MODIFIER	TCF7L2
10	113005412	G	A	A	rs6585199	intron_variant	1.26	MODIFIER	TCF7L2
10	113005631	G	A	A	rs61872774	intron_variant	1.43	MODIFIER	TCF7L2
10	113005988	C	A	A	rs4575195	intron_variant	1.27	MODIFIER	TCF7L2
10	113006958	C	T	T	rs7896811	intron_variant	0.869	MODIFIER	TCF7L2
10	113008012	G	A	A	rs4132670	intron_variant	1.27	MODIFIER	TCF7L2
10	113008850	A	G	G	rs6585200	intron_variant	1.26	MODIFIER	TCF7L2
10	113009024	G	A	A	rs6585201	intron_variant	1.25	MODIFIER	TCF7L2
10	113012084	A	G	G	rs57225583	intron_variant	0.869	MODIFIER	TCF7L2
10	113013309	G	T	T	rs10885404	intron_variant	0.861	MODIFIER	TCF7L2
10	113013849	A	G	G	rs55899248	intron_variant	1.29	MODIFIER	TCF7L2
10	113014167	C	T	T	rs12244851	intron_variant	1.38	MODIFIER	TCF7L2
10	113014168	A	G	G	rs7904519	intron_variant	1.26	MODIFIER	TCF7L2
10	113014674	A	C	C	rs36090025	intron_variant	1.42	MODIFIER	TCF7L2
10	113017637	C	T	T	rs7918599	intron_variant	1.25	MODIFIER	TCF7L2
10	113017911	C	T	T	rs10885405	intron_variant	1.25	MODIFIER	TCF7L2
10	113017965	A	G	G	rs10885406	intron_variant	1.25	MODIFIER	TCF7L2
10	113019254	C	T	T	rs12762233	intron_variant	1.2	MODIFIER	TCF7L2
10	113019779	G	A	A	rs7899529	intron_variant	1.25	MODIFIER	TCF7L2
10	113020874	A	C	C	rs11196191	intron_variant	1.25	MODIFIER	TCF7L2
10	113021538	A	C	C	rs10787472	intron_variant	1.25	MODIFIER	TCF7L2
10	113021641	C	A	A	rs10787473	intron_variant	1.25	MODIFIER	TCF7L2
10	113021939	T	C	C	rs12258200	intron_variant	1.25	MODIFIER	TCF7L2
10	113022104	T	G	G	rs12258274	intron_variant	1.2	MODIFIER	TCF7L2
10	113022191	G	C	C	rs55853916	intron_variant	1.3	MODIFIER	TCF7L2
10	113022528	T	G	G	rs11196192	intron_variant	1.2	MODIFIER	TCF7L2
10	113022531	G	A	A	rs61872780	intron_variant	1.45	MODIFIER	TCF7L2
10	113023031	G	T	T	rs55972445	intron_variant	1.3	MODIFIER	TCF7L2
10	113023044	T	C	C	rs6585202	intron_variant	1.25	MODIFIER	TCF7L2
10	113023574	C	T	T	rs7921525	intron_variant	1.25	MODIFIER	TCF7L2
10	113023644	C	G	G	rs6585203	intron_variant	1.25	MODIFIER	TCF7L2
10	113023827	C	G	G	rs6585204	intron_variant	1.25	MODIFIER	TCF7L2
10	113024016	T	C	C	rs114863326	intron_variant	0.869	MODIFIER	TCF7L2
10	113024079	T	C	C	rs11196193	intron_variant	1.26	MODIFIER	TCF7L2
10	113025519	A	G	G	rs4309084	intron_variant	1.25	MODIFIER	TCF7L2
10	113025665	G	A	A	rs7074440	intron_variant	1.31	MODIFIER	TCF7L2
10	113026180	A	G	G	rs4128598	intron_variant	1.26	MODIFIER	TCF7L2
10	113026395	A	G	G	rs4128597	intron_variant	1.25	MODIFIER	TCF7L2
10	113027253	T	C	C	rs7924080	intron_variant	1.25	MODIFIER	TCF7L2
10	113027331	A	G	G	rs7907610	intron_variant	1.25	MODIFIER	TCF7L2
10	113028189	G	A	A	rs140820620	intron_variant	1.48	MODIFIER	TCF7L2
10	113028677	C	T	T	rs56299331	intron_variant	1.31	MODIFIER	TCF7L2
10	113029056	T	C	C	rs12243326	intron_variant	1.21	MODIFIER	TCF7L2
10	113029318	T	C	C	rs7077039	intron_variant	1.26	MODIFIER	TCF7L2
10	113031629	A	G	G	rs10885408	intron_variant	1.26	MODIFIER	TCF7L2
10	113031731	C	T	T	rs12260037	intron_variant	1.4	MODIFIER	TCF7L2
10	113033238	T	C	C	rs138732563	intron_variant	1.45	MODIFIER	TCF7L2
10	113033478	A	G	G	rs7086857	intron_variant	1.27	MODIFIER	TCF7L2
10	113033692	G	A	A	rs12359102	intron_variant	1.26	MODIFIER	TCF7L2
10	113033813	T	C	C	rs116369954	intron_variant	1.35	MODIFIER	TCF7L2
10	113034064	T	A	A	rs7900150	intron_variant	1.26	MODIFIER	TCF7L2
10	113034960	C	T	T	rs7919152	intron_variant	1.26	MODIFIER	TCF7L2
10	113035497	G	C	C	rs4367880	intron_variant	1.38	MODIFIER	TCF7L2
10	113036289	A	G	G	rs7100927	intron_variant	1.26	MODIFIER	TCF7L2
10	113037712	C	G	G	rs17685538	intron_variant	0.878	MODIFIER	TCF7L2
10	113039134	T	A	A	rs61872784	intron_variant	1.4	MODIFIER	TCF7L2
10	113039413	A	G	G	rs56087297	intron_variant	1.31	MODIFIER	TCF7L2
10	113041766	G	A	A	rs7895340	intron_variant	1.26	MODIFIER	TCF7L2
10	113042179	C	G	G	rs11196200	intron_variant	1.26	MODIFIER	TCF7L2
10	113043548	A	T	T	rs11196201	intron_variant	1.19	MODIFIER	TCF7L2
10	113046938	G	A	A	rs61872786	intron_variant	1.29	MODIFIER	TCF7L2
10	113047288	G	C	C	rs11196205	intron_variant	1.28	MODIFIER	TCF7L2
10	113048313	T	C	C	rs10885409	intron_variant	1.26	MODIFIER	TCF7L2
10	113049143	G	T	T	rs12255372	intron_variant	1.39	MODIFIER	TCF7L2
10	113049390	C	T	T	rs77795162	intron_variant	1.39	MODIFIER	TCF7L2
10	113050481	T	C	C	rs12265291	intron_variant	1.26	MODIFIER	TCF7L2
10	113051557	T	C	C	rs11196208	intron_variant	1.25	MODIFIER	TCF7L2
10	113052312	T	C	C	rs7077247	intron_variant	1.25	MODIFIER	TCF7L2
10	113053201	A	G	G	rs61872787	intron_variant	1.43	MODIFIER	TCF7L2
10	113053282	C	T	T	rs4077527	intron_variant	1.26	MODIFIER	TCF7L2
10	113053288	C	T	T	rs12718338	intron_variant	1.25	MODIFIER	TCF7L2
10	113057250	A	C	C	rs11196211	intron_variant	1.3	MODIFIER	TCF7L2
10	113057768	T	G	G	rs7071302	intron_variant	1.25	MODIFIER	TCF7L2
10	113058995	G	A	A	rs35519679	intron_variant	1.23	MODIFIER	TCF7L2
10	113059013	G	A	A	rs35936842	intron_variant	1.18	MODIFIER	TCF7L2
10	113060432	T	C	C	rs12245680	intron_variant	1.15	MODIFIER	TCF7L2
10	113061202	G	A	A	rs4918788	intron_variant	1.08	MODIFIER	TCF7L2
10	113061490	T	C	C	rs11196212	intron_variant	1.1	MODIFIER	TCF7L2
10	113061768	A	G	G	rs61872790	intron_variant	1.26	MODIFIER	TCF7L2
10	113061795	C	T	T	rs11196213	intron_variant	1.09	MODIFIER	TCF7L2
10	113062048	T	G	G	rs4918789	intron_variant	1.09	MODIFIER	TCF7L2
10	113062190	C	T	T	rs4917642	intron_variant	1.09	MODIFIER	TCF7L2
10	113062980	A	G	G	rs7085989	intron_variant	1.09	MODIFIER	TCF7L2
10	113063667	A	G	G	rs7087006	intron_variant	1.09	MODIFIER	TCF7L2
10	113064714	G	A	A	rs10885410	intron_variant	0.905	MODIFIER	TCF7L2
10	113070547	G	A	A	rs4918791	intron_variant	0.91	MODIFIER	TCF7L2
10	113075693	G	A	A	rs4277044	intron_variant	0.929	MODIFIER	TCF7L2
10	113076007	G	A	A	rs1810650	intron_variant	0.909	MODIFIER	TCF7L2
10	113076422	A	G	G	rs116929578	intron_variant	1.26	MODIFIER	TCF7L2
10	113079113	C	T	T	rs7069881	intron_variant	0.927	MODIFIER	TCF7L2
10	113080986	C	G	G	rs12259231	intron_variant	0.905	MODIFIER	TCF7L2
10	113088146	T	A	A	rs749596	intron_variant	0.914	MODIFIER	TCF7L2
10	113094624	C	T	T	rs4639863	intron_variant	0.919	MODIFIER	TCF7L2
10	113101545	A	G	G	rs10885414	intron_variant	0.922	MODIFIER	TCF7L2
10	113106413	G	A	A	rs11196229	intron_variant	0.918	MODIFIER	TCF7L2
10	113107668	G	C	C	rs112947956	intron_variant	0.905	MODIFIER	TCF7L2
10	122363116	T	C	C	rs7080960	regulatory_region_variant	0.935	MODIFIER	-
10	122368474	T	C	C	rs56029211	regulatory_region_variant	0.924	MODIFIER	-
10	122368927	C	T	T	rs2901307	regulatory_region_variant	0.924	MODIFIER	-
10	122375287	G	C	C	rs71486610	intron_variant	0.922	MODIFIER	PLEKHA1
10	122379877	C	T	T	rs11200594	intron_variant	0.919	MODIFIER	PLEKHA1
10	122380251	G	A	A	rs1004946	intron_variant	1.07	MODIFIER	PLEKHA1
10	122383113	T	C	C	rs11200595	intron_variant	0.919	MODIFIER	PLEKHA1
10	122384481	G	A	A	rs10887145	intron_variant	1.07	MODIFIER	PLEKHA1
10	122385624	G	A	A	rs7084349	intron_variant	1.07	MODIFIER	PLEKHA1
10	122385640	A	G	G	rs7084718	intron_variant	1.07	MODIFIER	PLEKHA1
10	122387175	A	T	T	rs7902176	intron_variant	1.07	MODIFIER	PLEKHA1
10	122388123	G	A	A	rs11200604	intron_variant	0.919	MODIFIER	PLEKHA1
10	122388651	A	G	G	rs2421017	intron_variant	0.919	MODIFIER	PLEKHA1
10	122388748	A	G	G	rs2421018	intron_variant	1.07	MODIFIER	PLEKHA1
10	122389010	C	T	T	rs4752691	intron_variant	1.07	MODIFIER	PLEKHA1
10	122389249	G	T	T	rs11200606	intron_variant	0.919	MODIFIER	PLEKHA1
10	122390401	T	C	C	rs10788284	intron_variant	0.919	MODIFIER	PLEKHA1
10	122391070	C	T	T	rs2421019	intron_variant	1.07	MODIFIER	PLEKHA1
10	122391446	G	C	C	rs2421020	intron_variant	1.07	MODIFIER	PLEKHA1
10	122395277	T	A	A	rs5013920	intron_variant	0.919	MODIFIER	PLEKHA1
10	122395865	C	T	T	rs4146894	intron_variant	0.92	MODIFIER	PLEKHA1
10	122397530	A	G	G	rs2421021	intron_variant	0.919	MODIFIER	PLEKHA1
10	122398305	T	C	C	rs11200608	intron_variant	0.919	MODIFIER	PLEKHA1
10	122398342	G	C	C	rs11200609	intron_variant	0.919	MODIFIER	PLEKHA1
10	122398520	G	A	A	rs7087144	intron_variant	1.07	MODIFIER	PLEKHA1
10	122401065	G	A	A	rs8181474	intron_variant	1.07	MODIFIER	PLEKHA1
10	122402275	T	C	C	rs4751890	intron_variant	1.07	MODIFIER	PLEKHA1
10	122404618	A	G	G	rs2421022	intron_variant	1.07	MODIFIER	PLEKHA1
10	122406099	G	A	A	rs6585827	intron_variant	0.919	MODIFIER	PLEKHA1
10	122407996	C	T	T	rs2421016	intron_variant	0.919	MODIFIER	PLEKHA1
10	122412341	T	C	C	rs7097701	intron_variant	0.919	MODIFIER	PLEKHA1
10	122412592	A	G	G	rs7079976	intron_variant	0.919	MODIFIER	PLEKHA1
10	122413396	A	G	G	rs7908662	intron_variant	0.919	MODIFIER	PLEKHA1
10	122416936	G	A	A	rs4612730	intron_variant	0.919	MODIFIER	PLEKHA1
10	122419783	C	T	T	rs4311997	intron_variant	0.919	MODIFIER	PLEKHA1
10	122421062	C	A	A	rs10887150	intron_variant	0.919	MODIFIER	PLEKHA1
10	122421250	C	T	T	rs10887151	intron_variant	0.919	MODIFIER	PLEKHA1
10	122427198	C	T	T	rs2292626	intron_variant	0.919	MODIFIER	PLEKHA1
10	122429681	A	G	G	rs1045216	missense_variant	0.933	MODERATE	PLEKHA1
10	122432664	C	T	T	rs7350442	3_prime_UTR_variant	0.934	MODIFIER	PLEKHA1
10	122432914	T	C	C	rs10510110	3_prime_UTR_variant	0.919	MODIFIER	PLEKHA1
10	122433665	T	G	G	rs2280141	3_prime_UTR_variant	0.919	MODIFIER	PLEKHA1
10	122435969	A	G	G	rs7072204	3_prime_UTR_variant	0.919	MODIFIER	PLEKHA1
10	122439069	A	G	G	rs11200629	3_prime_UTR_variant	0.919	MODIFIER	PLEKHA1
11	2129665	C	T	T	rs11564732	3_prime_UTR_variant	0.768	MODIFIER	AC132217.2
11	2176056	A	G	G	rs4929965	upstream_gene_variant	0.831	MODIFIER	TH
11	2234019	C	T	T	rs117253123	intergenic_variant	0.81	MODIFIER	-
11	2249112	A	G	G	rs17737404	intergenic_variant	0.804	MODIFIER	-
11	2255999	C	T	T	rs12284746	intergenic_variant	0.816	MODIFIER	-
11	2256458	C	T	T	rs4929968	intergenic_variant	0.827	MODIFIER	-
11	2263289	C	T	T	rs61873064	intergenic_variant	0.822	MODIFIER	-
11	2263698	C	T	T	rs16928049	downstream_gene_variant	0.822	MODIFIER	ASCL2
11	2266462	A	G	G	rs4930065	downstream_gene_variant	0.817	MODIFIER	ASCL2
11	2267670	A	C	C	rs715179	downstream_gene_variant	0.82	MODIFIER	ASCL2
11	2268194	G	A	A	rs12283789	downstream_gene_variant	0.824	MODIFIER	ASCL2
11	2273485	C	T	T	rs11022045	upstream_gene_variant	0.824	MODIFIER	ASCL2
11	2273993	T	A	A	rs11022048	upstream_gene_variant	0.824	MODIFIER	ASCL2
11	2274398	C	T	T	rs12282231	upstream_gene_variant	0.82	MODIFIER	ASCL2
11	2274596	A	G	G	rs12289134	upstream_gene_variant	0.818	MODIFIER	ASCL2
11	2274622	C	T	T	rs12282361	upstream_gene_variant	0.819	MODIFIER	ASCL2
11	2274946	C	T	T	rs12273963	upstream_gene_variant	0.819	MODIFIER	ASCL2
11	2642661	G	A	A	rs756852	intron_variant	0.914	MODIFIER	KCNQ1
11	2670241	A	G	G	rs231362	intron_variant	1.08	MODIFIER	KCNQ1
11	2671019	C	T	T	rs231360	intron_variant	1.08	MODIFIER	KCNQ1
11	2799835	T	C	C	rs163171	intron_variant	1.21	MODIFIER	KCNQ1
11	2800197	C	T	T	rs163170	intron_variant	1.22	MODIFIER	KCNQ1
11	2800385	A	C	C	rs151290	intron_variant	1.19	MODIFIER	KCNQ1
11	2803115	T	C	C	rs163168	intron_variant	1.25	MODIFIER	KCNQ1
11	2803189	G	A	A	rs151289	intron_variant	1.21	MODIFIER	KCNQ1
11	2803570	G	T	T	rs2074196	intron_variant	0.821	MODIFIER	KCNQ1
11	2804049	C	T	T	rs2074197	intron_variant	0.791	MODIFIER	KCNQ1
11	2804641	C	T	T	rs11602964	intron_variant	0.79	MODIFIER	KCNQ1
11	2804969	A	G	G	rs10766379	intron_variant	0.805	MODIFIER	KCNQ1
11	2805387	A	G	G	rs3852528	intron_variant	0.796	MODIFIER	KCNQ1
11	2810311	T	C	C	rs8181588	intron_variant	0.806	MODIFIER	KCNQ1
11	2814855	A	G	G	rs7480855	intron_variant	0.804	MODIFIER	KCNQ1
11	2814983	G	C	C	rs234844	intron_variant	0.921	MODIFIER	KCNQ1
11	2816395	A	C	C	rs233446	intron_variant	0.92	MODIFIER	KCNQ1
11	2816493	C	T	T	rs233447	intron_variant	0.92	MODIFIER	KCNQ1
11	2817183	T	C	C	rs163177	intron_variant	1.1	MODIFIER	KCNQ1
11	2818521	C	T	T	rs2237892	intron_variant	0.889	MODIFIER	KCNQ1
11	2819194	C	T	T	rs233448	intron_variant	0.92	MODIFIER	KCNQ1
11	2820135	C	A	A	rs151293	intron_variant	0.919	MODIFIER	KCNQ1
11	2822573	G	A	A	rs233449	intron_variant	0.915	MODIFIER	KCNQ1
11	2822818	A	G	G	rs233450	intron_variant	0.918	MODIFIER	KCNQ1
11	2822986	G	C	C	rs163182	intron_variant	1.1	MODIFIER	KCNQ1
11	2825197	G	A	A	rs233451	intron_variant	0.915	MODIFIER	KCNQ1
11	2825839	T	G	G	rs163184	intron_variant	1.09	MODIFIER	KCNQ1
11	2828300	A	C	C	rs2283228	intron_variant	0.8	MODIFIER	KCNQ1
11	2831098	G	T	T	rs234856	intron_variant	0.914	MODIFIER	KCNQ1
11	2831299	T	C	C	rs234857	intron_variant	0.919	MODIFIER	KCNQ1
11	2835964	A	C	C	rs2237895	intron_variant	1.08	MODIFIER	KCNQ1
11	2836003	G	A	A	rs60808706	intron_variant	0.791	MODIFIER	KCNQ1
11	2836067	G	A	A	rs234864	intron_variant	0.918	MODIFIER	KCNQ1
11	2837065	C	T	T	rs2299620	intron_variant	0.791	MODIFIER	KCNQ1
11	2837210	G	A	A	rs2237896	intron_variant	0.71	MODIFIER	KCNQ1
11	2837316	C	T	T	rs2237897	intron_variant	0.842	MODIFIER	KCNQ1
11	2837406	C	T	T	rs74046911	intron_variant	0.76	MODIFIER	KCNQ1
11	2857705	C	T	T	rs4930016	intron_variant,non_coding_transcript_variant	1.2	MODIFIER	KCNQ1-AS1
11	17330136	C	G	G	rs757081	missense_variant	1.04	MODERATE	NUCB2
11	17386857	C	T	T	rs5213	3_prime_UTR_variant	0.934	MODIFIER	KCNJ11
11	17387083	C	T	T	rs5215	missense_variant	0.942	MODERATE	KCNJ11
11	17388025	T	C	C	rs5219	missense_variant	0.943	MODERATE	KCNJ11
11	17396930	C	A	A	rs757110	missense_variant	0.947	MODERATE	ABCC8
11	24755354	A	C	C	rs12279428	intron_variant	0.364	MODIFIER	LUZP2
11	43730972	G	A	A	rs10838158	intron_variant	0.931	MODIFIER	HSD17B12
11	43732822	A	G	G	rs10768975	intron_variant	0.931	MODIFIER	HSD17B12
11	43746704	A	G	G	rs10742688	intron_variant	0.931	MODIFIER	HSD17B12
11	43747745	C	T	T	rs7115970	intron_variant	0.931	MODIFIER	HSD17B12
11	43764183	A	C	C	rs10734517	intron_variant	0.931	MODIFIER	HSD17B12
11	43764763	A	G	G	rs7928134	intron_variant	0.931	MODIFIER	HSD17B12
11	43767672	A	G	G	rs10838162	intron_variant	0.931	MODIFIER	HSD17B12
11	43781704	G	A	A	rs4755741	intron_variant	0.931	MODIFIER	HSD17B12
11	43794650	C	T	T	rs6485462	intron_variant	0.93	MODIFIER	HSD17B12
11	43795575	C	T	T	rs7118659	intron_variant	0.931	MODIFIER	HSD17B12
11	43795770	C	G	G	rs7118906	intron_variant	0.931	MODIFIER	HSD17B12
11	43801335	A	G	G	rs10838175	intron_variant	0.931	MODIFIER	HSD17B12
11	43803488	C	T	T	rs1518815	intron_variant	0.931	MODIFIER	HSD17B12
11	43810226	A	G	G	rs10768981	intron_variant	0.931	MODIFIER	HSD17B12
11	43810955	G	A	A	rs10400343	intron_variant	0.931	MODIFIER	HSD17B12
11	43815046	T	C	C	rs10742689	intron_variant	0.931	MODIFIER	HSD17B12
11	43816001	A	G	G	rs7129046	intron_variant	0.931	MODIFIER	HSD17B12
11	43816767	T	C	C	rs10838180	intron_variant	0.931	MODIFIER	HSD17B12
11	43821651	T	C	C	rs6485466	intron_variant	0.93	MODIFIER	HSD17B12
11	43822029	C	G	G	rs7101808	intron_variant	0.93	MODIFIER	HSD17B12
11	43822650	C	A	A	rs10768984	intron_variant	0.927	MODIFIER	HSD17B12
11	43822950	C	T	T	rs10838181	intron_variant	0.93	MODIFIER	HSD17B12
11	43826361	G	A	A	rs6485468	intron_variant	0.931	MODIFIER	HSD17B12
11	43826788	G	A	A	rs1464229	intron_variant	0.931	MODIFIER	HSD17B12
11	43829924	A	C	C	rs7935296	intron_variant	0.93	MODIFIER	HSD17B12
11	43830253	G	A	A	rs6485470	intron_variant	0.93	MODIFIER	HSD17B12
11	43832359	T	C	C	rs11037663	intron_variant	0.93	MODIFIER	HSD17B12
11	43834805	G	T	T	rs6485473	intron_variant	0.93	MODIFIER	HSD17B12
11	43835868	A	G	G	rs7931097	intron_variant	0.929	MODIFIER	HSD17B12
11	43836378	G	C	C	rs7934707	intron_variant	0.93	MODIFIER	HSD17B12
11	43840198	G	A	A	rs10734518	intron_variant	0.93	MODIFIER	HSD17B12
11	43841480	G	A	A	rs7111450	intron_variant	0.93	MODIFIER	HSD17B12
11	43844744	T	A	A	rs1914773	intron_variant	0.93	MODIFIER	HSD17B12
11	43848389	G	A	A	rs10838185	intron_variant	0.93	MODIFIER	HSD17B12
11	43849662	C	G	G	rs11037676	intron_variant	0.93	MODIFIER	HSD17B12
11	43850247	G	A	A	rs1518822	intron_variant	0.931	MODIFIER	HSD17B12
11	43850905	T	C	C	rs3781805	intron_variant	0.93	MODIFIER	HSD17B12
11	43853766	G	A	A	rs58817325	intron_variant	1.08	MODIFIER	HSD17B12
11	43854164	T	C	C	rs12417393	intron_variant	1.07	MODIFIER	HSD17B12
11	43854885	A	G	G	rs3736505	intron_variant	1.07	MODIFIER	HSD17B12
11	43855148	C	T	T	rs11555762	missense_variant	1.07	MODERATE	HSD17B12
11	43856384	C	A	A	rs1061810	3_prime_UTR_variant	1.08	MODIFIER	HSD17B12
11	43856909	G	A	A	rs35251247	downstream_gene_variant	1.08	MODIFIER	HSD17B12
11	43856935	G	A	A	rs57635800	downstream_gene_variant	1.08	MODIFIER	HSD17B12
11	43856984	A	C	C	rs35186585	downstream_gene_variant	1.09	MODIFIER	HSD17B12
11	72697010	G	C	C	rs56200889	missense_variant	0.964	MODERATE	ARAP1
11	72708469	C	T	T	rs11605691	intron_variant	0.914	MODIFIER	ARAP1
11	72713589	T	C	C	rs9667947	intron_variant	0.908	MODIFIER	ARAP1
11	72717127	A	G	G	rs76550717	intron_variant	0.908	MODIFIER	ARAP1
11	72718534	G	A	A	rs75896506	intron_variant	0.909	MODIFIER	ARAP1
11	72721940	G	A	A	rs11603334	intron_variant	0.931	MODIFIER	ARAP1
11	72722053	A	C	C	rs1552224	intron_variant	0.932	MODIFIER	ARAP1
11	72744840	C	T	T	rs7129793	intron_variant	0.91	MODIFIER	ARAP1
11	72746442	C	T	T	rs74333814	intron_variant	0.909	MODIFIER	ARAP1
11	72749353	A	C	C	rs77464186	intron_variant	0.909	MODIFIER	ARAP1
11	72749649	T	C	C	rs11603349	intron_variant	0.909	MODIFIER	ARAP1
11	72749717	A	T	T	rs11602873	intron_variant	0.909	MODIFIER	ARAP1
11	72752390	G	A	A	rs7109575	downstream_gene_variant	0.909	MODIFIER	STARD10
11	72762959	G	T	T	rs79430446	intron_variant	0.915	MODIFIER	STARD10
11	72763794	A	G	G	rs613937	intron_variant	0.916	MODIFIER	STARD10
11	72767275	G	A	A	rs77106637	intron_variant	0.914	MODIFIER	STARD10
11	73140418	C	T	T	rs1783598	intron_variant	1.09	MODIFIER	FCHSD2
11	92935660	C	T	T	rs3847554	upstream_gene_variant	1.07	MODIFIER	SNRPGP16
11	92940662	C	T	T	rs1387153	downstream_gene_variant	1.07	MODIFIER	SNRPGP16
11	92947847	C	T	T	rs10830956	intergenic_variant	1.07	MODIFIER	-
11	92958366	T	C	C	rs2166706	intergenic_variant	1.07	MODIFIER	-
11	92975544	C	G	G	rs10830963	intron_variant	1.09	MODIFIER	MTNR1B
11	92989595	G	A	A	rs1447352	downstream_gene_variant	1.04	MODIFIER	MTNR1B
12	4219355	G	A	A	rs117233107	intergenic_variant	0.587	MODIFIER	-
12	4253743	T	C	C	rs73040004	non_coding_transcript_exon_variant	1.1	MODIFIER	CCND2-AS1
12	4265207	A	G	G	rs11063069	intron_variant,non_coding_transcript_variant	1.1	MODIFIER	CCND2-AS1
12	4266923	C	T	T	rs4238013	intron_variant,non_coding_transcript_variant	0.906	MODIFIER	CCND2-AS1
12	4275678	T	G	G	rs76895963	intron_variant	0.581	MODIFIER	CCND2
12	27714794	G	A	A	rs1127787	missense_variant	0.945	MODERATE	MRPS35
12	27763273	G	A	A	rs11049125	missense_variant	0.949	MODERATE	MANSC4
12	27763291	A	G	G	rs11049126	missense_variant	0.949	MODERATE	MANSC4
12	27812217	C	T	T	rs10842994	intron_variant,non_coding_transcript_variant	0.939	MODIFIER	LOC105369709
12	28947696	G	A	A	rs11049939	intergenic_variant	0.183	MODIFIER	-
12	65774371	G	T	T	rs7134682	intron_variant,non_coding_transcript_variant	1.07	MODIFIER	RPSAP52
12	65781114	G	C	C	rs1531343	intron_variant,non_coding_transcript_variant	1.07	MODIFIER	RPSAP52
12	65958046	T	C	C	rs1351394	intron_variant	1.04	MODIFIER	HMGA2
12	65964567	C	T	T	rs1042725	3_prime_UTR_variant	1.04	MODIFIER	HMGA2
12	65965972	C	A	A	rs8756	3_prime_UTR_variant	1.04	MODIFIER	HMGA2
12	72684615	T	C	C	rs1433252	intergenic_variant	0.416	MODIFIER	-
12	85398054	C	T	T	rs7953666	intron_variant,non_coding_transcript_variant	0.415	MODIFIER	LOC105369876
12	94491773	A	G	G	rs3761675	non_coding_transcript_exon_variant	0.492	MODIFIER	AC023161.1
12	97303613	A	G	G	rs12821479	intergenic_variant	0.41	MODIFIER	-
12	108224853	C	T	T	rs3764002	missense_variant	0.969	MODERATE	WSCD2
12	120913119	T	C	C	rs66947454	upstream_gene_variant	0.922	MODIFIER	CLIC1P1
12	120978847	A	C	C	rs1169288	missense_variant	1.04	MODERATE	HNF1A
12	120994314	G	C	C	rs56348580	synonymous_variant	0.93	LOW	HNF1A
12	120999311	G	A	A	rs55834942	downstream_gene_variant	0.944	MODIFIER	C12orf43
12	121014107	C	T	T	rs11065397	intron_variant	0.931	MODIFIER	C12orf43
12	121017786	G	A	A	rs56158042	downstream_gene_variant	0.931	MODIFIER	OASL
12	121021541	T	C	C	rs7131696	intron_variant	0.923	MODIFIER	OASL
12	121022883	T	A	A	rs7957197	intron_variant	0.954	MODIFIER	OASL
12	121025232	T	A	A	rs61953352	intron_variant	0.923	MODIFIER	OASL
12	122963381	T	C	C	rs4275659	intron_variant	1.04	MODIFIER	ABCB9
12	123091195	A	G	G	rs1727307	intron_variant	1.04	MODIFIER	PITPNM2
12	123273314	G	A	A	rs1109559	upstream_gene_variant	1.04	MODIFIER	CDK2AP1
12	123388695	C	T	T	rs28533432	intron_variant	1.04	MODIFIER	KMT5A
13	80131180	G	T	T	rs11616380	intron_variant,non_coding_transcript_variant	0.914	MODIFIER	AL137781.1
13	80132320	T	C	C	rs1215470	intron_variant,non_coding_transcript_variant	0.919	MODIFIER	AL137781.1
13	80133294	A	G	G	rs1215468	intron_variant,non_coding_transcript_variant	0.919	MODIFIER	AL137781.1
13	80134597	C	T	T	rs1327315	intron_variant,non_coding_transcript_variant	0.916	MODIFIER	LOC105370275
13	80134805	A	G	G	rs1215466	intron_variant,non_coding_transcript_variant	0.92	MODIFIER	LOC105370275
13	80134928	G	C	C	rs1327316	intron_variant,non_coding_transcript_variant	0.922	MODIFIER	LOC105370275
13	80135460	G	T	T	rs12428731	intron_variant,non_coding_transcript_variant	0.915	MODIFIER	LOC105370275
13	80136819	A	T	T	rs9565546	intron_variant,non_coding_transcript_variant	0.92	MODIFIER	LOC105370275
13	80141758	G	A	A	rs1215451	intron_variant,non_coding_transcript_variant	0.919	MODIFIER	LOC105370275
13	80143021	G	A	A	rs1359790	intron_variant,non_coding_transcript_variant	0.942	MODIFIER	LOC105370275
13	80144519	G	A	A	rs7998259	intron_variant,non_coding_transcript_variant	0.921	MODIFIER	LOC105370275
14	79478819	A	G	G	rs10146997	intron_variant	1.05	MODIFIER	NRXN3
15	61825776	C	T	T	rs4774420	intergenic_variant	0.928	MODIFIER	-
15	61826276	G	C	C	rs875513	intergenic_variant	0.928	MODIFIER	-
15	62090956	T	C	C	rs4502156	intergenic_variant	0.965	MODIFIER	-
15	62104190	A	G	G	rs7172432	intergenic_variant	0.966	MODIFIER	-
15	75463126	C	T	T	rs4886707	downstream_gene_variant	0.965	MODIFIER	PTPN9
15	77419377	G	A	A	rs62007299	upstream_gene_variant	1.09	MODIFIER	HMG20A
15	77426026	C	A	A	rs8024485	intron_variant	1.09	MODIFIER	HMG20A
15	77428883	A	G	G	rs12904938	intron_variant	1.08	MODIFIER	HMG20A
15	77449298	G	A	A	rs1565756	intron_variant	1.08	MODIFIER	HMG20A
15	77454848	A	G	G	rs7178572	intron_variant	1.09	MODIFIER	HMG20A
15	77454934	A	G	G	rs11633054	intron_variant	1.09	MODIFIER	HMG20A
15	77466953	G	A	A	rs2055901	intron_variant	1.08	MODIFIER	HMG20A
15	77471370	C	G	G	rs8034133	intron_variant	1.08	MODIFIER	HMG20A
15	77474214	T	C	C	rs6495240	intron_variant	1.08	MODIFIER	HMG20A
15	77475197	A	G	G	rs12324627	intron_variant	1.09	MODIFIER	HMG20A
15	77484156	C	G	G	rs952471	3_prime_UTR_variant	1.09	MODIFIER	HMG20A
15	77484220	A	C	C	rs952472	3_prime_UTR_variant	1.08	MODIFIER	HMG20A
15	77485290	C	T	T	rs7119	3_prime_UTR_variant	1.04	MODIFIER	HMG20A
15	77489584	A	G	G	rs965480	downstream_gene_variant	1.08	MODIFIER	HMG20A
15	77489993	A	G	G	rs12910361	downstream_gene_variant	1.08	MODIFIER	HMG20A
15	77501017	A	G	G	rs1022172	intron_variant,non_coding_transcript_variant	1.08	MODIFIER	HMG20A
15	77510449	G	C	C	rs11857450	intron_variant,non_coding_transcript_variant	1.08	MODIFIER	HMG20A
15	77514428	A	G	G	rs59153558	intron_variant,non_coding_transcript_variant	1.08	MODIFIER	HMG20A
15	77525786	C	A	A	rs1005752	non_coding_transcript_exon_variant	1.08	MODIFIER	AC046168.1
15	77526714	A	G	G	rs12901503	intron_variant,non_coding_transcript_variant	1.08	MODIFIER	AC046168.1
15	77538291	T	C	C	rs869301	downstream_gene_variant	1.08	MODIFIER	AC046168.1
15	77540420	G	A	A	rs7177055	intergenic_variant	1.06	MODIFIER	-
15	90907211	G	A	A	rs2677744	intron_variant	1.03	MODIFIER	MAN2A2
15	90919176	A	G	G	rs1266483	intron_variant	1.04	MODIFIER	MAN2A2
15	90960641	T	G	G	rs1867219	intron_variant	1.04	MODIFIER	RCCD1
15	90978107	C	A	A	rs8042680	intron_variant,NMD_transcript_variant	1.04	MODIFIER	AC068831.7
16	53735765	G	A	A	rs6499640	intron_variant	1.04	MODIFIER	FTO
16	53763996	C	G	G	rs7206790	intron_variant	1.12	MODIFIER	FTO
16	53764407	G	A	A	rs28429148	intron_variant	1.13	MODIFIER	FTO
16	53764611	G	A	A	rs8047395	intron_variant	1.11	MODIFIER	FTO
16	53764710	G	T	T	rs8047587	intron_variant	1.13	MODIFIER	FTO
16	53765384	C	T	T	rs9937521	intron_variant	1.13	MODIFIER	FTO
16	53765391	C	T	T	rs28562191	intron_variant	1.13	MODIFIER	FTO
16	53765935	G	A	A	rs9937354	intron_variant	1.13	MODIFIER	FTO
16	53765993	A	G	G	rs9928094	intron_variant	1.13	MODIFIER	FTO
16	53766065	T	G	G	rs9930333	intron_variant	1.09	MODIFIER	FTO
16	53766073	T	A	A	rs9930397	intron_variant	1.13	MODIFIER	FTO
16	53766288	C	T	T	rs9940278	intron_variant	1.13	MODIFIER	FTO
16	53766475	A	G	G	rs12446228	intron_variant	1.07	MODIFIER	FTO
16	53766656	G	A	A	rs9939973	intron_variant	1.13	MODIFIER	FTO
16	53766717	C	G	G	rs9940646	intron_variant	1.13	MODIFIER	FTO
16	53766842	G	A	A	rs9940128	intron_variant	1.13	MODIFIER	FTO
16	53767042	T	C	C	rs1421085	intron_variant	1.1	MODIFIER	FTO
16	53767431	C	A	A	rs1421086	intron_variant	1.13	MODIFIER	FTO
16	53767637	C	T	T	rs9923147	intron_variant	1.13	MODIFIER	FTO
16	53768073	C	T	T	rs9923544	intron_variant	1.13	MODIFIER	FTO
16	53768582	C	T	T	rs11642015	intron_variant	1.14	MODIFIER	FTO
16	53769244	G	A	A	rs8055197	intron_variant	1.1	MODIFIER	FTO
16	53769275	A	T	T	rs1558901	intron_variant	1.13	MODIFIER	FTO
16	53769311	G	A	A	rs62048402	intron_variant	1.14	MODIFIER	FTO
16	53769662	T	A	A	rs1558902	intron_variant	1.1	MODIFIER	FTO
16	53770428	C	T	T	rs1861866	intron_variant	1.1	MODIFIER	FTO
16	53771053	T	C	C	rs10852521	intron_variant	1.1	MODIFIER	FTO
16	53771295	C	A	A	rs11075985	intron_variant	1.13	MODIFIER	FTO
16	53772368	C	G	G	rs9922047	intron_variant	1.1	MODIFIER	FTO
16	53772541	A	G	G	rs56094641	intron_variant	1.14	MODIFIER	FTO
16	53773852	A	G	G	rs17817288	intron_variant	1.1	MODIFIER	FTO
16	53774346	A	G	G	rs1477196	intron_variant	1.07	MODIFIER	FTO
16	53775211	C	T	T	rs55872725	intron_variant	1.14	MODIFIER	FTO
16	53775335	G	A	A	rs1121980	intron_variant	1.08	MODIFIER	FTO
16	53776634	C	A	A	rs7187250	intron_variant	1.13	MODIFIER	FTO
16	53776774	T	C	C	rs7193144	intron_variant	1.13	MODIFIER	FTO
16	53777031	C	T	T	rs62033399	intron_variant	1.13	MODIFIER	FTO
16	53777876	A	G	G	rs62033400	intron_variant	1.13	MODIFIER	FTO
16	53778521	T	C	C	rs8063057	intron_variant	1.13	MODIFIER	FTO
16	53778702	G	A	A	rs8057044	intron_variant	1.1	MODIFIER	FTO
16	53779455	T	G	G	rs17817449	intron_variant	1.09	MODIFIER	FTO
16	53779538	A	T	T	rs8043757	intron_variant	1.13	MODIFIER	FTO
16	53780451	G	T	T	rs9972653	intron_variant	1.13	MODIFIER	FTO
16	53781249	T	G	G	rs11075987	intron_variant	1.07	MODIFIER	FTO
16	53781523	T	C	C	rs17817497	intron_variant	1.13	MODIFIER	FTO
16	53782363	C	A	A	rs8050136	intron_variant	1.09	MODIFIER	FTO
16	53782735	G	C	C	rs4783819	intron_variant	1.08	MODIFIER	FTO
16	53782840	A	G	G	rs8051591	intron_variant	1.13	MODIFIER	FTO
16	53782926	G	A	A	rs9935401	intron_variant	1.13	MODIFIER	FTO
16	53783406	G	A	A	rs113191842	intron_variant	1.17	MODIFIER	FTO
16	53784255	T	C	C	rs9933509	intron_variant	1.13	MODIFIER	FTO
16	53784548	G	T	T	rs3751812	intron_variant	1.13	MODIFIER	FTO
16	53784796	G	T	T	rs3751813	intron_variant	1.05	MODIFIER	FTO
16	53784812	G	A	A	rs3751814	intron_variant	1.13	MODIFIER	FTO
16	53784901	A	G	G	rs9931900	intron_variant	1.13	MODIFIER	FTO
16	53784922	A	G	G	rs56313538	intron_variant	1.13	MODIFIER	FTO
16	53785257	T	C	C	rs9936385	intron_variant	1.13	MODIFIER	FTO
16	53785286	G	C	C	rs9923233	intron_variant	1.13	MODIFIER	FTO
16	53785455	G	A	A	rs9923312	intron_variant	1.13	MODIFIER	FTO
16	53785859	G	A	A	rs11075988	intron_variant	1.13	MODIFIER	FTO
16	53785981	A	G	G	rs11075990	intron_variant	1.13	MODIFIER	FTO
16	53786025	A	T	T	rs11075991	intron_variant	1.13	MODIFIER	FTO
16	53786154	T	C	C	rs11075992	intron_variant	1.13	MODIFIER	FTO
16	53786591	G	A	A	rs9926289	intron_variant	1.13	MODIFIER	FTO
16	53786615	T	A	A	rs9939609	intron_variant	1.08	MODIFIER	FTO
16	53786901	A	G	G	rs9937709	intron_variant	1.13	MODIFIER	FTO
16	53787385	T	C	C	rs7206410	intron_variant	1.13	MODIFIER	FTO
16	53787501	T	C	C	rs7206629	intron_variant	1.13	MODIFIER	FTO
16	53787703	A	G	G	rs7202116	intron_variant	1.13	MODIFIER	FTO
16	53787778	A	G	G	rs7202296	intron_variant	1.13	MODIFIER	FTO
16	53787950	C	T	T	rs7201850	intron_variant	1.13	MODIFIER	FTO
16	53788230	C	A	A	rs66908032	intron_variant	1.13	MODIFIER	FTO
16	53788271	C	T	T	rs72803697	intron_variant	1.13	MODIFIER	FTO
16	53788325	A	G	G	rs62033403	intron_variant	1.13	MODIFIER	FTO
16	53788327	A	G	G	rs62033404	intron_variant	1.13	MODIFIER	FTO
16	53788475	C	T	T	rs62033405	intron_variant	1.13	MODIFIER	FTO
16	53788528	G	A	A	rs7206122	intron_variant	1.13	MODIFIER	FTO
16	53788590	T	G	G	rs7190396	intron_variant	1.13	MODIFIER	FTO
16	53788739	A	G	G	rs7185735	intron_variant	1.13	MODIFIER	FTO
16	53789806	G	A	A	rs2042031	intron_variant	1.08	MODIFIER	FTO
16	53789815	T	C	C	rs79994966	intron_variant	1.13	MODIFIER	FTO
16	53789966	T	C	C	rs28432761	intron_variant	1.1	MODIFIER	FTO
16	53790078	C	T	T	rs11647020	intron_variant	1.1	MODIFIER	FTO
16	53790095	G	A	A	rs11646715	intron_variant	1.1	MODIFIER	FTO
16	53790314	A	G	G	rs62033406	intron_variant	1.13	MODIFIER	FTO
16	53791576	C	T	T	rs9941349	intron_variant	1.08	MODIFIER	FTO
16	53791993	G	A	A	rs56137030	intron_variant	1.13	MODIFIER	FTO
16	53793267	C	G	G	rs9931494	intron_variant	1.13	MODIFIER	FTO
16	53793567	A	G	G	rs10468280	intron_variant	1.13	MODIFIER	FTO
16	53794050	A	G	G	rs62033408	intron_variant	1.13	MODIFIER	FTO
16	53794154	C	T	T	rs17817964	intron_variant	1.13	MODIFIER	FTO
16	53794840	A	G	G	rs7190492	intron_variant	1.08	MODIFIER	FTO
16	53796143	C	G	G	rs62033413	intron_variant	1.13	MODIFIER	FTO
16	53796540	A	G	G	rs9930501	intron_variant	1.13	MODIFIER	FTO
16	53796553	A	G	G	rs9930506	intron_variant	1.07	MODIFIER	FTO
16	53796579	T	C	C	rs9932754	intron_variant	1.13	MODIFIER	FTO
16	53796955	T	A	A	rs9933040	intron_variant	1.13	MODIFIER	FTO
16	53797234	C	T	T	rs9922708	intron_variant	1.13	MODIFIER	FTO
16	53797442	C	T	T	rs72805611	intron_variant	1.13	MODIFIER	FTO
16	53797859	G	T	T	rs9922619	intron_variant	1.13	MODIFIER	FTO
16	53800596	T	C	C	rs4783821	intron_variant	1.08	MODIFIER	FTO
16	53800695	T	C	C	rs7188250	intron_variant	1.13	MODIFIER	FTO
16	53800696	G	A	A	rs72805612	intron_variant	1.13	MODIFIER	FTO
16	53803232	G	T	T	rs11075993	intron_variant	1.13	MODIFIER	FTO
16	53803430	A	G	G	rs72805613	intron_variant	1.13	MODIFIER	FTO
16	53805223	T	C	C	rs8044769	intron_variant	1.1	MODIFIER	FTO
16	53805510	T	C	C	rs8045332	intron_variant	1.08	MODIFIER	FTO
16	53806613	C	G	G	rs12149574	intron_variant	1.13	MODIFIER	FTO
16	53807265	A	G	G	rs12149182	intron_variant	1.08	MODIFIER	FTO
16	53808996	G	A	A	rs12149832	intron_variant	1.13	MODIFIER	FTO
16	53811257	T	G	G	rs11649091	intron_variant	1.12	MODIFIER	FTO
16	53811575	C	A	A	rs11642841	intron_variant	1.12	MODIFIER	FTO
16	53814649	A	G	G	rs1861867	intron_variant	1.1	MODIFIER	FTO
16	75199969	T	G	G	rs8056223	downstream_gene_variant	0.835	MODIFIER	CTRB2
16	75200974	C	A	A	rs72802342	downstream_gene_variant	0.861	MODIFIER	CTRB2
16	75202865	C	G	G	rs55993634	downstream_gene_variant	0.861	MODIFIER	CTRB2
16	75206985	G	A	A	rs72802352	intron_variant	0.861	MODIFIER	CTRB2
16	75208114	C	G	G	rs889512	upstream_gene_variant	0.887	MODIFIER	CTRB2
16	75208952	C	T	T	rs9936550	upstream_gene_variant	0.861	MODIFIER	CTRB2
16	75209244	C	T	T	rs72802357	upstream_gene_variant	0.861	MODIFIER	CTRB2
16	75209759	G	C	C	rs72802358	upstream_gene_variant	0.887	MODIFIER	CTRB2
16	75209874	C	A	A	rs77258096	upstream_gene_variant	0.887	MODIFIER	CTRB2
16	75212039	C	T	T	rs66502159	upstream_gene_variant	0.887	MODIFIER	CTRB2
16	75212137	G	C	C	rs72802365	upstream_gene_variant	0.861	MODIFIER	CTRB2
16	75213347	T	G	G	rs7202877	intergenic_variant	0.938	MODIFIER	-
16	75215272	T	A	A	rs111852127	upstream_gene_variant	0.861	MODIFIER	CTRB1
16	75215654	C	T	T	rs184458383	upstream_gene_variant	0.861	MODIFIER	CTRB1
16	75218429	G	A	A	rs8056814	upstream_gene_variant	0.861	MODIFIER	CTRB1
16	75239931	C	G	G	rs72802391	intron_variant	0.852	MODIFIER	BCAR1
16	75252586	G	A	A	rs72802395	intron_variant	0.861	MODIFIER	BCAR1
16	81501185	T	C	C	rs2925979	intron_variant	0.963	MODIFIER	CMIP
17	4044350	T	C	C	rs781831	missense_variant	1.04	MODERATE	ZZEF1
17	4049808	A	G	G	rs781852	missense_variant	1.04	MODERATE	ZZEF1
17	7037074	G	A	A	rs312457	intron_variant	0.823	MODIFIER	SLC16A13
17	7038306	C	T	T	rs76070643	synonymous_variant	1.24	LOW	SLC16A13
17	7039011	G	A	A	rs78972129	intron_variant	1.24	MODIFIER	SLC16A13
17	7039227	T	C	C	rs4630597	intron_variant	1.24	MODIFIER	SLC16A13
17	7040670	T	G	G	rs17203120	downstream_gene_variant	1.24	MODIFIER	SLC16A13
17	7040770	G	A	A	rs75075014	downstream_gene_variant	1.24	MODIFIER	SLC16A13
17	7041030	G	C	C	rs145952323	downstream_gene_variant	1.24	MODIFIER	SLC16A13
17	7041768	G	T	T	rs75493593	downstream_gene_variant	1.25	MODIFIER	SLC16A13
17	7042164	C	T	T	rs75418188	downstream_gene_variant	1.25	MODIFIER	SLC16A13
17	7042621	A	G	G	rs13342232	downstream_gene_variant	1.25	MODIFIER	SLC16A13
17	7042968	T	C	C	rs13342692	downstream_gene_variant	1.23	MODIFIER	SLC16A13
17	7043011	C	T	T	rs117767867	downstream_gene_variant	1.22	MODIFIER	SLC16A13
17	7043602	C	G	G	rs2292351	downstream_gene_variant	1.25	MODIFIER	SLC16A13
17	7044134	C	G	G	rs74577409	downstream_gene_variant	1.25	MODIFIER	SLC16A13
17	7048293	C	T	T	rs77552976	upstream_gene_variant	1.24	MODIFIER	SLC16A11
17	7049784	T	C	C	rs35489850	regulatory_region_variant	1.23	MODIFIER	-
17	7049836	G	A	A	rs113748381	regulatory_region_variant	1.24	MODIFIER	-
17	7050239	C	T	T	rs73239895	intergenic_variant	1.24	MODIFIER	-
17	7050462	C	T	T	rs186568031	intergenic_variant	1.29	MODIFIER	-
17	7051901	C	G	G	rs12941551	regulatory_region_variant	1.22	MODIFIER	-
17	7052126	G	A	A	rs17203148	regulatory_region_variant	1.22	MODIFIER	-
17	7057972	C	T	T	rs1698227	upstream_gene_variant	1.22	MODIFIER	AC120057.1
17	7058114	T	C	C	rs191133	upstream_gene_variant	1.21	MODIFIER	AC120057.1
17	7058953	G	A	A	rs193399	non_coding_transcript_exon_variant	1.21	MODIFIER	AC120057.1
17	42570011	A	G	G	rs665268	downstream_gene_variant	1.04	MODIFIER	PSMC3IP
17	67873957	C	T	T	rs12602912	intron_variant	1.04	MODIFIER	BPTF
18	23949813	G	C	C	rs139393524	missense_variant	0.435	MODERATE	LAMA3
18	60172536	C	A	A	rs571312	intergenic_variant	1.04	MODIFIER	-
18	60183864	T	C	C	rs17782313	intergenic_variant	1.05	MODIFIER	-
18	60184530	A	G	G	rs10871777	intergenic_variant	1.04	MODIFIER	-
18	60215554	C	A	A	rs489693	intergenic_variant	1.04	MODIFIER	-
18	60217517	G	A	A	rs12970134	intergenic_variant	1.04	MODIFIER	-
19	19219115	C	T	T	rs2228603	missense_variant	1.07	MODERATE	NCAN
19	19268740	C	T	T	rs58542926	missense_variant	1.07	MODERATE	TM6SF2
19	19296909	T	C	C	rs10401969	intron_variant	1.07	MODIFIER	SUGP1
19	33408159	G	A	A	rs731839	intron_variant	0.963	MODIFIER	PEPD
19	33415217	T	C	C	rs4805885	intron_variant	0.966	MODIFIER	PEPD
19	33418804	T	G	G	rs8182584	intron_variant	0.962	MODIFIER	PEPD
19	44892362	A	G	G	rs2075650	intron_variant	0.955	MODIFIER	TOMM40
19	44906745	G	A	A	rs769449	intron_variant	0.938	MODIFIER	APOE
19	44908684	T	C	C	rs429358	missense_variant	0.887	MODERATE	APOE
19	44918903	C	G	G	rs12721051	intron_variant	0.907	MODIFIER	APOC1
19	44919589	G	A	A	rs56131196	downstream_gene_variant	0.896	MODIFIER	APOC1
19	44919689	A	G	G	rs4420638	downstream_gene_variant	0.896	MODIFIER	APOC1
19	45655255	T	G	G	rs8108269	downstream_gene_variant	1.06	MODIFIER	RN7SL836P
2	27508073	T	C	C	rs1260326	missense_variant,splice_region_variant	1.06	MODERATE	GCKR
2	27518370	T	C	C	rs780094	intron_variant	1.06	MODIFIER	GCKR
2	27519736	T	C	C	rs780093	intron_variant	1.06	MODIFIER	GCKR
2	27578892	A	G	G	rs1919128	upstream_gene_variant	0.96	MODIFIER	ZNF512
2	27629051	G	A	A	rs3749147	upstream_gene_variant	0.962	MODIFIER	CCDC121
2	43242476	G	A	A	rs80323638	intron_variant	0.878	MODIFIER	THADA
2	43292838	C	T	T	rs35720761	missense_variant	0.929	MODERATE	THADA
2	43300918	C	A	A	rs74382177	intron_variant	0.878	MODIFIER	THADA
2	43359148	T	G	G	rs6743071	intron_variant	0.878	MODIFIER	THADA
2	43364537	C	T	T	rs76857293	intron_variant	0.878	MODIFIER	THADA
2	43365861	A	G	G	rs28470852	intron_variant	0.878	MODIFIER	THADA
2	43367344	A	T	T	rs79625619	intron_variant	0.878	MODIFIER	THADA
2	43370003	C	T	T	rs76215753	intron_variant	0.878	MODIFIER	THADA
2	43371021	A	G	G	rs78681698	intron_variant	0.878	MODIFIER	THADA
2	43373582	T	A	A	rs112972772	intron_variant	0.878	MODIFIER	THADA
2	43375793	T	G	G	rs79629200	intron_variant	0.878	MODIFIER	THADA
2	43376228	C	G	G	rs74469180	intron_variant	0.878	MODIFIER	THADA
2	43377602	G	A	A	rs78314405	intron_variant	0.878	MODIFIER	THADA
2	43378687	C	A	A	rs111947872	intron_variant	0.878	MODIFIER	THADA
2	43382888	C	T	T	rs13408002	intron_variant	0.878	MODIFIER	THADA
2	43384744	T	C	C	rs76675804	intron_variant	0.878	MODIFIER	THADA
2	43386443	C	G	G	rs74616425	intron_variant	0.878	MODIFIER	THADA
2	43391680	C	T	T	rs11899863	intron_variant	0.878	MODIFIER	THADA
2	43395333	C	T	T	rs10166376	intron_variant	0.887	MODIFIER	THADA
2	43397113	A	C	C	rs79165612	intron_variant	0.878	MODIFIER	THADA
2	43399382	T	C	C	rs57696714	intron_variant	0.887	MODIFIER	THADA
2	43399529	G	T	T	rs57381820	intron_variant	0.887	MODIFIER	THADA
2	43399962	T	A	A	rs72879276	intron_variant	0.887	MODIFIER	THADA
2	43402792	G	T	T	rs7607777	intron_variant	0.887	MODIFIER	THADA
2	43406129	T	C	C	rs72879290	intron_variant	0.887	MODIFIER	THADA
2	43423274	G	C	C	rs80100685	intron_variant	0.878	MODIFIER	THADA
2	43425259	A	C	C	rs17039131	intron_variant	0.878	MODIFIER	THADA
2	43426360	C	A	A	rs78886764	intron_variant	0.878	MODIFIER	THADA
2	43432555	C	G	G	rs75934770	intron_variant	0.878	MODIFIER	THADA
2	43432831	G	T	T	rs77061610	intron_variant	0.887	MODIFIER	THADA
2	43434343	T	A	A	rs74365854	intron_variant	0.878	MODIFIER	THADA
2	43436709	C	T	T	rs78108161	intron_variant	0.878	MODIFIER	THADA
2	43436868	C	T	T	rs75126888	intron_variant	0.878	MODIFIER	THADA
2	43438039	C	T	T	rs7609283	intron_variant	0.878	MODIFIER	THADA
2	43438804	G	A	A	rs76684055	intron_variant	0.878	MODIFIER	THADA
2	43439852	T	C	C	rs7575024	intron_variant	0.878	MODIFIER	THADA
2	43440326	T	C	C	rs28700209	intron_variant	0.878	MODIFIER	THADA
2	43441030	G	C	C	rs7567685	intron_variant	0.878	MODIFIER	THADA
2	43441037	T	C	C	rs7581586	intron_variant	0.878	MODIFIER	THADA
2	43441122	C	T	T	rs7567535	intron_variant	0.878	MODIFIER	THADA
2	43442712	T	C	C	rs7586101	intron_variant	0.878	MODIFIER	THADA
2	43443044	C	T	T	rs17030798	intron_variant	0.878	MODIFIER	THADA
2	43443864	C	A	A	rs17030800	intron_variant	0.878	MODIFIER	THADA
2	43444018	C	T	T	rs76993899	intron_variant	0.878	MODIFIER	THADA
2	43444037	C	T	T	rs13414140	intron_variant	0.887	MODIFIER	THADA
2	43445360	A	C	C	rs7609256	intron_variant	0.878	MODIFIER	THADA
2	43445369	T	G	G	rs77059113	intron_variant	0.838	MODIFIER	THADA
2	43445656	A	G	G	rs7556744	intron_variant	0.878	MODIFIER	THADA
2	43446134	C	A	A	rs10200815	intron_variant	0.867	MODIFIER	THADA
2	43446303	A	G	G	rs7559842	intron_variant	0.878	MODIFIER	THADA
2	43446626	C	T	T	rs77620935	intron_variant	0.878	MODIFIER	THADA
2	43446753	G	A	A	rs7587268	intron_variant	0.878	MODIFIER	THADA
2	43446839	A	G	G	rs78191305	intron_variant	0.878	MODIFIER	THADA
2	43447139	T	C	C	rs111812200	intron_variant	0.878	MODIFIER	THADA
2	43449294	T	G	G	rs12105786	intron_variant	0.878	MODIFIER	THADA
2	43449651	C	A	A	rs12105394	intron_variant	0.878	MODIFIER	THADA
2	43449799	A	T	T	rs12104615	intron_variant	0.878	MODIFIER	THADA
2	43449800	C	G	G	rs12105399	intron_variant	0.878	MODIFIER	THADA
2	43450114	T	A	A	rs6746610	intron_variant	0.878	MODIFIER	THADA
2	43450134	G	C	C	rs6731998	intron_variant	0.878	MODIFIER	THADA
2	43450301	C	G	G	rs76171330	intron_variant	0.878	MODIFIER	THADA
2	43451248	C	T	T	rs77527404	intron_variant	0.878	MODIFIER	THADA
2	43451478	C	T	T	rs17406646	intron_variant	0.878	MODIFIER	THADA
2	43451587	T	C	C	rs7599781	intron_variant	0.878	MODIFIER	THADA
2	43451620	C	G	G	rs12105626	intron_variant	0.878	MODIFIER	THADA
2	43452000	G	A	A	rs12105710	intron_variant	0.878	MODIFIER	THADA
2	43453179	C	T	T	rs17030818	intron_variant	0.878	MODIFIER	THADA
2	43455457	G	C	C	rs6752448	intron_variant	0.878	MODIFIER	THADA
2	43455496	G	A	A	rs76282560	intron_variant	0.878	MODIFIER	THADA
2	43456746	A	C	C	rs6728106	intron_variant	0.887	MODIFIER	THADA
2	43457970	C	A	A	rs7572923	intron_variant	0.878	MODIFIER	THADA
2	43458354	A	G	G	rs7599799	intron_variant	0.878	MODIFIER	THADA
2	43458486	C	T	T	rs7573500	intron_variant	0.878	MODIFIER	THADA
2	43459106	C	G	G	rs17030835	intron_variant	0.878	MODIFIER	THADA
2	43459846	A	T	T	rs79955955	intron_variant	0.878	MODIFIER	THADA
2	43460403	T	C	C	rs6746058	intron_variant	0.878	MODIFIER	THADA
2	43460740	C	T	T	rs17030845	intron_variant	0.878	MODIFIER	THADA
2	43461185	C	A	A	rs77377889	intron_variant	0.878	MODIFIER	THADA
2	43461932	A	G	G	rs7561287	intron_variant	0.878	MODIFIER	THADA
2	43462225	C	A	A	rs17030855	intron_variant	0.878	MODIFIER	THADA
2	43462765	G	A	A	rs17030859	intron_variant	0.878	MODIFIER	THADA
2	43462891	C	T	T	rs10203174	intron_variant	0.887	MODIFIER	THADA
2	43463721	C	T	T	rs72881068	intron_variant	0.887	MODIFIER	THADA
2	43467431	A	G	G	rs17039133	intron_variant	0.878	MODIFIER	THADA
2	43470584	A	G	G	rs75330033	intron_variant	0.878	MODIFIER	THADA
2	43470889	A	T	T	rs80147536	intron_variant	0.878	MODIFIER	THADA
2	43471614	G	A	A	rs77101426	intron_variant	0.837	MODIFIER	THADA
2	43472260	T	C	C	rs75135247	intron_variant	0.878	MODIFIER	THADA
2	43472267	A	G	G	rs13414619	intron_variant	0.896	MODIFIER	THADA
2	43473015	A	G	G	rs13417883	intron_variant	0.878	MODIFIER	THADA
2	43473637	G	C	C	rs112411882	intron_variant	0.878	MODIFIER	THADA
2	43473688	A	C	C	rs112801539	intron_variant	0.878	MODIFIER	THADA
2	43474012	T	C	C	rs13409687	intron_variant	0.878	MODIFIER	THADA
2	43474074	G	A	A	rs13396401	intron_variant	0.878	MODIFIER	THADA
2	43474812	G	T	T	rs7561114	intron_variant	0.878	MODIFIER	THADA
2	43475012	A	G	G	rs7590220	intron_variant	0.878	MODIFIER	THADA
2	43475690	A	T	T	rs17030889	intron_variant	0.878	MODIFIER	THADA
2	43476044	T	G	G	rs6731980	intron_variant	0.878	MODIFIER	THADA
2	43476545	G	C	C	rs6717636	intron_variant	0.878	MODIFIER	THADA
2	43476953	A	G	G	rs17030890	intron_variant	0.878	MODIFIER	THADA
2	43478126	A	G	G	rs13416978	intron_variant	0.896	MODIFIER	THADA
2	43478147	T	C	C	rs13405158	intron_variant	0.896	MODIFIER	THADA
2	43478863	T	C	C	rs7570242	intron_variant	0.896	MODIFIER	THADA
2	43479105	T	C	C	rs13408697	intron_variant	0.896	MODIFIER	THADA
2	43479180	C	T	T	rs13395290	intron_variant	0.896	MODIFIER	THADA
2	43479211	C	G	G	rs13395302	intron_variant	0.887	MODIFIER	THADA
2	43480246	C	T	T	rs17334919	intron_variant	0.878	MODIFIER	THADA
2	43483305	A	G	G	rs7600657	intron_variant	0.896	MODIFIER	THADA
2	43483668	A	G	G	rs7601093	intron_variant	0.896	MODIFIER	THADA
2	43484384	G	T	T	rs998768	intron_variant	0.887	MODIFIER	THADA
2	43485024	T	G	G	rs6746632	intron_variant	0.878	MODIFIER	THADA
2	43485471	T	A	A	rs6747229	intron_variant	0.878	MODIFIER	THADA
2	43485646	G	T	T	rs6732766	intron_variant	0.878	MODIFIER	THADA
2	43486669	A	C	C	rs17030925	intron_variant	0.878	MODIFIER	THADA
2	43490945	G	A	A	rs77389971	intron_variant	0.878	MODIFIER	THADA
2	43492552	C	A	A	rs75607314	intron_variant	0.878	MODIFIER	THADA
2	43494815	G	A	A	rs13431070	intron_variant	0.887	MODIFIER	THADA
2	43495843	C	A	A	rs78497923	intron_variant	0.878	MODIFIER	THADA
2	43496144	C	G	G	rs75386849	intron_variant	0.878	MODIFIER	THADA
2	43497543	G	A	A	rs13422551	intron_variant	0.878	MODIFIER	THADA
2	43498485	T	C	C	rs75097983	intron_variant	0.878	MODIFIER	THADA
2	43499189	T	C	C	rs72865267	intron_variant	0.878	MODIFIER	THADA
2	43499488	T	C	C	rs112282947	intron_variant	0.878	MODIFIER	THADA
2	43501969	T	A	A	rs6544664	intron_variant	0.878	MODIFIER	THADA
2	43502073	G	A	A	rs6544665	intron_variant	0.878	MODIFIER	THADA
2	43502333	C	A	A	rs111753823	intron_variant	0.878	MODIFIER	THADA
2	43504215	G	A	A	rs6708735	intron_variant	0.878	MODIFIER	THADA
2	43504769	A	G	G	rs6737882	intron_variant	0.878	MODIFIER	THADA
2	43505095	C	T	T	rs6544666	intron_variant	0.878	MODIFIER	THADA
2	43505349	T	C	C	rs6544668	intron_variant	0.878	MODIFIER	THADA
2	43505684	T	C	C	rs7578597	missense_variant	0.941	MODERATE	THADA
2	43505889	G	T	T	rs7564886	intron_variant	0.878	MODIFIER	THADA
2	43506370	G	T	T	rs17030946	intron_variant	0.878	MODIFIER	THADA
2	43507708	C	T	T	rs6757251	intron_variant	0.878	MODIFIER	THADA
2	43508214	T	C	C	rs13405076	intron_variant	0.878	MODIFIER	THADA
2	43508574	C	T	T	rs6761129	intron_variant	0.878	MODIFIER	THADA
2	43509032	T	C	C	rs6544669	intron_variant	0.878	MODIFIER	THADA
2	43509830	T	C	C	rs1388387	intron_variant	0.878	MODIFIER	THADA
2	43510326	C	G	G	rs10180005	intron_variant	0.878	MODIFIER	THADA
2	43511982	C	T	T	rs13405776	intron_variant	0.878	MODIFIER	THADA
2	43512045	T	G	G	rs13419380	intron_variant	0.878	MODIFIER	THADA
2	43512598	A	G	G	rs7597135	intron_variant	0.878	MODIFIER	THADA
2	43512622	C	A	A	rs7570748	intron_variant	0.878	MODIFIER	THADA
2	43512748	T	C	C	rs7585060	intron_variant	0.887	MODIFIER	THADA
2	43513966	A	G	G	rs10169346	intron_variant	0.887	MODIFIER	THADA
2	43515784	T	C	C	rs74821293	intron_variant	0.878	MODIFIER	THADA
2	43516109	G	A	A	rs72865297	intron_variant	0.896	MODIFIER	THADA
2	43516352	C	T	T	rs74600494	intron_variant	0.878	MODIFIER	THADA
2	43516911	G	A	A	rs77791126	intron_variant	0.878	MODIFIER	THADA
2	43518381	C	G	G	rs10189235	intron_variant	0.869	MODIFIER	THADA
2	43518923	T	C	C	rs76851696	intron_variant	0.878	MODIFIER	THADA
2	43518955	C	T	T	rs79271345	intron_variant	0.878	MODIFIER	THADA
2	43521844	G	A	A	rs17030967	intron_variant	0.878	MODIFIER	THADA
2	43522297	T	G	G	rs6753942	intron_variant	0.887	MODIFIER	THADA
2	43523085	G	C	C	rs75514072	intron_variant	0.878	MODIFIER	THADA
2	43524341	T	C	C	rs17030980	intron_variant	0.887	MODIFIER	THADA
2	43525207	A	G	G	rs6722104	intron_variant	0.878	MODIFIER	THADA
2	43525268	G	A	A	rs6751035	intron_variant	0.878	MODIFIER	THADA
2	43525409	G	A	A	rs6751161	intron_variant	0.878	MODIFIER	THADA
2	43526607	A	C	C	rs6726643	intron_variant	0.878	MODIFIER	THADA
2	43526774	A	C	C	rs6726917	intron_variant	0.878	MODIFIER	THADA
2	43527516	T	C	C	rs6752964	intron_variant	0.878	MODIFIER	THADA
2	43528224	G	A	A	rs112793491	intron_variant	0.878	MODIFIER	THADA
2	43528250	C	T	T	rs112340521	intron_variant	0.878	MODIFIER	THADA
2	43528392	A	C	C	rs111898797	intron_variant	0.878	MODIFIER	THADA
2	43528893	C	T	T	rs7591387	intron_variant	0.878	MODIFIER	THADA
2	43529062	G	C	C	rs74907855	intron_variant	0.878	MODIFIER	THADA
2	43530154	A	T	T	rs77881454	intron_variant	0.887	MODIFIER	THADA
2	43531060	A	G	G	rs17030998	intron_variant	0.878	MODIFIER	THADA
2	43531486	A	T	T	rs17031000	intron_variant	0.878	MODIFIER	THADA
2	43532242	G	A	A	rs111783562	intron_variant	0.878	MODIFIER	THADA
2	43532570	C	G	G	rs113156595	intron_variant	0.878	MODIFIER	THADA
2	43532686	C	T	T	rs112813837	intron_variant	0.878	MODIFIER	THADA
2	43533729	A	G	G	rs28433468	intron_variant	0.878	MODIFIER	THADA
2	43533741	T	G	G	rs114563746	intron_variant	0.878	MODIFIER	THADA
2	43533792	C	T	T	rs112416866	intron_variant	0.878	MODIFIER	THADA
2	43534079	T	A	A	rs17031001	intron_variant	0.878	MODIFIER	THADA
2	43534160	A	G	G	rs17031005	intron_variant	0.869	MODIFIER	THADA
2	43534513	C	T	T	rs77852659	intron_variant	0.878	MODIFIER	THADA
2	43535848	C	G	G	rs113373412	intron_variant	0.878	MODIFIER	THADA
2	43536027	T	C	C	rs72867023	intron_variant	0.875	MODIFIER	THADA
2	43536092	G	A	A	rs112387154	intron_variant	0.878	MODIFIER	THADA
2	43536400	T	G	G	rs74608713	intron_variant	0.887	MODIFIER	THADA
2	43536670	C	T	T	rs77787499	intron_variant	0.878	MODIFIER	THADA
2	43537045	T	C	C	rs76856054	intron_variant	0.878	MODIFIER	THADA
2	43537303	T	C	C	rs17031016	intron_variant	0.887	MODIFIER	THADA
2	43537686	A	G	G	rs13413856	intron_variant	0.878	MODIFIER	THADA
2	43551331	A	C	C	rs75050485	intron_variant	0.887	MODIFIER	THADA
2	43579779	C	T	T	rs10495903	intron_variant	0.943	MODIFIER	THADA
2	60325341	T	C	C	rs10193447	intergenic_variant	0.931	MODIFIER	-
2	60352853	C	T	T	rs968919	intron_variant,non_coding_transcript_variant	0.933	MODIFIER	AC007381.1
2	60353696	A	G	G	rs9309325	intron_variant,non_coding_transcript_variant	0.934	MODIFIER	AC007381.1
2	60354720	C	T	T	rs1912980	downstream_gene_variant	0.934	MODIFIER	MIR4432HG
2	60356530	G	A	A	rs243024	downstream_gene_variant	1.07	MODIFIER	MIR4432HG
2	60357684	G	A	A	rs243021	downstream_gene_variant	1.05	MODIFIER	MIR4432HG
2	65069664	G	A	A	rs7572857	missense_variant	0.949	MODERATE	CEP68
2	65313929	C	G	G	rs148120209	missense_variant	0.299	MODERATE	SPRED2
2	164655284	C	G	G	rs10179126	downstream_gene_variant	0.937	MODIFIER	COBLL1
2	164656581	T	C	C	rs10195252	downstream_gene_variant	0.947	MODIFIER	COBLL1
2	164672366	C	T	T	rs13389219	intron_variant	0.937	MODIFIER	COBLL1
2	164684290	T	C	C	rs12328675	downstream_gene_variant	0.93	MODIFIER	COBLL1
2	164694691	T	C	C	rs7607980	missense_variant	0.922	MODERATE	COBLL1
2	164790822	C	T	T	rs355910	intron_variant	0.967	MODIFIER	COBLL1
2	180567655	T	C	C	rs17666257	downstream_gene_variant	4.19	MODIFIER	AC009478.1
2	212329598	C	T	T	rs16848380	intron_variant	0.444	MODIFIER	ERBB4
2	226155937	A	G	G	rs7578326	intron_variant,non_coding_transcript_variant	0.947	MODIFIER	LOC646736
2	226156137	G	A	A	rs13388242	intron_variant,non_coding_transcript_variant	0.908	MODIFIER	LOC646736
2	226157320	T	C	C	rs13405357	intron_variant,non_coding_transcript_variant	0.908	MODIFIER	LOC646736
2	226162020	T	C	C	rs10439362	intron_variant,non_coding_transcript_variant	0.907	MODIFIER	LOC646736
2	226162148	T	A	A	rs13423088	intron_variant,non_coding_transcript_variant	0.906	MODIFIER	LOC646736
2	226172195	C	T	T	rs62188784	intron_variant,non_coding_transcript_variant	0.907	MODIFIER	LOC646736
2	226182698	G	T	T	rs2943651	intron_variant,non_coding_transcript_variant	1.1	MODIFIER	AC062015.1
2	226183055	C	T	T	rs2943653	intron_variant,non_coding_transcript_variant	1.1	MODIFIER	AC062015.1
2	226189665	A	G	G	rs2943632	upstream_gene_variant	1.1	MODIFIER	AC062015.1
2	226193909	C	T	T	rs2176042	intergenic_variant	1.1	MODIFIER	-
2	226197364	A	G	G	rs952227	intergenic_variant	1.1	MODIFIER	-
2	226201755	T	C	C	rs2972153	intergenic_variant	1.1	MODIFIER	-
2	226201858	A	C	C	rs2972152	intergenic_variant	1.1	MODIFIER	-
2	226203364	A	C	C	rs2943634	intergenic_variant	1.06	MODIFIER	-
2	226209138	C	T	T	rs1515098	regulatory_region_variant	1.1	MODIFIER	-
2	226212661	C	T	T	rs2943635	regulatory_region_variant	1.1	MODIFIER	-
2	226218695	A	G	G	rs1399627	intergenic_variant	1.07	MODIFIER	-
2	226227689	T	A	A	rs1515104	regulatory_region_variant	1.07	MODIFIER	-
2	226228086	A	G	G	rs2176040	intergenic_variant	1.07	MODIFIER	-
2	226228869	A	C	C	rs2943640	intergenic_variant	1.07	MODIFIER	-
2	226229029	T	C	C	rs2943641	intergenic_variant	1.06	MODIFIER	-
2	226230042	A	G	G	rs2203452	intergenic_variant	1.07	MODIFIER	-
2	226230443	T	C	C	rs2138161	regulatory_region_variant	1.07	MODIFIER	-
2	226230504	C	A	A	rs2222018	regulatory_region_variant	1.07	MODIFIER	-
2	226231160	G	T	T	rs1024137	intergenic_variant	1.07	MODIFIER	-
2	226234464	C	T	T	rs2943645	regulatory_region_variant	1.07	MODIFIER	-
2	226234818	A	G	G	rs2943646	intergenic_variant	1.11	MODIFIER	-
2	226235138	T	C	C	rs2972147	intergenic_variant	1.11	MODIFIER	-
2	226235259	T	C	C	rs2943647	intergenic_variant	1.07	MODIFIER	-
2	226235774	A	G	G	rs2943648	intergenic_variant	1.07	MODIFIER	-
2	226236593	T	C	C	rs2972145	intergenic_variant	1.07	MODIFIER	-
2	226236695	A	G	G	rs2972144	intergenic_variant	1.07	MODIFIER	-
2	226239001	A	C	C	rs2138157	intergenic_variant	1.11	MODIFIER	-
2	226239395	T	C	C	rs2972140	intergenic_variant	1.07	MODIFIER	-
2	226240975	C	G	G	rs2943649	intergenic_variant	1.08	MODIFIER	-
2	226241205	C	T	T	rs2943650	intergenic_variant	1.07	MODIFIER	-
2	226241501	A	G	G	rs2972138	intergenic_variant	1.07	MODIFIER	-
2	226241645	G	A	A	rs2972137	intergenic_variant	1.07	MODIFIER	-
2	226242319	A	G	G	rs2972136	intergenic_variant	1.07	MODIFIER	-
2	226242785	C	T	T	rs1913657	intergenic_variant	1.07	MODIFIER	-
2	226243484	G	T	T	rs2972135	intergenic_variant	1.07	MODIFIER	-
2	226243730	C	T	T	rs2943652	intergenic_variant	1.07	MODIFIER	-
2	226248038	C	T	T	rs2943654	intergenic_variant	1.07	MODIFIER	-
2	226251649	A	G	G	rs2972143	intergenic_variant	1.07	MODIFIER	-
2	226252982	C	G	G	rs2972155	intergenic_variant	1.08	MODIFIER	-
2	226253062	C	G	G	rs2972156	intergenic_variant	1.08	MODIFIER	-
2	226257202	A	G	G	rs2943656	regulatory_region_variant	1.11	MODIFIER	-
2	226257500	G	T	T	rs1515110	intergenic_variant	1.07	MODIFIER	-
2	226258370	C	T	T	rs1515108	intergenic_variant	1.11	MODIFIER	-
2	226258723	C	T	T	rs2943657	intergenic_variant	1.11	MODIFIER	-
2	226258868	A	G	G	rs2943658	intergenic_variant	1.11	MODIFIER	-
2	226260538	G	A	A	rs2943659	intergenic_variant	1.07	MODIFIER	-
2	226260700	T	A	A	rs1399626	intergenic_variant	1.07	MODIFIER	-
2	226263827	T	G	G	rs2943660	intergenic_variant	1.07	MODIFIER	-
2	226264183	G	A	A	rs1515099	intergenic_variant	1.11	MODIFIER	-
2	226264201	C	A	A	rs1515100	intergenic_variant	1.11	MODIFIER	-
2	226268504	C	T	T	rs1399624	intergenic_variant	1.07	MODIFIER	-
2	226271304	C	T	T	rs2673128	intergenic_variant	1.07	MODIFIER	-
2	226271486	A	G	G	rs1567973	intergenic_variant	1.07	MODIFIER	-
2	226272409	T	C	C	rs2713539	intergenic_variant	1.07	MODIFIER	-
2	226275770	A	G	G	rs2713540	intergenic_variant	1.07	MODIFIER	-
2	226276271	G	A	A	rs1515102	intergenic_variant	1.07	MODIFIER	-
2	226276532	A	G	G	rs2673131	intergenic_variant	1.07	MODIFIER	-
2	226277052	A	T	T	rs2713541	intergenic_variant	1.11	MODIFIER	-
2	226277322	C	T	T	rs2713542	intergenic_variant	1.07	MODIFIER	-
2	226279656	T	A	A	rs2713544	intergenic_variant	1.07	MODIFIER	-
2	226279957	G	A	A	rs2396312	intergenic_variant	1.07	MODIFIER	-
2	226281041	A	G	G	rs2673134	intergenic_variant	1.07	MODIFIER	-
2	226286880	G	A	A	rs2673135	intergenic_variant	1.07	MODIFIER	-
2	226289468	A	G	G	rs2972158	intergenic_variant	1.07	MODIFIER	-
2	226289530	T	C	C	rs2972157	intergenic_variant	1.07	MODIFIER	-
2	226291343	A	G	G	rs1813831	regulatory_region_variant	1.07	MODIFIER	-
2	226291929	G	C	C	rs2673142	intergenic_variant	1.11	MODIFIER	-
2	226291946	C	T	T	rs2713548	intergenic_variant	1.07	MODIFIER	-
2	226292493	A	G	G	rs2713549	intergenic_variant	1.07	MODIFIER	-
2	226294461	G	A	A	rs2673141	intergenic_variant	1.07	MODIFIER	-
2	226295151	G	A	A	rs2673140	intergenic_variant	1.11	MODIFIER	-
2	226298263	G	A	A	rs1606791	intergenic_variant	1.07	MODIFIER	-
2	226298926	C	T	T	rs2713536	intergenic_variant	1.07	MODIFIER	-
2	226299721	C	T	T	rs2713560	intergenic_variant	1.07	MODIFIER	-
2	226299788	C	G	G	rs2713559	intergenic_variant	1.07	MODIFIER	-
2	226299937	G	A	A	rs2673136	intergenic_variant	1.07	MODIFIER	-
2	226300278	G	A	A	rs2713558	regulatory_region_variant	1.07	MODIFIER	-
2	226306887	T	C	C	rs2713557	regulatory_region_variant	1.07	MODIFIER	-
2	226307882	C	T	T	rs2713556	regulatory_region_variant	1.07	MODIFIER	-
2	226309745	G	A	A	rs2713553	intergenic_variant	1.07	MODIFIER	-
2	226311377	G	A	A	rs1515116	intergenic_variant	1.11	MODIFIER	-
2	226314010	T	C	C	rs6436620	intergenic_variant	1.07	MODIFIER	-
2	226314914	C	G	G	rs925735	intergenic_variant	1.07	MODIFIER	-
2	226315173	C	T	T	rs2713551	intergenic_variant	1.07	MODIFIER	-
2	226315339	A	G	G	rs2673144	intergenic_variant	1.11	MODIFIER	-
2	226315903	G	T	T	rs908252	intergenic_variant	1.07	MODIFIER	-
2	226316967	G	T	T	rs2713552	intergenic_variant	1.07	MODIFIER	-
20	44389620	G	A	A	rs4812831	intron_variant,non_coding_transcript_variant	1.06	MODIFIER	HNF4A-AS1
20	44413724	C	T	T	rs1800961	missense_variant	1.09	MODERATE	HNF4A
22	29804724	G	A	A	rs36571	missense_variant	0.923	MODERATE	ASCC2
22	29804772	C	G	G	rs28265	missense_variant	0.919	MODERATE	ASCC2
22	29825131	C	T	T	rs11549795	missense_variant	0.923	MODERATE	ASCC2
22	30020538	A	G	G	rs41278853	missense_variant	0.921	MODERATE	MTMR3
22	30111030	C	G	G	rs146995062	intron_variant	0.887	MODIFIER	HORMAD2
22	30196080	T	C	C	rs2412980	intron_variant,non_coding_transcript_variant	1.08	MODIFIER	AC002378.1
22	30203573	A	G	G	rs2023681	intron_variant,non_coding_transcript_variant	1.13	MODIFIER	AC002378.1
22	43928847	C	G	G	rs738409	missense_variant	1.04	MODERATE	PNPLA3
3	11985766	T	C	C	rs7615580	intergenic_variant	0.861	MODIFIER	-
3	12020503	T	C	C	rs59306735	intron_variant	0.869	MODIFIER	SYN2
3	12035062	A	G	G	rs6767059	intron_variant	0.861	MODIFIER	SYN2
3	12041804	C	T	T	rs10510409	intron_variant	0.861	MODIFIER	SYN2
3	12050190	C	T	T	rs2030150	intron_variant	0.861	MODIFIER	SYN2
3	12078502	A	G	G	rs147433183	intron_variant	0.861	MODIFIER	SYN2
3	12087736	C	G	G	rs1587385	intron_variant	0.869	MODIFIER	SYN2
3	12090187	C	T	T	rs2119812	intron_variant	0.861	MODIFIER	SYN2
3	12098765	T	C	C	rs58683249	intron_variant	0.869	MODIFIER	SYN2
3	12101855	A	C	C	rs6442307	intron_variant	0.869	MODIFIER	SYN2
3	12103849	A	G	G	rs34206487	intron_variant	0.861	MODIFIER	SYN2
3	12105736	C	G	G	rs11715886	intron_variant	0.861	MODIFIER	SYN2
3	12106763	T	C	C	rs73813125	intron_variant	0.869	MODIFIER	SYN2
3	12107348	G	A	A	rs13079332	intron_variant	0.861	MODIFIER	SYN2
3	12110157	C	A	A	rs13064800	intron_variant	0.861	MODIFIER	SYN2
3	12111320	A	G	G	rs727682	intron_variant	0.861	MODIFIER	SYN2
3	12115035	C	A	A	rs71628736	intron_variant	0.861	MODIFIER	SYN2
3	12125648	G	A	A	rs71624931	intron_variant	0.861	MODIFIER	SYN2
3	12139096	G	T	T	rs7647950	intron_variant	0.869	MODIFIER	SYN2
3	12139633	T	C	C	rs71304088	intron_variant	0.861	MODIFIER	SYN2
3	12140528	C	T	T	rs4488811	intron_variant	0.861	MODIFIER	SYN2
3	12143660	A	G	G	rs11721223	intron_variant	0.861	MODIFIER	SYN2
3	12144804	T	G	G	rs1039247	intron_variant	0.861	MODIFIER	SYN2
3	12146743	T	C	C	rs1867012	intron_variant	0.869	MODIFIER	SYN2
3	12146995	A	G	G	rs11708978	intron_variant	0.861	MODIFIER	SYN2
3	12147066	C	A	A	rs35522627	intron_variant	0.861	MODIFIER	SYN2
3	12148318	G	A	A	rs6768568	downstream_gene_variant	0.861	MODIFIER	TIMP4
3	12148400	A	C	C	rs6792867	downstream_gene_variant	0.861	MODIFIER	TIMP4
3	12150894	A	G	G	rs7629805	downstream_gene_variant	0.861	MODIFIER	TIMP4
3	12151127	G	C	C	rs7652520	downstream_gene_variant	0.861	MODIFIER	TIMP4
3	12155463	C	T	T	rs71304089	intron_variant	0.861	MODIFIER	TIMP4
3	12155999	A	G	G	rs71304090	intron_variant	0.861	MODIFIER	TIMP4
3	12156985	A	T	T	rs10433537	intron_variant	0.861	MODIFIER	TIMP4
3	12165961	T	C	C	rs78518024	intron_variant	0.861	MODIFIER	SYN2
3	12174631	G	A	A	rs13064273	intron_variant	0.878	MODIFIER	SYN2
3	12174760	A	G	G	rs6781687	intron_variant	0.861	MODIFIER	SYN2
3	12176297	C	T	T	rs13070993	intron_variant	0.861	MODIFIER	SYN2
3	12179924	C	T	T	rs6805092	intron_variant	0.861	MODIFIER	SYN2
3	12195065	G	A	A	rs71304092	downstream_gene_variant	0.861	MODIFIER	SYN2
3	12200266	A	G	G	rs13077227	intergenic_variant	0.861	MODIFIER	-
3	12213765	C	T	T	rs11718525	intergenic_variant	0.861	MODIFIER	-
3	12221434	G	A	A	rs74280642	intergenic_variant	0.852	MODIFIER	-
3	12223962	G	C	C	rs6786675	intergenic_variant	0.852	MODIFIER	-
3	12225005	G	A	A	rs35355828	intergenic_variant	0.852	MODIFIER	-
3	12225584	G	T	T	rs11720578	intergenic_variant	0.852	MODIFIER	-
3	12229787	A	T	T	rs35146940	intergenic_variant	0.852	MODIFIER	-
3	12233092	G	A	A	rs13065423	intergenic_variant	0.852	MODIFIER	-
3	12233461	T	C	C	rs13088452	intergenic_variant	0.852	MODIFIER	-
3	12233494	G	A	A	rs13066157	intergenic_variant	0.852	MODIFIER	-
3	12233820	C	T	T	rs71304093	intergenic_variant	0.852	MODIFIER	-
3	12233947	G	A	A	rs13071168	intergenic_variant	0.852	MODIFIER	-
3	12234993	G	T	T	rs11709119	regulatory_region_variant	0.852	MODIFIER	-
3	12235690	G	A	A	rs36086545	regulatory_region_variant	0.861	MODIFIER	-
3	12236345	G	A	A	rs17036101	regulatory_region_variant	0.852	MODIFIER	-
3	12236613	A	G	G	rs34780220	regulatory_region_variant	0.852	MODIFIER	-
3	12236964	T	G	G	rs11715362	regulatory_region_variant	0.852	MODIFIER	-
3	12237028	A	G	G	rs11719082	intergenic_variant	0.852	MODIFIER	-
3	12237709	G	A	A	rs35551471	intergenic_variant	0.852	MODIFIER	-
3	12242071	C	G	G	rs35220653	intergenic_variant	0.852	MODIFIER	-
3	12243905	G	A	A	rs1562040	intergenic_variant	0.852	MODIFIER	-
3	12246788	G	A	A	rs17036130	intergenic_variant	0.852	MODIFIER	-
3	12248301	A	G	G	rs13081389	intergenic_variant	0.852	MODIFIER	-
3	12249014	T	A	A	rs7628899	intergenic_variant	0.852	MODIFIER	-
3	12249399	A	T	T	rs1596417	intergenic_variant	0.852	MODIFIER	-
3	12250003	C	A	A	rs34881099	intergenic_variant	0.852	MODIFIER	-
3	12254847	G	A	A	rs35577339	downstream_gene_variant	0.852	MODIFIER	GSTM5P1
3	12255014	G	A	A	rs71304095	downstream_gene_variant	0.852	MODIFIER	GSTM5P1
3	12255654	C	T	T	rs35252428	downstream_gene_variant	0.861	MODIFIER	GSTM5P1
3	12257068	G	A	A	rs35316189	downstream_gene_variant	0.852	MODIFIER	GSTM5P1
3	12257866	A	G	G	rs71304096	non_coding_transcript_exon_variant	0.852	MODIFIER	GSTM5P1
3	12258116	C	A	A	rs71304097	non_coding_transcript_exon_variant	0.852	MODIFIER	GSTM5P1
3	12258161	G	A	A	rs35877199	non_coding_transcript_exon_variant	0.852	MODIFIER	GSTM5P1
3	12258223	G	A	A	rs35057507	non_coding_transcript_exon_variant	0.852	MODIFIER	GSTM5P1
3	12258446	G	C	C	rs13067702	non_coding_transcript_exon_variant	0.852	MODIFIER	GSTM5P1
3	12258484	G	A	A	rs34685612	upstream_gene_variant	0.852	MODIFIER	GSTM5P1
3	12258559	G	A	A	rs71304098	upstream_gene_variant	0.852	MODIFIER	GSTM5P1
3	12259564	C	T	T	rs13088598	upstream_gene_variant	0.852	MODIFIER	GSTM5P1
3	12259617	A	G	G	rs13088608	upstream_gene_variant	0.852	MODIFIER	GSTM5P1
3	12259861	G	T	T	rs13089415	upstream_gene_variant	0.852	MODIFIER	GSTM5P1
3	12259973	C	T	T	rs6771792	upstream_gene_variant	0.861	MODIFIER	GSTM5P1
3	12260072	T	C	C	rs34430055	upstream_gene_variant	0.852	MODIFIER	GSTM5P1
3	12260763	C	T	T	rs35541642	upstream_gene_variant	0.852	MODIFIER	GSTM5P1
3	12275733	G	C	C	rs11715261	intergenic_variant	0.869	MODIFIER	-
3	12275811	C	A	A	rs11715234	intergenic_variant	0.869	MODIFIER	-
3	12288284	C	T	T	rs17036160	intron_variant	0.869	MODIFIER	PPARG
3	12295008	G	A	A	rs11709077	intron_variant	0.878	MODIFIER	PPARG
3	12303231	C	G	G	rs11712037	intron_variant	0.878	MODIFIER	PPARG
3	12310022	T	G	G	rs35000407	intron_variant	0.878	MODIFIER	PPARG
3	12317550	G	A	A	rs2067819	intron_variant	0.901	MODIFIER	PPARG
3	12323809	G	T	T	rs13083375	intron_variant	0.878	MODIFIER	PPARG
3	12325606	A	T	T	rs2881479	intron_variant	0.91	MODIFIER	PPARG
3	12327902	C	T	T	rs13064760	intron_variant	0.878	MODIFIER	PPARG
3	12334457	C	T	T	rs2012444	intron_variant	0.878	MODIFIER	PPARG
3	12337852	A	G	G	rs35240997	intron_variant	0.9	MODIFIER	PPARG
3	12341766	G	A	A	rs13085211	intron_variant	0.878	MODIFIER	PPARG
3	12342215	G	A	A	rs7638903	intron_variant	0.878	MODIFIER	PPARG
3	12344838	C	T	T	rs4684847	intron_variant	0.878	MODIFIER	PPARG
3	12346910	G	A	A	rs7610055	upstream_gene_variant	0.878	MODIFIER	PPARG
3	12347814	A	G	G	rs17036326	upstream_gene_variant	0.878	MODIFIER	PPARG
3	12348985	T	C	C	rs17036328	upstream_gene_variant	0.878	MODIFIER	PPARG
3	12349708	C	T	T	rs6802898	upstream_gene_variant	0.887	MODIFIER	PPARG
3	12350084	G	A	A	rs2197423	upstream_gene_variant	0.878	MODIFIER	PPARG
3	12350314	G	A	A	rs7647481	upstream_gene_variant	0.878	MODIFIER	PPARG
3	12350773	C	T	T	rs7649970	upstream_gene_variant	0.878	MODIFIER	PPARG
3	12351626	C	G	G	rs1801282	missense_variant	0.919	MODERATE	PPARG
3	12352183	A	G	G	rs17036342	intron_variant	0.878	MODIFIER	PPARG
3	12353341	C	T	T	rs1899951	intron_variant	0.887	MODIFIER	PPARG
3	12354146	G	A	A	rs4684848	intron_variant	0.887	MODIFIER	PPARG
3	12355346	A	G	G	rs4135250	intron_variant	0.887	MODIFIER	PPARG
3	12355414	G	A	A	rs71304101	intron_variant	0.878	MODIFIER	PPARG
3	12355456	G	A	A	rs2881654	intron_variant	0.887	MODIFIER	PPARG
3	12371840	T	G	G	rs2120825	intron_variant	0.836	MODIFIER	PPARG
3	23414091	T	C	C	rs35352848	intron_variant	0.92	MODIFIER	UBE2E2
3	23415589	T	C	C	rs13094957	intron_variant	0.92	MODIFIER	UBE2E2
3	64713769	C	T	T	rs4611812	intron_variant,non_coding_transcript_variant	0.933	MODIFIER	ADAMTS9-AS2
3	64719689	C	T	T	rs6795735	intron_variant,non_coding_transcript_variant	0.931	MODIFIER	ADAMTS9-AS2
3	64721593	G	A	A	rs9311910	intron_variant,non_coding_transcript_variant	0.93	MODIFIER	ADAMTS9-AS2
3	64722924	A	C	C	rs9870517	intron_variant,non_coding_transcript_variant	0.933	MODIFIER	ADAMTS9-AS2
3	64724577	G	A	A	rs918466	intron_variant,non_coding_transcript_variant	0.932	MODIFIER	ADAMTS9-AS2
3	64725174	T	C	C	rs7428936	intron_variant,non_coding_transcript_variant	0.932	MODIFIER	ADAMTS9-AS2
3	64726228	C	T	T	rs4607103	intron_variant,non_coding_transcript_variant	0.961	MODIFIER	ADAMTS9-AS2
3	64728506	G	A	A	rs17727064	intron_variant,non_coding_transcript_variant	1.07	MODIFIER	ADAMTS9-AS2
3	64729479	C	T	T	rs62247658	intron_variant,non_coding_transcript_variant	1.07	MODIFIER	ADAMTS9-AS2
3	64736369	G	A	A	rs12108088	intron_variant,non_coding_transcript_variant	0.933	MODIFIER	ADAMTS9-AS2
3	64736935	G	T	T	rs13096392	intron_variant,non_coding_transcript_variant	1.07	MODIFIER	ADAMTS9-AS2
3	64738956	C	T	T	rs6775974	intron_variant,non_coding_transcript_variant	1.07	MODIFIER	ADAMTS9-AS2
3	83005095	A	G	G	rs10511096	regulatory_region_variant	0.36	MODIFIER	-
3	123332172	T	C	C	rs34642857	intron_variant	0.913	MODIFIER	ADCY5
3	123335923	A	C	C	rs72964564	intron_variant	0.906	MODIFIER	ADCY5
3	123346931	A	G	G	rs11708067	intron_variant	0.93	MODIFIER	ADCY5
3	123349970	T	C	C	rs11707746	intron_variant	0.913	MODIFIER	ADCY5
3	123350211	C	T	T	rs11720108	intron_variant	0.905	MODIFIER	ADCY5
3	123351579	G	A	A	rs7614016	intron_variant	0.905	MODIFIER	ADCY5
3	123351670	C	T	T	rs7613951	intron_variant	0.905	MODIFIER	ADCY5
3	123363551	T	C	C	rs11717195	intron_variant	0.905	MODIFIER	ADCY5
3	123369069	T	A	A	rs35841686	intron_variant	0.911	MODIFIER	ADCY5
3	123371513	G	A	A	rs34970607	intron_variant	0.912	MODIFIER	ADCY5
3	123374683	T	C	C	rs2124500	intron_variant	1.1	MODIFIER	ADCY5
3	123375040	C	T	T	rs6794202	intron_variant	0.911	MODIFIER	ADCY5
3	123375604	T	C	C	rs2877716	intron_variant	1.06	MODIFIER	ADCY5
3	123376465	G	A	A	rs6798189	intron_variant	0.912	MODIFIER	ADCY5
3	123376696	T	C	C	rs56371916	intron_variant	0.912	MODIFIER	ADCY5
3	123405666	G	A	A	rs71330995	intron_variant	0.918	MODIFIER	ADCY5
3	123410323	C	T	T	rs35606005	intron_variant	0.918	MODIFIER	ADCY5
3	123411099	G	A	A	rs11715633	intron_variant	0.918	MODIFIER	ADCY5
3	123411837	C	T	T	rs10934647	intron_variant	0.918	MODIFIER	ADCY5
3	123412407	C	T	T	rs17361324	intron_variant	0.914	MODIFIER	ADCY5
3	185747975	C	T	T	rs2053768	intron_variant	1.09	MODIFIER	IGF2BP2
3	185751096	C	T	T	rs6769946	intron_variant	1.09	MODIFIER	IGF2BP2
3	185751703	A	G	G	rs12636310	intron_variant	1.09	MODIFIER	IGF2BP2
3	185755277	G	A	A	rs6784185	intron_variant	1.09	MODIFIER	IGF2BP2
3	185755344	C	T	T	rs6784050	intron_variant	1.09	MODIFIER	IGF2BP2
3	185759958	T	C	C	rs57487162	intron_variant	1.09	MODIFIER	IGF2BP2
3	185761169	T	G	G	rs6799330	intron_variant	1.09	MODIFIER	IGF2BP2
3	185761945	G	T	T	rs6789741	intron_variant	1.09	MODIFIER	IGF2BP2
3	185762600	C	A	A	rs10513800	intron_variant	1.09	MODIFIER	IGF2BP2
3	185769367	A	T	T	rs71320320	intron_variant	1.1	MODIFIER	IGF2BP2
3	185770515	C	A	A	rs35430985	intron_variant	1.18	MODIFIER	IGF2BP2
3	185771094	G	A	A	rs16860216	intron_variant	1.18	MODIFIER	IGF2BP2
3	185772452	T	G	G	rs13073992	intron_variant	1.17	MODIFIER	IGF2BP2
3	185772946	T	G	G	rs7648605	intron_variant	1.17	MODIFIER	IGF2BP2
3	185777532	G	A	A	rs13092876	intron_variant	1.2	MODIFIER	IGF2BP2
3	185779505	C	T	T	rs11706322	intron_variant	1.17	MODIFIER	IGF2BP2
3	185779847	A	C	C	rs4376068	intron_variant	1.2	MODIFIER	IGF2BP2
3	185781269	C	G	G	rs6801848	intron_variant	1.19	MODIFIER	IGF2BP2
3	185787999	C	T	T	rs4481184	intron_variant	1.2	MODIFIER	IGF2BP2
3	185788196	G	A	A	rs9841201	intron_variant	1.2	MODIFIER	IGF2BP2
3	185788215	T	C	C	rs11716491	intron_variant	1.17	MODIFIER	IGF2BP2
3	185788613	A	C	C	rs73061075	intron_variant	1.17	MODIFIER	IGF2BP2
3	185789069	T	G	G	rs4389513	intron_variant	1.2	MODIFIER	IGF2BP2
3	185789104	C	T	T	rs4414887	intron_variant	1.2	MODIFIER	IGF2BP2
3	185789145	T	A	A	rs4490396	intron_variant	1.17	MODIFIER	IGF2BP2
3	185789511	A	T	T	rs11705729	intron_variant	1.2	MODIFIER	IGF2BP2
3	185790241	C	T	T	rs6765808	intron_variant	1.2	MODIFIER	IGF2BP2
3	185790803	T	C	C	rs11927381	intron_variant	1.2	MODIFIER	IGF2BP2
3	185792218	G	A	A	rs7619401	intron_variant	1.2	MODIFIER	IGF2BP2
3	185792330	C	T	T	rs11925294	intron_variant	1.17	MODIFIER	IGF2BP2
3	185792402	T	C	C	rs11929397	intron_variant	1.21	MODIFIER	IGF2BP2
3	185792624	G	A	A	rs11925455	intron_variant	1.17	MODIFIER	IGF2BP2
3	185792825	T	G	G	rs7633675	intron_variant	1.1	MODIFIER	IGF2BP2
3	185793096	A	C	C	rs16860234	intron_variant	1.18	MODIFIER	IGF2BP2
3	185793899	G	T	T	rs4402960	intron_variant	1.1	MODIFIER	IGF2BP2
3	185795291	C	T	T	rs35909974	intron_variant	1.18	MODIFIER	IGF2BP2
3	185795508	T	A	A	rs7640539	intron_variant	1.21	MODIFIER	IGF2BP2
3	185795604	A	G	G	rs7651090	intron_variant	1.1	MODIFIER	IGF2BP2
3	185795858	G	C	C	rs7631557	intron_variant	1.21	MODIFIER	IGF2BP2
3	185796300	C	T	T	rs13100823	intron_variant	1.2	MODIFIER	IGF2BP2
3	185796401	G	A	A	rs9808924	intron_variant	1.2	MODIFIER	IGF2BP2
3	185796435	C	A	A	rs6786649	intron_variant	1.21	MODIFIER	IGF2BP2
3	185797143	T	C	C	rs7646518	intron_variant	1.2	MODIFIER	IGF2BP2
3	185797822	G	C	C	rs11716713	intron_variant	1.2	MODIFIER	IGF2BP2
3	185797847	G	A	A	rs7637773	intron_variant	1.2	MODIFIER	IGF2BP2
3	185798732	G	A	A	rs4686696	intron_variant	1.21	MODIFIER	IGF2BP2
3	185799019	T	G	G	rs73061095	intron_variant	1.21	MODIFIER	IGF2BP2
3	185800453	G	C	C	rs11928319	intron_variant	1.2	MODIFIER	IGF2BP2
3	185801122	G	A	A	rs35510946	intron_variant	1.2	MODIFIER	IGF2BP2
3	185801133	G	A	A	rs76922886	intron_variant	1.21	MODIFIER	IGF2BP2
3	185801319	G	A	A	rs71320321	intron_variant	1.21	MODIFIER	IGF2BP2
3	185802060	C	G	G	rs7633811	intron_variant	1.2	MODIFIER	IGF2BP2
3	185802554	T	C	C	rs10428126	intron_variant	1.2	MODIFIER	IGF2BP2
3	185802790	A	G	G	rs6767484	intron_variant	1.2	MODIFIER	IGF2BP2
3	185802944	A	C	C	rs6767577	intron_variant	1.17	MODIFIER	IGF2BP2
3	185803160	A	G	G	rs9854769	intron_variant	1.2	MODIFIER	IGF2BP2
3	185803208	G	A	A	rs34782298	intron_variant	1.2	MODIFIER	IGF2BP2
3	185803338	A	G	G	rs7615045	intron_variant	1.2	MODIFIER	IGF2BP2
3	185804659	G	A	A	rs7640744	intron_variant	1.18	MODIFIER	IGF2BP2
3	185805582	T	C	C	rs66513933	intron_variant	1.18	MODIFIER	IGF2BP2
3	185806065	G	A	A	rs7646519	intron_variant	1.2	MODIFIER	IGF2BP2
3	185806293	A	G	G	rs4686392	intron_variant	1.19	MODIFIER	IGF2BP2
3	185807411	A	G	G	rs13060777	intron_variant	1.17	MODIFIER	IGF2BP2
3	185808274	A	G	G	rs7630554	intron_variant	1.2	MODIFIER	IGF2BP2
3	185808557	C	T	T	rs73063004	intron_variant	1.2	MODIFIER	IGF2BP2
3	185808902	T	A	A	rs11711477	intron_variant	1.2	MODIFIER	IGF2BP2
3	185809107	T	C	C	rs4453875	intron_variant	1.17	MODIFIER	IGF2BP2
3	185811292	A	C	C	rs1470579	intron_variant	1.1	MODIFIER	IGF2BP2
3	185811386	T	A	A	rs1470580	intron_variant	1.2	MODIFIER	IGF2BP2
3	185811539	A	G	G	rs1470581	intron_variant	1.17	MODIFIER	IGF2BP2
3	185812502	T	C	C	rs6769511	intron_variant	1.1	MODIFIER	IGF2BP2
3	185812534	G	A	A	rs9837654	intron_variant	1.17	MODIFIER	IGF2BP2
3	185816694	G	A	A	rs9859406	intron_variant	1.2	MODIFIER	IGF2BP2
3	185818435	G	T	T	rs6444082	intron_variant	1.12	MODIFIER	IGF2BP2
3	185826521	G	A	A	rs11705701	upstream_gene_variant	1.08	MODIFIER	IGF2BP2
3	185830129	C	T	T	rs764129	intergenic_variant	1.09	MODIFIER	-
3	185830895	G	A	A	rs720390	intergenic_variant	1.05	MODIFIER	-
3	185832712	C	T	T	rs77494444	regulatory_region_variant	1.2	MODIFIER	-
4	6262269	C	T	T	rs6830918	intron_variant	1.1	MODIFIER	WFS1
4	6262512	A	T	T	rs4689385	intron_variant	1.1	MODIFIER	WFS1
4	6262667	C	T	T	rs4689386	intron_variant	1.1	MODIFIER	WFS1
4	6262858	A	G	G	rs11730814	intron_variant	1.1	MODIFIER	WFS1
4	6263038	T	C	C	rs11731754	intron_variant	1.1	MODIFIER	WFS1
4	6263241	T	C	C	rs4247202	intron_variant	1.1	MODIFIER	WFS1
4	6263470	T	C	C	rs11731874	intron_variant	1.1	MODIFIER	WFS1
4	6263524	C	T	T	rs11726771	intron_variant	1.1	MODIFIER	WFS1
4	6265274	C	T	T	rs4688982	upstream_gene_variant	1.09	MODIFIER	WFS1
4	6265360	T	C	C	rs4688983	upstream_gene_variant	1.09	MODIFIER	WFS1
4	6268329	G	A	A	rs4689388	upstream_gene_variant	1.06	MODIFIER	WFS1
4	6269316	A	T	T	rs4320200	upstream_gene_variant	1.1	MODIFIER	WFS1
4	6269344	T	C	C	rs13107806	upstream_gene_variant	1.1	MODIFIER	WFS1
4	6269423	C	G	G	rs13127445	upstream_gene_variant	1.1	MODIFIER	WFS1
4	6269689	G	T	T	rs4273545	upstream_gene_variant	1.1	MODIFIER	WFS1
4	6270099	T	C	C	rs6830765	intron_variant	1.09	MODIFIER	WFS1
4	6270579	T	C	C	rs11723602	intron_variant	1.1	MODIFIER	WFS1
4	6270991	G	A	A	rs4689389	intron_variant	1.1	MODIFIER	WFS1
4	6271161	G	C	C	rs4234726	intron_variant	1.09	MODIFIER	WFS1
4	6272075	T	G	G	rs4280818	intron_variant	1.1	MODIFIER	WFS1
4	6274399	G	A	A	rs4996963	intron_variant	1.1	MODIFIER	WFS1
4	6277777	G	A	A	rs28420833	intron_variant	1.1	MODIFIER	WFS1
4	6278722	G	A	A	rs4689391	intron_variant	1.1	MODIFIER	WFS1
4	6279731	A	C	C	rs11727100	intron_variant	1.09	MODIFIER	WFS1
4	6279769	A	G	G	rs4476672	intron_variant	1.09	MODIFIER	WFS1
4	6280029	A	G	G	rs4328980	intron_variant	1.1	MODIFIER	WFS1
4	6280048	G	A	A	rs4262051	intron_variant	1.1	MODIFIER	WFS1
4	6280234	C	T	T	rs752854	intron_variant	1.1	MODIFIER	WFS1
4	6280430	T	C	C	rs1079214	intron_variant	1.1	MODIFIER	WFS1
4	6280666	A	G	G	rs1079215	intron_variant	1.1	MODIFIER	WFS1
4	6280746	T	C	C	rs1079216	intron_variant	1.1	MODIFIER	WFS1
4	6280869	C	T	T	rs3889821	intron_variant	1.1	MODIFIER	WFS1
4	6281526	T	C	C	rs9997824	intron_variant	1.1	MODIFIER	WFS1
4	6281733	C	T	T	rs10028875	intron_variant	1.1	MODIFIER	WFS1
4	6282906	A	G	G	rs10001190	intron_variant	1.09	MODIFIER	WFS1
4	6283238	A	G	G	rs4568307	intron_variant	1.1	MODIFIER	WFS1
4	6283501	C	G	G	rs4343789	intron_variant	1.1	MODIFIER	WFS1
4	6283988	A	G	G	rs4688985	intron_variant	1.09	MODIFIER	WFS1
4	6284070	C	A	A	rs4688986	intron_variant	1.1	MODIFIER	WFS1
4	6284168	G	A	A	rs4689392	intron_variant	1.1	MODIFIER	WFS1
4	6284360	T	C	C	rs4234729	intron_variant	1.09	MODIFIER	WFS1
4	6284801	C	T	T	rs9993624	intron_variant	1.1	MODIFIER	WFS1
4	6284984	C	A	A	rs3821940	intron_variant	1.09	MODIFIER	WFS1
4	6285120	G	T	T	rs6817447	intron_variant	1.09	MODIFIER	WFS1
4	6285514	T	C	C	rs4689393	intron_variant	1.09	MODIFIER	WFS1
4	6285602	C	T	T	rs4688987	intron_variant	1.09	MODIFIER	WFS1
4	6285729	C	T	T	rs4688988	intron_variant	1.09	MODIFIER	WFS1
4	6286238	G	A	A	rs12508672	intron_variant	1.09	MODIFIER	WFS1
4	6288259	T	G	G	rs4458523	intron_variant	1.09	MODIFIER	WFS1
4	6288310	G	C	C	rs4342257	intron_variant	1.09	MODIFIER	WFS1
4	6288867	T	C	C	rs4688989	intron_variant	1.09	MODIFIER	WFS1
4	6289276	C	G	G	rs4689394	intron_variant	1.09	MODIFIER	WFS1
4	6290010	G	C	C	rs6446479	intron_variant	1.09	MODIFIER	WFS1
4	6290176	G	T	T	rs4280817	intron_variant	1.09	MODIFIER	WFS1
4	6290293	A	C	C	rs4293850	intron_variant	1.09	MODIFIER	WFS1
4	6290916	G	C	C	rs11732178	intron_variant	1.09	MODIFIER	WFS1
4	6290989	G	C	C	rs11732208	intron_variant	1.09	MODIFIER	WFS1
4	6291072	A	C	C	rs5018647	intron_variant	1.09	MODIFIER	WFS1
4	6291091	C	G	G	rs5018648	intron_variant	1.09	MODIFIER	WFS1
4	6291182	C	T	T	rs9998519	intron_variant	1.09	MODIFIER	WFS1
4	6291188	A	G	G	rs10010131	intron_variant	1.09	MODIFIER	WFS1
4	6291510	C	G	G	rs9998835	intron_variant	1.09	MODIFIER	WFS1
4	6291623	T	C	C	rs10012946	intron_variant	1.09	MODIFIER	WFS1
4	6291719	T	C	C	rs13101355	intron_variant	1.09	MODIFIER	WFS1
4	6291747	A	G	G	rs13147655	intron_variant	1.09	MODIFIER	WFS1
4	6291969	C	G	G	rs1801213	synonymous_variant	1.09	LOW	WFS1
4	6292111	A	G	G	rs11729672	intron_variant	1.09	MODIFIER	WFS1
4	6292128	C	T	T	rs11725494	intron_variant	1.09	MODIFIER	WFS1
4	6292192	C	G	G	rs11725500	intron_variant	1.09	MODIFIER	WFS1
4	6292240	G	A	A	rs4416547	intron_variant	1.09	MODIFIER	WFS1
4	6292274	A	G	G	rs4308429	intron_variant	1.09	MODIFIER	WFS1
4	6292368	A	G	G	rs4308430	intron_variant	1.09	MODIFIER	WFS1
4	6292397	G	T	T	rs4629534	intron_variant	1.09	MODIFIER	WFS1
4	6292578	C	T	T	rs4467645	intron_variant	1.09	MODIFIER	WFS1
4	6292687	T	C	C	rs10016157	intron_variant	1.09	MODIFIER	WFS1
4	6292790	C	T	T	rs13128674	intron_variant	1.09	MODIFIER	WFS1
4	6292817	A	G	G	rs13103357	intron_variant	1.09	MODIFIER	WFS1
4	6292880	G	A	A	rs10026334	intron_variant	1.09	MODIFIER	WFS1
4	6292903	A	G	G	rs13108780	intron_variant	1.09	MODIFIER	WFS1
4	6292928	T	G	G	rs13114527	intron_variant	1.09	MODIFIER	WFS1
4	6293032	G	A	A	rs12649341	intron_variant	1.09	MODIFIER	WFS1
4	6293337	A	G	G	rs10755148	intron_variant	1.1	MODIFIER	WFS1
4	6293360	T	A	A	rs10937717	intron_variant	1.09	MODIFIER	WFS1
4	6293490	T	C	C	rs10937718	intron_variant	1.09	MODIFIER	WFS1
4	6293595	C	G	G	rs10937719	intron_variant	1.1	MODIFIER	WFS1
4	6293700	C	G	G	rs6838400	intron_variant	1.09	MODIFIER	WFS1
4	6293724	A	G	G	rs10937720	intron_variant	1.09	MODIFIER	WFS1
4	6293838	C	T	T	rs6446480	intron_variant	1.1	MODIFIER	WFS1
4	6293856	C	A	A	rs6446481	intron_variant	1.1	MODIFIER	WFS1
4	6293966	C	G	G	rs6446482	intron_variant	1.09	MODIFIER	WFS1
4	6294023	A	G	G	rs6820509	intron_variant	1.1	MODIFIER	WFS1
4	6294258	G	A	A	rs4689395	intron_variant	1.09	MODIFIER	WFS1
4	6294616	A	G	G	rs4234730	intron_variant	1.09	MODIFIER	WFS1
4	6295919	A	C	C	rs13130845	intron_variant	1.1	MODIFIER	WFS1
4	6296648	C	T	T	rs4481292	intron_variant	1.09	MODIFIER	WFS1
4	6296855	C	T	T	rs4501291	intron_variant	1.09	MODIFIER	WFS1
4	6297660	G	A	A	rs4689397	intron_variant	1.09	MODIFIER	WFS1
4	6298213	C	T	T	rs3821943	intron_variant	1.11	MODIFIER	WFS1
4	6299331	G	A	A	rs12642481	intron_variant	1.09	MODIFIER	WFS1
4	6300472	C	T	T	rs4689398	intron_variant	1.09	MODIFIER	WFS1
4	6300493	C	G	G	rs4688991	intron_variant	1.09	MODIFIER	WFS1
4	6300792	G	A	A	rs1801212	missense_variant	1.07	MODERATE	WFS1
4	6300980	C	T	T	rs1801206	synonymous_variant	1.09	LOW	WFS1
4	6301295	C	T	T	rs1801214	synonymous_variant	1.06	LOW	WFS1
4	6301627	G	A	A	rs734312	missense_variant	1.06	MODERATE	WFS1
4	6302228	G	A	A	rs1046314	synonymous_variant	1.1	LOW	WFS1
4	6302360	A	G	G	rs1046316	synonymous_variant	1.09	LOW	WFS1
4	6302515	T	C	C	rs1046317	3_prime_UTR_variant	1.09	MODIFIER	WFS1
4	6302559	C	T	T	rs1046319	3_prime_UTR_variant	1.1	MODIFIER	WFS1
4	6302617	G	A	A	rs1046320	3_prime_UTR_variant	1.1	MODIFIER	WFS1
4	6303072	G	C	C	rs9457	3_prime_UTR_variant	1.1	MODIFIER	WFS1
4	6303151	C	T	T	rs3200	3_prime_UTR_variant	1.1	MODIFIER	WFS1
4	6304417	C	A	A	rs4580722	downstream_gene_variant	1.1	MODIFIER	WFS1
4	6305036	G	C	C	rs10937721	downstream_gene_variant	1.1	MODIFIER	WFS1
4	6311249	G	A	A	rs9986109	upstream_gene_variant	1.08	MODIFIER	LOC107986257
4	6312297	C	T	T	rs4689399	upstream_gene_variant	1.1	MODIFIER	LOC107986257
4	6313057	C	T	T	rs4333261	upstream_gene_variant	0.912	MODIFIER	LOC107986257
4	6313302	G	C	C	rs59442809	upstream_gene_variant	0.911	MODIFIER	LOC107986257
4	6313605	C	T	T	rs7695981	upstream_gene_variant	1.09	MODIFIER	LOC107986257
4	6313641	T	G	G	rs7678675	upstream_gene_variant	1.1	MODIFIER	LOC107986257
4	6313663	A	C	C	rs7673802	upstream_gene_variant	1.1	MODIFIER	LOC107986257
4	6313679	A	G	G	rs13143143	upstream_gene_variant	1.09	MODIFIER	LOC107986257
4	6313707	G	A	A	rs13115140	upstream_gene_variant	1.09	MODIFIER	LOC107986257
4	6313836	T	C	C	rs7679065	intergenic_variant	1.09	MODIFIER	-
4	6314227	G	T	T	rs10804976	intergenic_variant	1.1	MODIFIER	-
4	6314579	G	A	A	rs4323179	intergenic_variant	1.1	MODIFIER	-
4	6314614	T	C	C	rs4356981	intergenic_variant	1.09	MODIFIER	-
4	6314623	G	A	A	rs4234732	intergenic_variant	1.1	MODIFIER	-
4	6314654	C	A	A	rs4234733	intergenic_variant	1.1	MODIFIER	-
4	6314911	A	T	T	rs4689400	intergenic_variant	1.1	MODIFIER	-
4	6315193	C	G	G	rs4688992	regulatory_region_variant	1.1	MODIFIER	-
4	6316973	T	C	C	rs6446486	downstream_gene_variant	1.1	MODIFIER	PPP2R2C
4	6317072	C	T	T	rs6446487	downstream_gene_variant	1.1	MODIFIER	PPP2R2C
4	6317081	C	T	T	rs6446488	downstream_gene_variant	1.1	MODIFIER	PPP2R2C
4	6317362	C	G	G	rs28548584	downstream_gene_variant	1.1	MODIFIER	PPP2R2C
4	6318788	C	T	T	rs4326085	downstream_gene_variant	1.09	MODIFIER	PPP2R2C
4	6318790	T	A	A	rs4382107	downstream_gene_variant	1.09	MODIFIER	PPP2R2C
4	6319669	C	T	T	rs4688993	downstream_gene_variant	1.1	MODIFIER	PPP2R2C
4	6321738	C	T	T	rs6446489	3_prime_UTR_variant	1.08	MODIFIER	PPP2R2C
4	6322014	A	G	G	rs7696558	3_prime_UTR_variant	1.08	MODIFIER	PPP2R2C
4	6322519	A	G	G	rs7697730	3_prime_UTR_variant	1.08	MODIFIER	PPP2R2C
4	6322920	G	A	A	rs6446490	3_prime_UTR_variant	1.08	MODIFIER	PPP2R2C
4	6323058	T	C	C	rs3796398	3_prime_UTR_variant	1.08	MODIFIER	PPP2R2C
4	6323076	T	C	C	rs3796400	3_prime_UTR_variant	1.07	MODIFIER	PPP2R2C
4	6323291	A	T	T	rs3796402	3_prime_UTR_variant	1.07	MODIFIER	PPP2R2C
4	6323359	G	A	A	rs3796403	synonymous_variant	1.07	LOW	PPP2R2C
4	6325942	C	A	A	rs4689402	intron_variant	1.08	MODIFIER	PPP2R2C
4	6326044	T	C	C	rs4689403	intron_variant	1.08	MODIFIER	PPP2R2C
4	6326627	G	C	C	rs6446491	intron_variant	1.08	MODIFIER	PPP2R2C
4	63653204	G	A	A	rs921901	regulatory_region_variant	2.1	MODIFIER	-
4	152599323	C	T	T	rs6813195	intergenic_variant	0.953	MODIFIER	-
5	54002195	G	A	A	rs6450176	intron_variant	1.04	MODIFIER	ARL15
5	56510924	A	G	G	rs459193	downstream_gene_variant	1.05	MODIFIER	C5orf67
5	56560548	G	T	T	rs3843467	upstream_gene_variant	1.1	MODIFIER	C5orf67
5	56564125	A	G	G	rs11743303	intron_variant,non_coding_transcript_variant	1.1	MODIFIER	C5orf67
5	56564954	A	G	G	rs3936511	intron_variant,non_coding_transcript_variant	1.11	MODIFIER	C5orf67
5	56565039	G	T	T	rs3936510	intron_variant,non_coding_transcript_variant	1.1	MODIFIER	C5orf67
5	56565532	G	A	A	rs13173241	intron_variant,non_coding_transcript_variant	1.1	MODIFIER	C5orf67
5	56565637	C	T	T	rs28650790	intron_variant,non_coding_transcript_variant	1.11	MODIFIER	C5orf67
5	56565768	G	A	A	rs9687832	intron_variant,non_coding_transcript_variant	1.1	MODIFIER	C5orf67
5	56565774	G	A	A	rs9687833	intron_variant,non_coding_transcript_variant	1.1	MODIFIER	C5orf67
5	56565959	C	T	T	rs9686661	intron_variant,non_coding_transcript_variant	1.05	MODIFIER	C5orf67
5	56566067	G	A	A	rs9687846	intron_variant,non_coding_transcript_variant	1.1	MODIFIER	C5orf67
5	75671561	C	T	T	rs40060	3_prime_UTR_variant	1.04	MODIFIER	ANKDD1B
5	75707853	T	C	C	rs2307111	missense_variant	0.949	MODERATE	POC5
5	75719417	T	G	G	rs2112347	upstream_gene_variant	0.956	MODIFIER	POC5
5	77129124	G	A	A	rs4457053	intron_variant	0.961	MODIFIER	AC022414.1
5	103003107	A	G	G	rs35658696	missense_variant	1.13	MODERATE	PAM
5	103201584	A	G	G	rs36046591	missense_variant	1.13	MODERATE	PPIP5K2
6	7231610	G	A	A	rs9379084	missense_variant	0.924	MODERATE	RREB1
6	7240344	A	T	T	rs2714337	intron_variant	1.04	MODIFIER	RREB1
6	7290204	A	G	G	rs9505118	intron_variant	0.965	MODIFIER	SSR1
6	20528603	G	A	A	rs9460517	regulatory_region_variant	1.12	MODIFIER	-
6	20529311	G	T	T	rs7772956	TF_binding_site_variant	1.12	MODIFIER	-
6	20533038	T	C	C	rs34525680	upstream_gene_variant	1.1	MODIFIER	CDKAL1
6	20537451	A	T	T	rs13199286	intron_variant	1.12	MODIFIER	CDKAL1
6	20538292	A	G	G	rs13203336	intron_variant	1.1	MODIFIER	CDKAL1
6	20540949	C	T	T	rs9348432	intron_variant	1.08	MODIFIER	CDKAL1
6	20545237	A	G	G	rs9366354	intron_variant	1.1	MODIFIER	CDKAL1
6	20545881	A	G	G	rs9368201	intron_variant	1.1	MODIFIER	CDKAL1
6	20549570	C	G	G	rs9348433	intron_variant	1.11	MODIFIER	CDKAL1
6	20550613	G	A	A	rs76277201	intron_variant	1.11	MODIFIER	CDKAL1
6	20555899	G	A	A	rs11964635	intron_variant	1.11	MODIFIER	CDKAL1
6	20557785	A	G	G	rs7739402	intron_variant	1.09	MODIFIER	CDKAL1
6	20565153	A	T	T	rs34233572	intron_variant	1.1	MODIFIER	CDKAL1
6	20565725	G	T	T	rs13203450	intron_variant	1.11	MODIFIER	CDKAL1
6	20569808	C	T	T	rs4291090	intron_variant	1.08	MODIFIER	CDKAL1
6	20570213	C	T	T	rs9358344	intron_variant	1.08	MODIFIER	CDKAL1
6	20576435	G	A	A	rs9358345	intron_variant	1.08	MODIFIER	CDKAL1
6	20576652	G	A	A	rs1012627	intron_variant	1.1	MODIFIER	CDKAL1
6	20577330	G	T	T	rs1012626	intron_variant	1.1	MODIFIER	CDKAL1
6	20579716	C	T	T	rs9350261	intron_variant	1.08	MODIFIER	CDKAL1
6	20580662	G	T	T	rs9368204	intron_variant	1.08	MODIFIER	CDKAL1
6	20580811	T	C	C	rs9358346	intron_variant	1.09	MODIFIER	CDKAL1
6	20581912	A	C	C	rs9460523	intron_variant	1.09	MODIFIER	CDKAL1
6	20581913	G	T	T	rs9465816	intron_variant	1.09	MODIFIER	CDKAL1
6	20584192	G	A	A	rs9350262	intron_variant	1.09	MODIFIER	CDKAL1
6	20584909	G	A	A	rs4712507	intron_variant	1.09	MODIFIER	CDKAL1
6	20585150	G	A	A	rs9348436	intron_variant	1.09	MODIFIER	CDKAL1
6	20585206	A	G	G	rs9368206	intron_variant	1.09	MODIFIER	CDKAL1
6	20593421	A	G	G	rs9358349	intron_variant	1.1	MODIFIER	CDKAL1
6	20594436	T	G	G	rs4710934	intron_variant	1.1	MODIFIER	CDKAL1
6	20594520	C	T	T	rs113016089	intron_variant	1.1	MODIFIER	CDKAL1
6	20594861	G	C	C	rs67121595	intron_variant	1.1	MODIFIER	CDKAL1
6	20595035	A	G	G	rs73386591	intron_variant	1.1	MODIFIER	CDKAL1
6	20599397	C	T	T	rs9366357	intron_variant	1.09	MODIFIER	CDKAL1
6	20600812	T	G	G	rs4712516	intron_variant	1.1	MODIFIER	CDKAL1
6	20601462	A	G	G	rs10946393	intron_variant	1.1	MODIFIER	CDKAL1
6	20602566	A	G	G	rs11964057	intron_variant	1.09	MODIFIER	CDKAL1
6	20603594	G	A	A	rs4710936	intron_variant	1.09	MODIFIER	CDKAL1
6	20603921	C	T	T	rs72830645	intron_variant	1.09	MODIFIER	CDKAL1
6	20605590	T	C	C	rs6925097	intron_variant	1.09	MODIFIER	CDKAL1
6	20620906	A	G	G	rs59800273	intron_variant	1.1	MODIFIER	CDKAL1
6	20620924	A	G	G	rs61663643	intron_variant	1.11	MODIFIER	CDKAL1
6	20622121	C	G	G	rs9295472	intron_variant	1.12	MODIFIER	CDKAL1
6	20623948	C	G	G	rs9465837	intron_variant	1.11	MODIFIER	CDKAL1
6	20625403	A	G	G	rs2206579	intron_variant	0.93	MODIFIER	CDKAL1
6	20626102	T	C	C	rs76235859	intron_variant	0.93	MODIFIER	CDKAL1
6	20626420	C	T	T	rs13437429	intron_variant	1.12	MODIFIER	CDKAL1
6	20627210	C	G	G	rs4515379	intron_variant	1.17	MODIFIER	CDKAL1
6	20627546	C	T	T	rs2223620	intron_variant	0.931	MODIFIER	CDKAL1
6	20627660	A	G	G	rs9465839	intron_variant	0.931	MODIFIER	CDKAL1
6	20629477	C	T	T	rs9465841	intron_variant	1.17	MODIFIER	CDKAL1
6	20629557	G	C	C	rs9465842	intron_variant	0.931	MODIFIER	CDKAL1
6	20631314	A	T	T	rs2328528	intron_variant	1.13	MODIFIER	CDKAL1
6	20631722	C	A	A	rs2328529	intron_variant	1.17	MODIFIER	CDKAL1
6	20631879	C	T	T	rs9460537	intron_variant	1.13	MODIFIER	CDKAL1
6	20632535	T	A	A	rs17224527	intron_variant	0.93	MODIFIER	CDKAL1
6	20633676	G	A	A	rs7768642	intron_variant	1.18	MODIFIER	CDKAL1
6	20633896	T	C	C	rs56241903	intron_variant	1.13	MODIFIER	CDKAL1
6	20634110	C	T	T	rs9465846	intron_variant	1.18	MODIFIER	CDKAL1
6	20634197	G	T	T	rs9465847	intron_variant	1.18	MODIFIER	CDKAL1
6	20634655	T	C	C	rs7755830	intron_variant	0.877	MODIFIER	CDKAL1
6	20634795	T	C	C	rs7756031	intron_variant	0.924	MODIFIER	CDKAL1
6	20637778	C	G	G	rs7751957	intron_variant	1.18	MODIFIER	CDKAL1
6	20638647	C	T	T	rs7341291	intron_variant	0.923	MODIFIER	CDKAL1
6	20639178	C	T	T	rs9465850	intron_variant	1.16	MODIFIER	CDKAL1
6	20640673	A	G	G	rs4710938	intron_variant	0.919	MODIFIER	CDKAL1
6	20641105	C	T	T	rs9348440	intron_variant	1.19	MODIFIER	CDKAL1
6	20642991	C	G	G	rs4235999	intron_variant	0.92	MODIFIER	CDKAL1
6	20644713	A	G	G	rs4710939	intron_variant	0.915	MODIFIER	CDKAL1
6	20644895	A	G	G	rs72830669	intron_variant	1.26	MODIFIER	CDKAL1
6	20647731	T	A	A	rs11965062	intron_variant	0.92	MODIFIER	CDKAL1
6	20648531	A	G	G	rs9460540	intron_variant	0.919	MODIFIER	CDKAL1
6	20649023	A	T	T	rs6456364	intron_variant	1.19	MODIFIER	CDKAL1
6	20650177	A	G	G	rs2876576	intron_variant	0.914	MODIFIER	CDKAL1
6	20650590	G	A	A	rs7766844	intron_variant	1.26	MODIFIER	CDKAL1
6	20651890	G	C	C	rs2050225	intron_variant	0.913	MODIFIER	CDKAL1
6	20652486	C	G	G	rs9295474	intron_variant	1.1	MODIFIER	CDKAL1
6	20652534	A	G	G	rs9295475	intron_variant	1.18	MODIFIER	CDKAL1
6	20653319	G	C	C	rs2328545	intron_variant	1.19	MODIFIER	CDKAL1
6	20653569	A	G	G	rs2876582	intron_variant	1.26	MODIFIER	CDKAL1
6	20654069	G	C	C	rs6456366	intron_variant	1.25	MODIFIER	CDKAL1
6	20654666	T	C	C	rs9358355	intron_variant	1.19	MODIFIER	CDKAL1
6	20654879	A	G	G	rs9368216	intron_variant	1.19	MODIFIER	CDKAL1
6	20656569	C	G	G	rs4712522	intron_variant	1.19	MODIFIER	CDKAL1
6	20657333	A	G	G	rs4712523	intron_variant	1.1	MODIFIER	CDKAL1
6	20657634	A	G	G	rs4712524	intron_variant	1.1	MODIFIER	CDKAL1
6	20657781	A	C	C	rs4710940	intron_variant	1.19	MODIFIER	CDKAL1
6	20658747	A	C	C	rs67077402	intron_variant	1.19	MODIFIER	CDKAL1
6	20659228	G	A	A	rs6906327	intron_variant	1.19	MODIFIER	CDKAL1
6	20659356	T	A	A	rs6456367	intron_variant	1.19	MODIFIER	CDKAL1
6	20659575	T	C	C	rs6456368	intron_variant	1.19	MODIFIER	CDKAL1
6	20660134	T	C	C	rs6456369	intron_variant	1.16	MODIFIER	CDKAL1
6	20660459	G	A	A	rs10946396	intron_variant	1.14	MODIFIER	CDKAL1
6	20660462	A	T	T	rs10946397	intron_variant	1.13	MODIFIER	CDKAL1
6	20660500	T	C	C	rs11759505	intron_variant	1.19	MODIFIER	CDKAL1
6	20660803	A	C	C	rs10946398	intron_variant	1.1	MODIFIER	CDKAL1
6	20660912	T	A	A	rs7774594	intron_variant	1.19	MODIFIER	CDKAL1
6	20661019	G	C	C	rs7754840	intron_variant	1.1	MODIFIER	CDKAL1
6	20661298	G	T	T	rs9460544	intron_variant	1.19	MODIFIER	CDKAL1
6	20661319	T	C	C	rs9460545	intron_variant	1.19	MODIFIER	CDKAL1
6	20661611	T	C	C	rs58723416	intron_variant	1.26	MODIFIER	CDKAL1
6	20661882	A	G	G	rs6456370	intron_variant	1.16	MODIFIER	CDKAL1
6	20661892	A	G	G	rs979614	intron_variant	0.913	MODIFIER	CDKAL1
6	20661986	T	C	C	rs35456723	intron_variant	1.19	MODIFIER	CDKAL1
6	20662361	G	A	A	rs9368218	intron_variant	1.19	MODIFIER	CDKAL1
6	20662735	C	T	T	rs4712525	intron_variant	1.19	MODIFIER	CDKAL1
6	20662804	T	A	A	rs4712526	intron_variant	1.19	MODIFIER	CDKAL1
6	20663401	T	G	G	rs9460546	intron_variant	1.19	MODIFIER	CDKAL1
6	20663869	C	T	T	rs9465860	intron_variant	1.19	MODIFIER	CDKAL1
6	20664850	G	A	A	rs742642	intron_variant	1.19	MODIFIER	CDKAL1
6	20665318	G	A	A	rs7748382	intron_variant	1.19	MODIFIER	CDKAL1
6	20665360	G	A	A	rs28665000	intron_variant	1.26	MODIFIER	CDKAL1
6	20665499	T	C	C	rs58048170	intron_variant	1.26	MODIFIER	CDKAL1
6	20665715	T	C	C	rs7772603	intron_variant	1.21	MODIFIER	CDKAL1
6	20665791	G	A	A	rs7752780	intron_variant	1.19	MODIFIER	CDKAL1
6	20665824	G	A	A	rs7752906	intron_variant	1.18	MODIFIER	CDKAL1
6	20666013	A	G	G	rs2206739	intron_variant	1.19	MODIFIER	CDKAL1
6	20666015	A	G	G	rs2206738	intron_variant	1.19	MODIFIER	CDKAL1
6	20667151	T	C	C	rs9358356	intron_variant	1.19	MODIFIER	CDKAL1
6	20667457	C	T	T	rs9356743	intron_variant	1.26	MODIFIER	CDKAL1
6	20667568	A	G	G	rs9350270	intron_variant	1.26	MODIFIER	CDKAL1
6	20673649	T	C	C	rs7451008	intron_variant	1.23	MODIFIER	CDKAL1
6	20674460	C	T	T	rs9368219	intron_variant	1.17	MODIFIER	CDKAL1
6	20675064	A	G	G	rs1012635	intron_variant	0.851	MODIFIER	CDKAL1
6	20675561	C	A	A	rs35261542	intron_variant	1.23	MODIFIER	CDKAL1
6	20679079	T	G	G	rs1569699	intron_variant	1.15	MODIFIER	CDKAL1
6	20679478	A	G	G	rs7756992	intron_variant	1.11	MODIFIER	CDKAL1
6	20680447	T	A	A	rs9348441	intron_variant	1.23	MODIFIER	CDKAL1
6	20682391	T	C	C	rs35612982	intron_variant	1.27	MODIFIER	CDKAL1
6	20682933	G	A	A	rs9350271	intron_variant	1.17	MODIFIER	CDKAL1
6	20683669	C	G	G	rs72830693	intron_variant	1.34	MODIFIER	CDKAL1
6	20685255	T	C	C	rs9356744	intron_variant	1.19	MODIFIER	CDKAL1
6	20686342	C	A	A	rs7766070	intron_variant	1.18	MODIFIER	CDKAL1
6	20686647	C	T	T	rs67131976	intron_variant	1.27	MODIFIER	CDKAL1
6	20686765	C	A	A	rs9368222	intron_variant	1.23	MODIFIER	CDKAL1
6	20687890	T	A	A	rs10440833	intron_variant	1.12	MODIFIER	CDKAL1
6	20693997	C	T	T	rs4710941	intron_variant	1.28	MODIFIER	CDKAL1
6	20694653	C	T	T	rs2206734	intron_variant	1.11	MODIFIER	CDKAL1
6	20703721	A	G	G	rs6931514	intron_variant	1.23	MODIFIER	CDKAL1
6	20704193	G	A	A	rs72830699	intron_variant	1.28	MODIFIER	CDKAL1
6	20705359	T	G	G	rs11753081	intron_variant	1.15	MODIFIER	CDKAL1
6	20705999	G	A	A	rs6901559	intron_variant	1.21	MODIFIER	CDKAL1
6	20713475	A	G	G	rs1040558	intron_variant	1.28	MODIFIER	CDKAL1
6	20714235	T	C	C	rs6456371	intron_variant	1.28	MODIFIER	CDKAL1
6	20715595	T	G	G	rs10946402	intron_variant	1.26	MODIFIER	CDKAL1
6	20716022	G	A	A	rs9295478	intron_variant	1.15	MODIFIER	CDKAL1
6	20716339	A	G	G	rs2328547	intron_variant	1.28	MODIFIER	CDKAL1
6	20716727	G	A	A	rs2328548	intron_variant	1.15	MODIFIER	CDKAL1
6	20716864	A	G	G	rs6935599	intron_variant	1.15	MODIFIER	CDKAL1
6	20717024	T	C	C	rs9465871	intron_variant	1.1	MODIFIER	CDKAL1
6	20717173	A	G	G	rs10946403	intron_variant	1.15	MODIFIER	CDKAL1
6	20718009	A	T	T	rs2328549	intron_variant	1.19	MODIFIER	CDKAL1
6	20718549	A	G	G	rs72832303	intron_variant	1.38	MODIFIER	CDKAL1
6	20718914	A	G	G	rs9358357	intron_variant	1.15	MODIFIER	CDKAL1
6	20719001	T	A	A	rs9368224	intron_variant	1.15	MODIFIER	CDKAL1
6	20719162	A	C	C	rs9358358	intron_variant	1.15	MODIFIER	CDKAL1
6	20719330	G	A	A	rs9460550	intron_variant	1.15	MODIFIER	CDKAL1
6	20720048	T	C	C	rs9356746	intron_variant	1.15	MODIFIER	CDKAL1
6	20720587	A	G	G	rs9350272	intron_variant	1.28	MODIFIER	CDKAL1
6	20720948	G	T	T	rs61128991	intron_variant	1.21	MODIFIER	CDKAL1
6	20721490	G	A	A	rs9368225	intron_variant	1.21	MODIFIER	CDKAL1
6	20722826	T	C	C	rs9368226	intron_variant	1.16	MODIFIER	CDKAL1
6	20724003	A	G	G	rs6903175	intron_variant	1.21	MODIFIER	CDKAL1
6	20724019	G	A	A	rs6903744	intron_variant	1.26	MODIFIER	CDKAL1
6	20724327	T	G	G	rs12111351	intron_variant	1.16	MODIFIER	CDKAL1
6	20724776	T	A	A	rs9356747	intron_variant	1.16	MODIFIER	CDKAL1
6	20724866	T	A	A	rs9356748	intron_variant	1.16	MODIFIER	CDKAL1
6	20725009	T	C	C	rs7767391	intron_variant	1.27	MODIFIER	CDKAL1
6	20725192	G	C	C	rs7747752	intron_variant	1.16	MODIFIER	CDKAL1
6	20727339	C	A	A	rs4712537	intron_variant	1.21	MODIFIER	CDKAL1
6	20730570	T	C	C	rs9942459	intron_variant	0.924	MODIFIER	CDKAL1
6	20730577	G	A	A	rs9942429	intron_variant	0.924	MODIFIER	CDKAL1
6	20730584	T	C	C	rs12197544	intron_variant	0.923	MODIFIER	CDKAL1
6	20731293	A	C	C	rs7741604	intron_variant	1.13	MODIFIER	CDKAL1
6	20732877	T	G	G	rs72832309	intron_variant	1.13	MODIFIER	CDKAL1
6	20733845	A	C	C	rs4712538	intron_variant	0.926	MODIFIER	CDKAL1
6	20735163	T	C	C	rs11753021	intron_variant	1.07	MODIFIER	CDKAL1
6	20735263	T	C	C	rs11753041	intron_variant	1.07	MODIFIER	CDKAL1
6	20735955	C	T	T	rs56017320	intron_variant	1.13	MODIFIER	CDKAL1
6	20736586	C	T	T	rs9688471	intron_variant	1.13	MODIFIER	CDKAL1
6	20740065	C	T	T	rs9350276	intron_variant	1.07	MODIFIER	CDKAL1
6	20741152	G	A	A	rs9688952	intron_variant	1.07	MODIFIER	CDKAL1
6	20741449	T	C	C	rs72832313	intron_variant	1.13	MODIFIER	CDKAL1
6	20743270	C	A	A	rs72832315	intron_variant	1.13	MODIFIER	CDKAL1
6	20749446	G	A	A	rs4644038	intron_variant	0.933	MODIFIER	CDKAL1
6	20749670	C	T	T	rs56251119	intron_variant	1.14	MODIFIER	CDKAL1
6	20749952	C	T	T	rs4475313	intron_variant	0.933	MODIFIER	CDKAL1
6	20749953	G	A	A	rs118099849	intron_variant	1.14	MODIFIER	CDKAL1
6	20751084	T	C	C	rs7747724	intron_variant	0.933	MODIFIER	CDKAL1
6	20751785	C	A	A	rs4712539	intron_variant	0.933	MODIFIER	CDKAL1
6	20752100	G	C	C	rs2819990	intron_variant	0.928	MODIFIER	CDKAL1
6	20753210	C	T	T	rs10946405	intron_variant	0.924	MODIFIER	CDKAL1
6	20753701	G	A	A	rs9465879	intron_variant	0.932	MODIFIER	CDKAL1
6	20754530	T	C	C	rs2745929	intron_variant	0.928	MODIFIER	CDKAL1
6	20757269	G	A	A	rs72832323	intron_variant	1.14	MODIFIER	CDKAL1
6	20758979	G	T	T	rs72832325	intron_variant	1.14	MODIFIER	CDKAL1
6	20759358	A	C	C	rs55987458	intron_variant	1.14	MODIFIER	CDKAL1
6	20759946	C	T	T	rs6909558	intron_variant	1.14	MODIFIER	CDKAL1
6	20760381	C	T	T	rs6910326	intron_variant	1.08	MODIFIER	CDKAL1
6	20760849	C	T	T	rs12664021	intron_variant	1.14	MODIFIER	CDKAL1
6	20761066	A	G	G	rs72832326	intron_variant	1.14	MODIFIER	CDKAL1
6	20761104	A	G	G	rs9465883	intron_variant	0.932	MODIFIER	CDKAL1
6	20762940	G	A	A	rs4712540	intron_variant	1.08	MODIFIER	CDKAL1
6	20764019	C	T	T	rs4351239	intron_variant	1.08	MODIFIER	CDKAL1
6	20764086	A	G	G	rs12190376	intron_variant	0.933	MODIFIER	CDKAL1
6	20764241	C	T	T	rs57087943	intron_variant	1.14	MODIFIER	CDKAL1
6	20764282	T	C	C	rs59840719	intron_variant	1.14	MODIFIER	CDKAL1
6	20764368	C	T	T	rs4710946	intron_variant	1.08	MODIFIER	CDKAL1
6	20764773	C	T	T	rs60893008	intron_variant	1.14	MODIFIER	CDKAL1
6	20766466	C	A	A	rs4510656	intron_variant	0.932	MODIFIER	CDKAL1
6	20767240	C	T	T	rs7452218	intron_variant	1.14	MODIFIER	CDKAL1
6	20769386	G	A	A	rs34801493	intron_variant	0.932	MODIFIER	CDKAL1
6	20771132	A	G	G	rs72832335	intron_variant	1.14	MODIFIER	CDKAL1
6	20772134	T	A	A	rs9465888	intron_variant	0.932	MODIFIER	CDKAL1
6	20773521	C	T	T	rs7453352	intron_variant	0.931	MODIFIER	CDKAL1
6	20774082	T	C	C	rs9465889	intron_variant	0.931	MODIFIER	CDKAL1
6	20774528	G	A	A	rs9465890	intron_variant	0.925	MODIFIER	CDKAL1
6	20775181	G	A	A	rs72832338	intron_variant	1.14	MODIFIER	CDKAL1
6	20775429	A	G	G	rs4493738	intron_variant	1.14	MODIFIER	CDKAL1
6	20783163	C	T	T	rs6910215	intron_variant	0.932	MODIFIER	CDKAL1
6	20786267	C	T	T	rs72832344	intron_variant	1.14	MODIFIER	CDKAL1
6	20790586	C	T	T	rs72832348	intron_variant	1.14	MODIFIER	CDKAL1
6	20815661	A	G	G	rs72832359	intron_variant	1.13	MODIFIER	CDKAL1
6	20818162	A	G	G	rs12665734	intron_variant	1.13	MODIFIER	CDKAL1
6	20833205	C	T	T	rs72832371	intron_variant	1.13	MODIFIER	CDKAL1
6	20833328	G	A	A	rs72832373	intron_variant	1.13	MODIFIER	CDKAL1
6	20836736	T	C	C	rs60568948	intron_variant	1.13	MODIFIER	CDKAL1
6	20841249	T	C	C	rs11967047	intron_variant	1.13	MODIFIER	CDKAL1
6	20841362	T	C	C	rs11967068	intron_variant	1.13	MODIFIER	CDKAL1
6	20844005	G	A	A	rs72832379	intron_variant	1.14	MODIFIER	CDKAL1
6	20869862	T	C	C	rs9350294	intron_variant	1.07	MODIFIER	CDKAL1
6	20888222	A	G	G	rs6938755	intron_variant	1.07	MODIFIER	CDKAL1
6	31139310	T	C	C	rs3094663	upstream_gene_variant	1.03	MODIFIER	PSORS1C2
6	31145275	G	A	A	rs3094225	synonymous_variant	1.04	LOW	CCHCR1
6	31161839	A	G	G	rs2073721	missense_variant	1.04	MODERATE	TCF19
6	31162301	T	C	C	rs2073723	intron_variant	1.04	MODIFIER	TCF19
6	31162725	T	C	C	rs1065461	3_prime_UTR_variant	1.04	MODIFIER	TCF19
6	31167111	T	C	C	rs3130931	intron_variant	1.04	MODIFIER	POU5F1
6	31168676	A	G	G	rs3130501	intron_variant	1.04	MODIFIER	POU5F1
6	31286089	G	A	A	rs9468919	downstream_gene_variant	1.07	MODIFIER	WASF5P
6	31642607	C	T	T	rs1077394	downstream_gene_variant	1.04	MODIFIER	PRRC2A
6	32104116	C	T	T	rs3134954	intron_variant,non_coding_transcript_variant	1.06	MODIFIER	AL662884.2
6	32112369	A	C	C	rs3130342	downstream_gene_variant	1.06	MODIFIER	ATF6B
6	32144849	A	G	G	rs3130279	downstream_gene_variant	1.06	MODIFIER	PRRT1
6	32154609	C	G	G	rs3134604	upstream_gene_variant	1.06	MODIFIER	PRRT1
6	32179984	T	C	C	rs3134943	intron_variant	1.06	MODIFIER	RNF5
6	32222251	A	G	G	rs3132946	intron_variant	1.06	MODIFIER	NOTCH4
6	32405601	A	T	T	rs3806155	intron_variant	1.15	MODIFIER	BTNL2
6	32420032	T	C	C	rs2395163	intergenic_variant	1.05	MODIFIER	-
6	32430007	G	A	A	rs3129852	regulatory_region_variant	1.13	MODIFIER	-
6	32430971	C	A	A	rs3135341	intergenic_variant	1.13	MODIFIER	-
6	32434909	C	T	T	rs3135334	upstream_gene_variant	1.13	MODIFIER	HLA-DRA
6	32438696	A	G	G	rs9268633	upstream_gene_variant	1.13	MODIFIER	HLA-DRA
6	32438927	T	G	G	rs3763321	upstream_gene_variant	1.13	MODIFIER	HLA-DRA
6	32441140	T	C	C	rs3129880	intron_variant	1.12	MODIFIER	HLA-DRA
6	32441753	G	A	A	rs3129882	intron_variant	1.04	MODIFIER	HLA-DRA
6	32442360	T	C	C	rs3129883	intron_variant	1.12	MODIFIER	HLA-DRA
6	32442799	T	C	C	rs3129886	intron_variant	1.12	MODIFIER	HLA-DRA
6	32444069	C	G	G	rs2239802	intron_variant	1.12	MODIFIER	HLA-DRA
6	32444794	A	T	T	rs7196	3_prime_UTR_variant	1.12	MODIFIER	HLA-DRA
6	32445540	G	T	T	rs2395182	downstream_gene_variant	1.12	MODIFIER	HLA-DRA
6	32446643	G	A	A	rs7382085	downstream_gene_variant	1.12	MODIFIER	HLA-DRA
6	32448589	A	G	G	rs3135385	downstream_gene_variant	1.12	MODIFIER	HLA-DRA
6	32460285	C	T	T	rs9268833	intron_variant,non_coding_transcript_variant	1.13	MODIFIER	HLA-DRB9
6	32460302	C	A	A	rs9268834	intron_variant,non_coding_transcript_variant	1.13	MODIFIER	HLA-DRB9
6	32460338	G	A	A	rs9268835	intron_variant,non_coding_transcript_variant	1.14	MODIFIER	HLA-DRB9
6	32460508	C	T	T	rs6903608	intron_variant,non_coding_transcript_variant	1.04	MODIFIER	HLA-DRB9
6	32460938	G	A	A	rs9268838	intron_variant,non_coding_transcript_variant	1.13	MODIFIER	HLA-DRB9
6	32460995	A	G	G	rs9268839	intron_variant,non_coding_transcript_variant	1.11	MODIFIER	HLA-DRB9
6	32461468	C	G	G	rs9268846	intron_variant,non_coding_transcript_variant	1.11	MODIFIER	HLA-DRB9
6	32461550	C	T	T	rs9268849	intron_variant,non_coding_transcript_variant	1.11	MODIFIER	HLA-DRB9
6	32461866	T	C	C	rs9268853	intron_variant,non_coding_transcript_variant	1.11	MODIFIER	HLA-DRB9
6	32461981	T	C	C	rs9268858	intron_variant,non_coding_transcript_variant	1.11	MODIFIER	HLA-DRB9
6	32462549	T	A	A	rs9268864	intron_variant,non_coding_transcript_variant	1.11	MODIFIER	HLA-DRB9
6	32463347	G	A	A	rs7747529	intron_variant,non_coding_transcript_variant	1.11	MODIFIER	HLA-DRB9
6	32463370	A	G	G	rs9268877	intron_variant,non_coding_transcript_variant	1.04	MODIFIER	HLA-DRB9
6	32464109	A	G	G	rs9268889	intron_variant,non_coding_transcript_variant	1.11	MODIFIER	HLA-DRB9
6	32464300	G	C	C	rs9268905	intron_variant,non_coding_transcript_variant	1.11	MODIFIER	HLA-DRB9
6	32464404	A	G	G	rs9268906	intron_variant,non_coding_transcript_variant	1.11	MODIFIER	HLA-DRB9
6	32465058	C	T	T	rs9268923	intron_variant,non_coding_transcript_variant	1.04	MODIFIER	HLA-DRB9
6	32465390	G	T	T	rs2395185	intron_variant,non_coding_transcript_variant	1.04	MODIFIER	HLA-DRB9
6	32465415	C	G	G	rs2395186	intron_variant,non_coding_transcript_variant	1.11	MODIFIER	HLA-DRB9
6	32465499	G	C	C	rs2894257	intron_variant,non_coding_transcript_variant	1.11	MODIFIER	HLA-DRB9
6	32466572	C	T	T	rs9268969	intron_variant,non_coding_transcript_variant	1.11	MODIFIER	HLA-DRB9
6	32466584	C	A	A	rs9268970	intron_variant,non_coding_transcript_variant	1.11	MODIFIER	HLA-DRB9
6	32467073	G	C	C	rs9391781	intron_variant,non_coding_transcript_variant	1.11	MODIFIER	HLA-DRB9
6	32467765	A	G	G	rs28654725	intron_variant,non_coding_transcript_variant	1.11	MODIFIER	HLA-DRB9
6	32467779	A	G	G	rs28895224	intron_variant,non_coding_transcript_variant	1.11	MODIFIER	HLA-DRB9
6	32468463	A	C	C	rs9391782	intron_variant,non_coding_transcript_variant	1.11	MODIFIER	HLA-DRB9
6	32469273	A	G	G	rs28895234	intron_variant,non_coding_transcript_variant	1.11	MODIFIER	HLA-DRB9
6	32469837	G	T	T	rs9405038	intron_variant,non_coding_transcript_variant	1.11	MODIFIER	HLA-DRB9
6	32470521	A	G	G	rs9380306	intron_variant,non_coding_transcript_variant	1.11	MODIFIER	HLA-DRB9
6	32470765	T	C	C	rs9368726	intron_variant,non_coding_transcript_variant	1.11	MODIFIER	HLA-DRB9
6	32470871	C	T	T	rs9405108	intron_variant,non_coding_transcript_variant	1.11	MODIFIER	HLA-DRB9
6	32471090	G	T	T	rs9391877	intron_variant,non_coding_transcript_variant	1.11	MODIFIER	HLA-DRB9
6	32471252	T	C	C	rs9405109	intron_variant,non_coding_transcript_variant	1.11	MODIFIER	HLA-DRB9
6	32472051	G	A	A	rs9286790	intron_variant,non_coding_transcript_variant	1.11	MODIFIER	HLA-DRB9
6	32473231	C	T	T	rs9348886	intron_variant,non_coding_transcript_variant	1.11	MODIFIER	HLA-DRB9
6	32473373	C	T	T	rs12215261	intron_variant,non_coding_transcript_variant	1.11	MODIFIER	HLA-DRB9
6	32473499	C	T	T	rs12215313	non_coding_transcript_exon_variant	1.11	MODIFIER	HLA-DRB9
6	32475059	T	G	G	rs13211921	upstream_gene_variant	1.11	MODIFIER	HLA-DRB9
6	32475395	C	T	T	rs9391879	upstream_gene_variant	1.11	MODIFIER	HLA-DRB9
6	32475674	G	A	A	rs9378264	upstream_gene_variant	1.11	MODIFIER	HLA-DRB9
6	32475889	G	C	C	rs28895242	upstream_gene_variant	1.11	MODIFIER	HLA-DRB9
6	32476319	C	T	T	rs28732244	upstream_gene_variant	1.11	MODIFIER	HLA-DRB9
6	32476553	A	C	C	rs12207473	upstream_gene_variant	1.11	MODIFIER	HLA-DRB9
6	32476767	C	T	T	rs12195582	upstream_gene_variant	1.11	MODIFIER	HLA-DRB9
6	32476807	C	T	T	rs12195589	upstream_gene_variant	1.11	MODIFIER	HLA-DRB9
6	32476931	T	A	A	rs28895251	upstream_gene_variant	1.11	MODIFIER	HLA-DRB9
6	32477302	C	T	T	rs28895255	upstream_gene_variant	1.11	MODIFIER	HLA-DRB9
6	32477337	A	G	G	rs28895257	upstream_gene_variant	1.11	MODIFIER	HLA-DRB9
6	32477340	C	T	T	rs28895258	upstream_gene_variant	1.11	MODIFIER	HLA-DRB9
6	32477529	G	A	A	rs28895261	upstream_gene_variant	1.11	MODIFIER	HLA-DRB9
6	32477823	G	A	A	rs9405112	upstream_gene_variant	1.11	MODIFIER	HLA-DRB9
6	32478811	G	A	A	rs17209950	intergenic_variant	1.11	MODIFIER	-
6	32479076	A	T	T	rs17203612	intergenic_variant	1.11	MODIFIER	-
6	32479145	T	C	C	rs17203619	intergenic_variant	1.11	MODIFIER	-
6	32479217	G	A	A	rs17203626	intergenic_variant	1.11	MODIFIER	-
6	32479237	G	A	A	rs17203636	intergenic_variant	1.11	MODIFIER	-
6	32479334	A	G	G	rs29001652	intergenic_variant	1.11	MODIFIER	-
6	32479385	G	A	A	rs29001478	intergenic_variant	1.11	MODIFIER	-
6	32479439	A	T	T	rs29001620	intergenic_variant	1.11	MODIFIER	-
6	32479442	G	A	A	rs28732246	intergenic_variant	1.11	MODIFIER	-
6	32479564	G	A	A	rs29001568	intergenic_variant	1.11	MODIFIER	-
6	32479741	T	A	A	rs35007143	intergenic_variant	1.11	MODIFIER	-
6	32479839	T	C	C	rs34207893	intergenic_variant	1.11	MODIFIER	-
6	32479876	A	G	G	rs4457186	intergenic_variant	1.11	MODIFIER	-
6	32481361	C	T	T	rs9394098	intergenic_variant	1.11	MODIFIER	-
6	32481383	G	T	T	rs9394099	intergenic_variant	1.11	MODIFIER	-
6	32481421	A	G	G	rs9394101	intergenic_variant	1.11	MODIFIER	-
6	32481516	A	G	G	rs5018660	intergenic_variant	1.11	MODIFIER	-
6	32481634	T	C	C	rs1964995	intergenic_variant	1.11	MODIFIER	-
6	32482312	G	T	T	rs5020946	intergenic_variant	1.11	MODIFIER	-
6	32483793	C	T	T	rs13194770	intergenic_variant	1.11	MODIFIER	-
6	32484045	C	T	T	rs71565332	intergenic_variant	1.13	MODIFIER	-
6	32484693	C	G	G	rs28599891	intergenic_variant	1.11	MODIFIER	-
6	32485561	C	T	T	rs75259234	intergenic_variant	1.11	MODIFIER	-
6	32592854	C	T	T	rs35118762	upstream_gene_variant	1.14	MODIFIER	HLA-DRB1
6	32592918	G	C	C	rs34928543	upstream_gene_variant	1.15	MODIFIER	HLA-DRB1
6	32592938	G	A	A	rs28366294	upstream_gene_variant	1.12	MODIFIER	HLA-DRB1
6	32592939	T	C	C	rs28366295	upstream_gene_variant	1.12	MODIFIER	HLA-DRB1
6	32592950	C	A	A	rs28366296	upstream_gene_variant	1.11	MODIFIER	HLA-DRB1
6	32592972	A	T	T	rs36083025	upstream_gene_variant	1.15	MODIFIER	HLA-DRB1
6	32593052	G	C	C	rs28366297	upstream_gene_variant	1.11	MODIFIER	HLA-DRB1
6	32593062	C	T	T	rs2760976	upstream_gene_variant	1.15	MODIFIER	HLA-DRB1
6	32593082	A	C	C	rs28366298	upstream_gene_variant	1.11	MODIFIER	HLA-DRB1
6	32593093	T	A	A	rs28366299	upstream_gene_variant	1.11	MODIFIER	HLA-DRB1
6	32593106	G	A	A	rs28366301	upstream_gene_variant	1.11	MODIFIER	HLA-DRB1
6	32593157	G	C	C	rs28366302	upstream_gene_variant	1.11	MODIFIER	HLA-DRB1
6	32593186	C	G	G	rs28366303	upstream_gene_variant	1.11	MODIFIER	HLA-DRB1
6	32593351	A	C	C	rs28366310	upstream_gene_variant	1.11	MODIFIER	HLA-DRB1
6	32593363	C	G	G	rs35074855	upstream_gene_variant	1.16	MODIFIER	HLA-DRB1
6	32593398	T	C	C	rs28366312	upstream_gene_variant	1.11	MODIFIER	HLA-DRB1
6	32593409	G	A	A	rs28366313	upstream_gene_variant	1.11	MODIFIER	HLA-DRB1
6	32593424	A	G	G	rs28366314	upstream_gene_variant	1.11	MODIFIER	HLA-DRB1
6	32593430	C	T	T	rs28366315	upstream_gene_variant	1.11	MODIFIER	HLA-DRB1
6	32593469	T	C	C	rs28366316	upstream_gene_variant	1.11	MODIFIER	HLA-DRB1
6	32593506	C	A	A	rs35525122	upstream_gene_variant	1.14	MODIFIER	HLA-DRB1
6	32593557	C	G	G	rs35265698	upstream_gene_variant	1.14	MODIFIER	HLA-DRB1
6	32593718	G	A	A	rs28366319	upstream_gene_variant	1.12	MODIFIER	HLA-DRB1
6	32593774	G	A	A	rs28366320	upstream_gene_variant	1.12	MODIFIER	HLA-DRB1
6	32597424	G	A	A	rs2760980	intergenic_variant	1.14	MODIFIER	-
6	32598621	G	A	A	rs2760985	regulatory_region_variant	1.14	MODIFIER	-
6	32598858	G	C	C	rs2454139	intergenic_variant	1.14	MODIFIER	-
6	32602534	T	G	G	rs34039593	intergenic_variant	1.14	MODIFIER	-
6	32602640	A	C	C	rs2647062	intergenic_variant	1.14	MODIFIER	-
6	32602796	C	T	T	rs558721	intergenic_variant	1.14	MODIFIER	-
6	32603181	G	T	T	rs679242	intergenic_variant	1.14	MODIFIER	-
6	32603345	C	T	T	rs2647066	intergenic_variant	1.14	MODIFIER	-
6	32605638	A	G	G	rs601945	intergenic_variant	1.14	MODIFIER	-
6	32610196	T	G	G	rs532965	intergenic_variant	1.14	MODIFIER	-
6	32610995	C	A	A	rs504594	intergenic_variant	1.14	MODIFIER	-
6	32612840	T	A	A	rs3997872	intergenic_variant	1.14	MODIFIER	-
6	32614412	A	C	C	rs3129751	intergenic_variant	1.14	MODIFIER	-
6	32614873	C	G	G	rs3104413	intergenic_variant	1.14	MODIFIER	-
6	32615250	G	C	C	rs3129753	regulatory_region_variant	1.14	MODIFIER	-
6	32615322	A	G	G	rs6605556	regulatory_region_variant	1.14	MODIFIER	-
6	32615580	A	T	T	rs6931277	regulatory_region_variant	1.14	MODIFIER	-
6	32619077	G	A	A	rs9271366	intergenic_variant	1.05	MODIFIER	-
6	32619836	C	T	T	rs9271408	regulatory_region_variant	1.11	MODIFIER	-
6	32619851	G	C	C	rs9271409	regulatory_region_variant	1.11	MODIFIER	-
6	32619884	G	A	A	rs9271411	regulatory_region_variant	1.11	MODIFIER	-
6	32620035	G	A	A	rs9271416	regulatory_region_variant	1.11	MODIFIER	-
6	32620196	G	A	A	rs9271426	regulatory_region_variant	1.11	MODIFIER	-
6	32620225	T	C	C	rs9271430	regulatory_region_variant	1.11	MODIFIER	-
6	32642480	T	C	C	rs9272775	intron_variant	1.12	MODIFIER	HLA-DQA1
6	32642624	G	A	A	rs9272785	missense_variant	1.14	MODERATE	HLA-DQA1
6	32642626	C	A	A	rs3188543	synonymous_variant	1.11	LOW	HLA-DQA1
6	32642704	T	C	C	rs1048419	synonymous_variant	1.11	LOW	HLA-DQA1
6	32643348	A	C	C	rs9272951	3_prime_UTR_variant	1.11	MODIFIER	HLA-DQA1
6	32643368	T	A	A	rs9272955	3_prime_UTR_variant	1.11	MODIFIER	HLA-DQA1
6	32643375	G	A	A	rs9272957	3_prime_UTR_variant	1.11	MODIFIER	HLA-DQA1
6	32643404	G	A	A	rs1064993	3_prime_UTR_variant	1.11	MODIFIER	HLA-DQA1
6	32643457	C	T	T	rs1065043	3_prime_UTR_variant	1.11	MODIFIER	HLA-DQA1
6	32643466	C	T	T	rs1065044	3_prime_UTR_variant	1.11	MODIFIER	HLA-DQA1
6	32643483	A	G	G	rs1065047	3_prime_UTR_variant	1.12	MODIFIER	HLA-DQA1
6	32643488	C	T	T	rs1065048	3_prime_UTR_variant	1.12	MODIFIER	HLA-DQA1
6	32643524	C	T	T	rs9272970	3_prime_UTR_variant	1.12	MODIFIER	HLA-DQA1
6	32643535	G	T	T	rs9272973	3_prime_UTR_variant	1.12	MODIFIER	HLA-DQA1
6	32643616	A	G	G	rs9272984	3_prime_UTR_variant	1.12	MODIFIER	HLA-DQA1
6	32643795	T	A	A	rs9273008	downstream_gene_variant	1.11	MODIFIER	HLA-DQA1
6	32643802	A	G	G	rs9273009	downstream_gene_variant	1.11	MODIFIER	HLA-DQA1
6	32644181	C	G	G	rs9273040	downstream_gene_variant	1.11	MODIFIER	HLA-DQA1
6	32644187	C	T	T	rs9273042	downstream_gene_variant	1.11	MODIFIER	HLA-DQA1
6	32644194	G	C	C	rs9273044	downstream_gene_variant	1.11	MODIFIER	HLA-DQA1
6	32644231	T	C	C	rs9273048	downstream_gene_variant	1.11	MODIFIER	HLA-DQA1
6	32644384	C	A	A	rs9273062	downstream_gene_variant	1.12	MODIFIER	HLA-DQA1
6	32644389	C	T	T	rs9273063	downstream_gene_variant	1.12	MODIFIER	HLA-DQA1
6	32644502	T	C	C	rs9273073	downstream_gene_variant	1.11	MODIFIER	HLA-DQA1
6	32644549	C	T	T	rs9273079	downstream_gene_variant	1.12	MODIFIER	HLA-DQA1
6	32661482	T	C	C	rs3828786	intron_variant	1.18	MODIFIER	HLA-DQB1
6	32670294	C	A	A	rs9274747	upstream_gene_variant	1.18	MODIFIER	HLA-DQB1
6	32680641	T	C	C	rs9275068	intergenic_variant	1.14	MODIFIER	-
6	32681210	C	T	T	rs9275092	intergenic_variant	1.18	MODIFIER	-
6	32681311	C	G	G	rs9275095	intergenic_variant	1.18	MODIFIER	-
6	32681349	A	G	G	rs9275097	intergenic_variant	1.18	MODIFIER	-
6	32681384	C	T	T	rs9275098	intergenic_variant	1.18	MODIFIER	-
6	32682491	T	C	C	rs2516006	intergenic_variant	1.12	MODIFIER	-
6	32684159	C	T	T	rs9275151	intergenic_variant	1.18	MODIFIER	-
6	32684419	T	C	C	rs9275152	regulatory_region_variant	1.18	MODIFIER	-
6	32685103	A	C	C	rs9275163	regulatory_region_variant	1.18	MODIFIER	-
6	32685486	A	G	G	rs9275167	TF_binding_site_variant	1.17	MODIFIER	-
6	32686937	T	C	C	rs9275184	regulatory_region_variant	1.18	MODIFIER	-
6	32687528	G	T	T	rs9275185	regulatory_region_variant	1.18	MODIFIER	-
6	32688946	G	A	A	rs9275201	regulatory_region_variant	1.18	MODIFIER	-
6	32689170	G	A	A	rs9275203	regulatory_region_variant	1.18	MODIFIER	-
6	32689783	T	C	C	rs9275205	TF_binding_site_variant	1.12	MODIFIER	-
6	32689788	A	G	G	rs9275206	TF_binding_site_variant	1.18	MODIFIER	-
6	32689933	A	G	G	rs9275207	regulatory_region_variant	1.18	MODIFIER	-
6	32690558	T	C	C	rs9275213	regulatory_region_variant	1.18	MODIFIER	-
6	32691322	T	C	C	rs9275221	regulatory_region_variant	1.18	MODIFIER	-
6	32691555	G	A	A	rs5002706	regulatory_region_variant	1.18	MODIFIER	-
6	32692062	G	A	A	rs9275223	TF_binding_site_variant	1.18	MODIFIER	-
6	32695531	T	C	C	rs9275293	intergenic_variant	1.18	MODIFIER	-
6	32695654	T	C	C	rs9275296	intergenic_variant	1.18	MODIFIER	-
6	32696349	A	G	G	rs9275300	intergenic_variant	1.18	MODIFIER	-
6	32697213	A	T	T	rs9275307	regulatory_region_variant	1.18	MODIFIER	-
6	32697542	T	G	G	rs9275310	intergenic_variant	1.18	MODIFIER	-
[truncated: 304 more rows]
