# Supplementary material for: High genetic burden of type 2 diabetes can promote the high prevalence of disease: a longitudinal cohort study in Iran
Source: Sci Rep. 2020 Aug 19;10:14006. doi: 10.1038/s41598-020-70725-4 (PMC7438483; doi:10.1038/s41598-020-70725-4)
Supplement: Supplementary file 2 — Supplementary file2 [file 41598_2020_70725_MOESM2_ESM.xlsx]

## Sheet: T2D Effect allele frequency
Supplementary File 2. Allele frequency comparison among populations of interest
rsID	affected_allele	unaffected_allele	OR	P-value	affected_AF_IR	affected_AF_SAS	affected_AF_EUR	affected_AF_AMR	affected_AF_AFR	affected_AF_EAS			Times Higher Frequency in IR
rs1537817	T	C	1.11	2.17e-08	0.133769	0.0817996	0.193837	0.204611	0.0128593	0.169643			SAS	EUR	AMR	AFR	EAS
rs1126313	A	C	1.11	3.59e-08	0.133769	0.0817996	0.193837	0.204611	0.0128593	0.169643			1.63533	-	-	10.4025	-
rs16825887	A	G	1.11	2.27e-08	0.133769	0.0817996	0.193837	0.204611	0.0128593	0.169643			1.63533	-	-	10.4025	-
rs112672438	T	C	1.11	2.05e-08	0.133769	0.0828221	0.193837	0.204611	0.0136157	0.170635			1.63533	-	-	10.4025	-
rs112824904	T	C	1.11	2.22e-08	0.133769	0.0828221	0.194831	0.206052	0.0136157	0.170635			1.61514	-	-	9.82461	-
rs16825921	T	A	1.11	2.18e-08	0.133769	0.0828221	0.193837	0.204611	0.0128593	0.170635			1.61514	-	-	9.82461	-
rs57214150	C	G	1.11	2.29e-08	0.134958	0.0828221	0.192843	0.201729	0.0128593	0.168651			1.61514	-	-	10.4025	-
rs16825939	A	G	1.11	2.2e-08	0.133769	0.0817996	0.193837	0.204611	0.0128593	0.169643			1.6295	-	-	10.495	-
rs16825942	A	G	1.11	2.2e-08	0.134364	0.0828221	0.193837	0.204611	0.0128593	0.169643			1.63533	-	-	10.4025	-
rs67020650	C	T	1.11	2.19e-08	0.134364	0.0828221	0.193837	0.204611	0.0128593	0.171627			1.62232	-	-	10.4488	-
rs72661925	A	T	1.11	2.18e-08	0.134364	0.0828221	0.193837	0.204611	0.0128593	0.170635			1.62232	-	-	10.4488	-
rs72661927	G	A	1.11	2.16e-08	0.134958	0.0817996	0.193837	0.204611	0.0128593	0.170635			1.62232	-	-	10.4488	-
rs4660543	G	A	1.11	1.61e-08	0.134958	0.0828221	0.193837	0.204611	0.0128593	0.170635			1.64987	-	-	10.495	-
rs4660546	C	T	1.11	2.09e-08	0.134364	0.0828221	0.193837	0.204611	0.0128593	0.170635			1.6295	-	-	10.495	-
rs72637905	T	C	1.11	1.99e-08	0.133175	0.0817996	0.193837	0.204611	0.0128593	0.170635			1.62232	-	-	10.4488	-
rs2036463	A	G	1.11	1.95e-08	0.133769	0.0817996	0.193837	0.204611	0.0128593	0.170635			1.62806	-	-	10.3563	-
rs2036464	G	A	1.11	1.95e-08	0.133769	0.0817996	0.193837	0.204611	0.0128593	0.170635			1.63533	-	-	10.4025	-
rs905381	G	T	1.11	1.95e-08	0.133769	0.0817996	0.193837	0.206052	0.0143722	0.170635			1.63533	-	-	10.4025	-
rs111701080	T	G	1.11	1.95e-08	0.133769	0.0817996	0.193837	0.206052	0.0143722	0.170635			1.63533	-	-	9.30753	-
rs72637906	A	G	1.11	2.03e-08	0.134958	0.0817996	0.193837	0.206052	0.0128593	0.170635			1.63533	-	-	9.30753	-
rs67886352	A	G	1.11	2.03e-08	0.135553	0.0817996	0.193837	0.204611	0.0128593	0.170635			1.64987	-	-	10.495	-
rs60323161	C	T	1.11	2.04e-08	0.135553	0.0817996	0.193837	0.204611	0.0128593	0.171627			1.65713	-	-	10.5412	-
rs66727439	T	C	1.11	2.04e-08	0.135553	0.0817996	0.193837	0.204611	0.0128593	0.170635			1.65713	-	-	10.5412	-
rs111254532	C	T	1.11	2.14e-08	0.135553	0.0817996	0.193837	0.204611	0.0128593	0.170635			1.65713	-	-	10.5412	-
rs16826000	T	G	1.11	2.74e-08	0.135714	0.0817996	0.193837	0.204611	0.0128593	0.170635			1.65713	-	-	10.5412	-
rs16826009	G	A	1.11	2.28e-08	0.135553	0.0817996	0.193837	0.204611	0.0128593	0.170635			1.65911	-	-	10.5538	-
rs4660208	G	A	1.11	2.46e-08	0.133769	0.0848671	0.194831	0.204611	0.0128593	0.170635			1.65713	-	-	10.5412	-
rs4660214	C	T	1.11	2.71e-08	0.139715	0.0817996	0.193837	0.206052	0.0143722	0.179563			1.57622	-	-	10.4025	-
rs4660603	G	C	1.11	1.43e-08	0.139715	0.0828221	0.193837	0.206052	0.0136157	0.171627			1.70801	-	-	9.7212	-
rs3818806	A	G	1.11	1.68e-08	0.138526	0.0817996	0.194831	0.206052	0.0136157	0.170635			1.68692	-	-	10.2613	-
rs41270799	A	G	1.11	1.69e-08	0.13912	0.0817996	0.193837	0.206052	0.0128593	0.170635			1.69348	-	-	10.1739	-
rs16826036	C	G	1.11	1.16e-08	0.139715	0.0807771	0.193837	0.206052	0.0136157	0.170635			1.70074	-	-	10.8186	-
rs16826038	A	G	1.11	1.2e-08	0.139715	0.0817996	0.193837	0.204611	0.0128593	0.169643			1.72963	-	-	10.2613	-
rs111797516	G	A	1.11	1.2e-08	0.13912	0.0807771	0.193837	0.206052	0.0136157	0.171627			1.70801	-	-	10.8649	-
rs61782157	T	C	1.11	1.12e-08	0.142093	0.0807771	0.194831	0.204611	0.0128593	0.171627			1.72227	-	-	10.2176	-
rs41270803	G	A	1.11	1.12e-08	0.140309	0.0817996	0.193837	0.206052	0.0143722	0.170635			1.75907	-	-	11.0498	-
rs61783376	C	T	1.11	1.24e-08	0.140309	0.0817996	0.193837	0.206052	0.0143722	0.170635			1.71528	-	-	9.76256	-
rs4660637	T	C	1.11	1.24e-08	0.139715	0.0807771	0.193837	0.204611	0.0128593	0.170635			1.71528	-	-	9.76256	-
rs61783378	A	G	1.11	1.28e-08	0.140309	0.0817996	0.194831	0.191643	0.0128593	0.170635			1.72963	-	-	10.8649	-
rs16826069	G	A	1.06	2.47e-14	0.149822	0.149284	0.197813	0.25072	0.0128593	0.262897			1.71528	-	-	10.9111	-
rs41270807	C	A	1.07	2.5e-15	0.13912	0.0787321	0.194831	0.204611	0.0121029	0.159722			1.0036	-	-	11.6508	-
rs16826087	T	C	1.11	1.48e-08	0.139715	0.0797546	0.194831	0.204611	0.0121029	0.15873			1.76701	-	-	11.4948	-
rs3754346	T	C	1.11	1.43e-08	0.13912	0.0787321	0.193837	0.204611	0.0121029	0.157738			1.75181	-	-	11.5439	-
rs16826093	A	T	1.11	1.38e-08	0.13912	0.0787321	0.193837	0.206052	0.0136157	0.157738			1.76701	-	-	11.4948	-
rs41270811	A	G	1.11	1.38e-08	0.140309	0.0787321	0.194831	0.204611	0.0121029	0.157738			1.76701	-	-	10.2176	-
rs61779274	G	C	1.11	1.38e-08	0.139715	0.0797546	0.194831	0.204611	0.0121029	0.15873			1.78211	-	-	11.593	-
rs17264671	C	A	1.11	1.46e-08	0.139715	0.0797546	0.193837	0.206052	0.0136157	0.15873			1.75181	-	-	11.5439	-
rs4660690	A	G	1.11	1.26e-08	0.13912	0.0797546	0.193837	0.206052	0.0136157	0.15873			1.75181	-	-	10.2613	-
rs61779275	T	C	1.11	1.46e-08	0.139715	0.0797546	0.193837	0.210375	0.026475	0.15873			1.74435	-	-	10.2176	-
rs61779276	T	C	1.11	1.25e-08	0.13912	0.0797546	0.194831	0.204611	0.0121029	0.15873			1.75181	-	-	5.27722	-
rs72661961	G	A	1.11	1.12e-08	0.13912	0.0797546	0.194831	0.206052	0.0136157	0.15873			1.74435	-	-	11.4948	-
rs61779277	A	G	1.11	1.12e-08	0.13912	0.0797546	0.194831	0.204611	0.0121029	0.15873			1.74435	-	-	10.2176	-
rs2296172	G	A	1.06	6.73e-16	0.139715	0.0797546	0.194831	0.204611	0.0121029	0.15873			1.74435	-	-	11.4948	-
rs61779279	T	C	1.11	1.03e-08	0.13912	0.0797546	0.193837	0.204611	0.0121029	0.15873			1.75181	-	-	11.5439	-
rs76111861	T	G	1.11	1.25e-08	0.13912	0.0797546	0.193837	0.20317	0.0121029	0.15873			1.74435	-	-	11.4948	-
rs72661965	C	A	1.11	1.11e-08	0.13912	0.0797546	0.193837	0.20317	0.0121029	0.15873			1.74435	-	-	11.4948	-
rs6668369	G	C	1.11	1.06e-08	0.142093	0.0817996	0.195825	0.204611	0.0121029	0.157738			1.74435	-	-	11.4948	-
rs61779284	A	G	1.11	1.12e-08	0.13912	0.0797546	0.194831	0.206052	0.0136157	0.15873			1.73708	-	-	11.7404	-
rs3768299	A	G	1.11	1.12e-08	0.13912	0.0807771	0.195825	0.204611	0.0121029	0.15873			1.74435	-	-	10.2176	-
rs4660732	T	C	1.11	1.14e-08	0.140309	0.0797546	0.194831	0.204611	0.0136157	0.159722			1.72227	-	-	11.4948	-
rs61779285	T	C	1.11	1.17e-08	0.139715	0.0787321	0.194831	0.204611	0.0121029	0.159722			1.75926	-	-	10.3049	-
rs3768301	T	C	1.11	1.28e-08	0.139715	0.0787321	0.194831	0.204611	0.0121029	0.159722			1.77456	-	-	11.5439	-
rs113214136	T	G	1.11	1.22e-08	0.139715	0.0787321	0.194831	0.204611	0.0121029	0.159722			1.77456	-	-	11.5439	-
rs3768302	G	T	1.11	1.22e-08	0.138526	0.0797546	0.195825	0.204611	0.0121029	0.159722			1.77456	-	-	11.5439	-
rs17343193	A	T	1.11	1.14e-08	0.13912	0.0787321	0.195825	0.204611	0.0128593	0.159722			1.7369	-	-	11.4457	-
rs61779300	A	G	1.11	1.14e-08	0.13912	0.0797546	0.195825	0.204611	0.0121029	0.159722			1.76701	-	-	10.8186	-
rs2018212	C	T	1.11	1.33e-08	0.138526	0.0787321	0.194831	0.206052	0.0143722	0.159722			1.74435	-	-	11.4948	-
rs4660751	T	C	1.11	1.3e-08	0.138526	0.0797546	0.194831	0.206052	0.0128593	0.159722			1.75945	-	-	9.63846	-
rs587404	A	G	1.04	7.73e-09	0.231867	0.200409	0.282306	0.315562	0.51059	0.34623			1.7369	-	-	10.7724	-
rs2296173	G	A	1.11	1.33e-08	0.139715	0.0787321	0.195825	0.206052	0.0136157	0.159722			1.15697	-	-	-	-
rs3118014	A	G	1.11	1.34e-08	0.13912	0.0797546	0.194831	0.206052	0.0136157	0.159722			1.77456	-	-	10.2613	-
rs1985076	C	T	1.11	1.64e-08	0.139715	0.0787321	0.194831	0.206052	0.0136157	0.159722			1.74435	-	-	10.2176	-
rs61779306	A	G	1.11	1.38e-08	0.138526	0.0797546	0.195825	0.200288	0.0121029	0.12004			1.77456	-	-	10.2613	-
rs41270821	C	T	1.11	1.27e-08	0.13912	0.0797546	0.195825	0.201729	0.0121029	0.12004			1.7369	-	-	11.4457	1.154
rs2296175	A	G	1.11	1.21e-08	0.13912	0.0797546	0.194831	0.201729	0.0121029	0.12004			1.74435	-	-	11.4948	1.15895
rs61779308	T	C	1.11	1.95e-08	0.13912	0.0787321	0.194831	0.201729	0.0121029	0.117063			1.74435	-	-	11.4948	1.15895
rs61779309	C	T	1.11	2.25e-08	0.13912	0.0797546	0.195825	0.201729	0.0121029	0.117063			1.76701	-	-	11.4948	1.18842
rs4660293	G	A	1.06	1.4e-13	0.138526	0.0449898	0.234592	0.118156	0.0113464	0.104167			1.74435	-	-	11.4948	1.18842
rs3768321	T	G	1.12	9.02e-09	0.117122	0.0378323	0.187873	0.0893372	0.00907716	0.10119			3.07904	-	1.1724	12.2087	1.32984
rs17503709	G	A	2.13	2.41e-10	0.0915577	0.115542	0.139165	0.0778098	0.00226929	0.000992064			3.09583	-	1.31102	12.903	1.15745
rs464357	G	C	0.317	3.06e-08	0.7283	0.826176	0.748509	0.770893	0.920575	0.992063			-	-	1.17669	40.3464	92.2901
rs340874	C	T	1.05	1.41e-14	0.525565	0.530675	0.530815	0.410663	0.0922844	0.419643			-	-	-	-	-
rs1415287	T	C	0.93	2.7e-08	0.255648	0.196319	0.289264	0.481268	0.0521936	0.241071			-	-	1.2798	5.69505	1.25241
rs1415288	C	A	0.93	2.7e-08	0.255648	0.195297	0.289264	0.481268	0.0521936	0.239087			1.30221	-	-	4.89807	1.06047
rs2785988	A	C	0.93	2.6e-08	0.256243	0.195297	0.28827	0.481268	0.0438729	0.239087			1.30903	-	-	4.89807	1.06927
rs2820446	G	C	0.929	4.8e-08	0.256243	0.199387	0.286282	0.481268	0.0423601	0.240079			1.31207	-	-	5.84056	1.07175
rs4846567	T	G	0.93	2.6e-08	0.255648	0.199387	0.286282	0.481268	0.0423601	0.240079			1.28516	-	-	6.04915	1.06732
rs2820443	C	T	0.931	4.4e-08	0.253864	0.199387	0.286282	0.48415	0.0423601	0.241071			1.28217	-	-	6.03512	1.06485
rs2494196	A	C	0.928	1.3e-08	0.25327	0.199387	0.275348	0.492795	0.195915	0.232143			1.27323	-	-	5.99301	1.05307
rs12131794	A	C	0.926	1.8e-08	0.255648	0.211656	0.274354	0.420749	0.0416036	0.203373			1.27025	-	-	1.29275	1.09101
rs4846569	T	C	0.926	8.8e-09	0.254459	0.208589	0.276342	0.414986	0.0423601	0.203373			1.20784	-	-	6.14485	1.25704
rs55893113	C	G	0.927	1.4e-08	0.254459	0.212679	0.277336	0.414986	0.0423601	0.203373			1.21991	-	-	6.00705	1.25119
rs7538503	G	A	0.93	4.8e-08	0.255054	0.212679	0.277336	0.423631	0.131619	0.204365			1.19645	-	-	6.00705	1.25119
rs1260326	C	T	1.06	5.31e-25	0.537455	0.799591	0.589463	0.638329	0.906203	0.518849			1.19924	-	-	1.93782	1.24803
rs780094	C	T	1.06	6.79e-22	0.546373	0.801636	0.589463	0.639769	0.868381	0.52381			-	-	-	-	1.03586
rs780093	C	T	1.06	1.51e-21	0.545779	0.803681	0.588469	0.642651	0.907716	0.519841			-	-	-	-	1.04308
rs1919128	G	A	0.96	9.86e-11	0.318452	0.172802	0.264414	0.511527	0.03177	0.507937			-	-	-	-	1.0499
rs3749147	A	G	0.962	2.06e-08	0.311534	0.163599	0.253479	0.208934	0.0287443	0.318452			1.84288	1.20437	-	10.0237	-
rs80323638	A	G	0.878	2.3e-09	0.0380499	0.0102249	0.0775348	0.0504323	0.00605144	0			1.90425	1.22903	1.49107	10.8381	-
rs35720761	T	C	0.929	4.58e-15	0.0642857	0.0419223	0.104374	0.14121	0.0771558	0			3.72128	-	-	6.28775	#DIV/0!
rs74382177	A	C	0.878	7.6e-10	0.0398335	0.0122699	0.0815109	0.0518732	0.00529501	0			1.53345	-	-	-	#DIV/0!
rs6743071	G	T	0.878	8.1e-10	0.039239	0.0122699	0.0805169	0.0634006	0.120272	0			3.24643	-	-	7.52285	#DIV/0!
rs76857293	T	C	0.878	1e-09	0.0386445	0.0122699	0.0795229	0.0634006	0.107413	0			3.19798	-	-	-	#DIV/0!
rs28470852	G	A	0.878	1.6e-09	0.0439952	0.0122699	0.0815109	0.0720461	0.177761	0			3.14952	-	-	-	#DIV/0!
rs79625619	T	A	0.878	1.8e-09	0.0434007	0.0163599	0.0854871	0.0835735	0.311649	0.000992063			3.58561	-	-	-	#DIV/0!
rs76215753	T	C	0.878	1.2e-09	0.039239	0.0122699	0.0795229	0.056196	0.0173979	0			2.65287	-	-	-	43.7479
rs78681698	G	A	0.878	1.4e-09	0.0422117	0.0122699	0.0805169	0.0634006	0.0877458	0			3.19798	-	-	2.25539	#DIV/0!
rs112972772	A	T	0.878	1.3e-09	0.039239	0.0122699	0.0795229	0.056196	0.0173979	0			3.44025	-	-	-	#DIV/0!
rs79629200	G	T	0.878	1.3e-09	0.0428062	0.0122699	0.0795229	0.056196	0.0173979	0			3.19798	-	-	2.25539	#DIV/0!
rs74469180	G	C	0.878	1.3e-09	0.0398335	0.0122699	0.0795229	0.056196	0.0181543	0			3.4887	-	-	2.46042	#DIV/0!
rs78314405	A	G	0.878	1.4e-09	0.0386445	0.0122699	0.0795229	0.056196	0.0173979	0			3.24643	-	-	2.19416	#DIV/0!
rs111947872	A	C	0.878	1.3e-09	0.039239	0.0122699	0.0795229	0.056196	0.0173979	0			3.14952	-	-	2.22122	#DIV/0!
rs13408002	T	C	0.878	2.3e-09	0.0410226	0.0122699	0.0815109	0.0691643	0.178517	0			3.19798	-	-	2.25539	#DIV/0!
rs76675804	C	T	0.878	9e-10	0.0439952	0.0122699	0.0795229	0.0576369	0.0385779	0			3.34334	-	-	-	#DIV/0!
rs74616425	G	C	0.878	1.4e-09	0.0428062	0.0122699	0.0795229	0.0518732	0.00529501	0			3.58561	-	-	1.14043	#DIV/0!
rs11899863	T	C	0.878	1.7e-09	0.0410226	0.0112474	0.0795229	0.073487	0.0945537	0			3.4887	-	-	8.08425	#DIV/0!
rs10166376	T	C	0.887	2e-08	0.0671819	0.0194274	0.0874751	0.0965418	0.276097	0			3.64728	-	-	-	#DIV/0!
rs79165612	C	A	0.878	1.8e-09	0.0428062	0.0112474	0.0795229	0.0533141	0.0363086	0			3.4581	-	-	-	#DIV/0!
rs57696714	C	T	0.887	1.6e-08	0.068371	0.0194274	0.0854871	0.0763689	0.0847201	0			3.80586	-	-	1.17895	#DIV/0!
rs57381820	T	G	0.887	1.7e-08	0.068371	0.0194274	0.0854871	0.0763689	0.0847201	0			3.51931	-	-	-	#DIV/0!
rs72879276	A	T	0.887	1.6e-08	0.068371	0.0194274	0.0854871	0.0763689	0.0847201	0			3.51931	-	-	-	#DIV/0!
rs7607777	T	G	0.887	2.9e-08	0.0653983	0.0194274	0.0854871	0.0763689	0.0847201	0			3.51931	-	-	-	#DIV/0!
rs72879290	C	T	0.887	1.5e-08	0.068371	0.0194274	0.0854871	0.0778098	0.0960666	0			3.36629	-	-	-	#DIV/0!
rs80100685	C	G	0.878	5e-10	0.0707491	0.135992	0.0874751	0.0605187	0.143722	0.00595238			3.51931	-	-	-	#DIV/0!
rs17039131	C	A	0.878	5.9e-10	0.068371	0.135992	0.0874751	0.0634006	0.15885	0.00595238			-	-	1.16904	-	11.8859
rs78886764	A	C	0.878	6.8e-10	0.068371	0.135992	0.0874751	0.056196	0.070348	0.00595238			-	-	1.0784	-	11.4863
rs75934770	G	C	0.878	1.2e-09	0.0707491	0.135992	0.0874751	0.0634006	0.159607	0.00595238			-	-	1.21665	-	11.4863
rs77061610	T	G	0.887	2.6e-09	0.0665874	0.134969	0.082505	0.0489914	0.0688351	0.00595238			-	-	1.11591	-	11.8859
rs74365854	A	T	0.878	1.2e-09	0.0707491	0.135992	0.0874751	0.0634006	0.170953	0.00595238			-	-	1.35917	-	11.1867
rs78108161	T	C	0.878	1.2e-09	0.0707491	0.137014	0.0884692	0.0634006	0.170953	0.00595238			-	-	1.11591	-	11.8859
rs75126888	T	C	0.878	1.2e-09	0.0707491	0.137014	0.0874751	0.0634006	0.170953	0.00595238			-	-	1.11591	-	11.8859
rs7609283	T	C	0.878	1.1e-09	0.0689655	0.137014	0.0874751	0.0634006	0.170953	0.00595238			-	-	1.11591	-	11.8859
rs76684055	A	G	0.878	1.1e-09	0.0398335	0.0112474	0.0795229	0.0533141	0.0378215	0			-	-	1.08777	-	11.5862
rs7575024	C	T	0.878	7.4e-10	0.0707491	0.137014	0.0874751	0.0634006	0.170953	0.00595238			3.54156	-	-	1.0532	#DIV/0!
rs28700209	C	T	0.878	1.2e-09	0.0707491	0.137014	0.0874751	0.0634006	0.170953	0.00595238			-	-	1.11591	-	11.8859
rs7567685	C	G	0.878	9.6e-10	0.0707491	0.138037	0.0874751	0.0634006	0.170953	0.00595238			-	-	1.11591	-	11.8859
rs7581586	C	T	0.878	9.5e-10	0.0707491	0.138037	0.0874751	0.0634006	0.170953	0.00595238			-	-	1.11591	-	11.8859
rs7567535	T	C	0.878	9.4e-10	0.0708333	0.137014	0.0874751	0.0648415	0.170953	0.00595238			-	-	1.11591	-	11.8859
rs7586101	C	T	0.878	1.1e-09	0.0707491	0.138037	0.0874751	0.0634006	0.17171	0.00595238			-	-	1.09241	-	11.9
rs17030798	T	C	0.878	6.9e-10	0.0701546	0.138037	0.0874751	0.056196	0.0688351	0.00595238			-	-	1.11591	-	11.8859
rs17030800	A	C	0.878	8.6e-10	0.0701546	0.138037	0.0874751	0.0634006	0.170953	0.00595238			-	-	1.24839	1.01917	11.786
rs76993899	T	C	0.878	1e-09	0.0701546	0.138037	0.0874751	0.056196	0.0688351	0.00595238			-	-	1.10653	-	11.786
rs13414140	T	C	0.887	6.8e-09	0.10107	0.146217	0.0944334	0.108069	0.3941	0.00595238			-	-	1.24839	1.01917	11.786
rs7609256	C	A	0.878	8.8e-10	0.0707491	0.138037	0.0874751	0.0634006	0.175492	0.00595238			-	1.07028	-	-	16.9798
rs77059113	G	T	0.838	3.12e-08	0.0255648	0.0102249	0.055666	0.0331412	0.00151286	0			-	-	1.11591	-	11.8859
rs7556744	G	A	0.878	5e-10	0.0689655	0.139059	0.0874751	0.0634006	0.17171	0.00595238			2.50024	-	-	16.8983	#DIV/0!
rs10200815	A	C	0.867	1.01e-08	0.105232	0.146217	0.101392	0.10951	0.40469	0.00595238			-	-	1.08777	-	11.5862
rs7559842	G	A	0.878	8.9e-10	0.068371	0.138037	0.0874751	0.0634006	0.170953	0.00595238			-	1.03788	-	-	17.679
rs77620935	T	C	0.878	1.1e-09	0.068371	0.138037	0.0874751	0.056196	0.0688351	0.00595238			-	-	1.0784	-	11.4863
rs7587268	A	G	0.878	9.5e-10	0.068371	0.138037	0.0874751	0.0648415	0.168684	0.00595238			-	-	1.21665	-	11.4863
rs78191305	G	A	0.878	9.5e-10	0.068371	0.138037	0.0874751	0.0648415	0.180787	0.00595238			-	-	1.05443	-	11.4863
rs111812200	C	T	0.878	9.2e-10	0.068371	0.138037	0.0874751	0.0648415	0.180787	0.00694444			-	-	1.05443	-	11.4863
rs12105786	G	T	0.878	7.5e-10	0.0689655	0.138037	0.0874751	0.0648415	0.180787	0.00595238			-	-	1.05443	-	9.84542
rs12105394	A	C	0.878	9e-10	0.068371	0.137014	0.0874751	0.056196	0.0688351	0.00595238			-	-	1.0636	-	11.5862
rs12104615	T	A	0.878	8.5e-10	0.068371	0.137014	0.0874751	0.0648415	0.180787	0.00595238			-	-	1.21665	-	11.4863
rs12105399	G	C	0.878	8.5e-10	0.068371	0.137014	0.0874751	0.0648415	0.180787	0.00595238			-	-	1.05443	-	11.4863
rs6746610	A	T	0.878	7.7e-10	0.068371	0.137014	0.0874751	0.0648415	0.180787	0.00595238			-	-	1.05443	-	11.4863
rs6731998	C	G	0.878	7.7e-10	0.068371	0.138037	0.0874751	0.0648415	0.180787	0.00595238			-	-	1.05443	-	11.4863
rs76171330	G	C	0.878	8.9e-10	0.068371	0.137014	0.0874751	0.056196	0.0688351	0.00595238			-	-	1.05443	-	11.4863
rs77527404	T	C	0.878	8.2e-10	0.068371	0.137014	0.0874751	0.0648415	0.180787	0.00595238			-	-	1.21665	-	11.4863
rs17406646	T	C	0.878	2.9e-09	0.0374554	0.0112474	0.0795229	0.0533141	0.0355522	0			-	-	1.05443	-	11.4863
rs7599781	C	T	0.878	6.4e-10	0.068371	0.137014	0.0874751	0.0648415	0.180787	0.00595238			3.33013	-	-	1.05353	#DIV/0!
rs12105626	G	C	0.878	9.4e-10	0.068371	0.137014	0.0874751	0.056196	0.0688351	0.00595238			-	-	1.05443	-	11.4863
rs12105710	A	G	0.878	9.3e-10	0.0677765	0.137014	0.0874751	0.056196	0.0718608	0.00595238			-	-	1.21665	-	11.4863
rs17030818	T	C	0.878	8.2e-10	0.068371	0.137014	0.0874751	0.0648415	0.180787	0.00595238			-	-	1.20607	-	11.3864
rs6752448	C	G	0.878	8.1e-10	0.0677765	0.137014	0.0874751	0.0648415	0.180787	0.00595238			-	-	1.05443	-	11.4863
rs76282560	A	G	0.878	1e-09	0.0677765	0.137014	0.0874751	0.0576369	0.0688351	0.00793651			-	-	1.04526	-	11.3864
rs6728106	C	A	0.887	5.3e-09	0.0992866	0.146217	0.0954274	0.105187	0.407716	0.00595238			-	-	1.17592	-	8.53983
rs7572923	A	C	0.878	6.7e-10	0.068371	0.137014	0.0874751	0.0691643	0.18003	0.00595238			-	1.04044	-	-	16.6801
rs7599799	G	A	0.878	6.8e-10	0.068371	0.137014	0.0874751	0.0691643	0.1823	0.00595238			-	-	-	-	11.4863
rs7573500	T	C	0.878	6.8e-10	0.068371	0.137014	0.0874751	0.0691643	0.18003	0.00595238			-	-	-	-	11.4863
rs17030835	G	C	0.878	6e-10	0.068371	0.137014	0.0874751	0.0691643	0.178517	0.00595238			-	-	-	-	11.4863
rs79955955	T	A	0.878	7e-10	0.0677765	0.135992	0.0874751	0.0691643	0.177005	0.00595238			-	-	-	-	11.4863
rs6746058	C	T	0.878	5.3e-10	0.0677765	0.135992	0.0874751	0.0691643	0.185325	0.00595238			-	-	-	-	11.3864
rs17030845	T	C	0.878	7e-10	0.0677765	0.135992	0.0874751	0.0691643	0.177005	0.00595238			-	-	-	-	11.3864
rs77377889	A	C	0.878	7.7e-10	0.0677765	0.135992	0.0874751	0.0605187	0.0779123	0.00992063			-	-	-	-	11.3864
rs7561287	G	A	0.878	8.4e-10	0.06956	0.135992	0.0874751	0.0706052	0.197428	0.00595238			-	-	1.11993	-	6.83187
rs17030855	A	C	0.878	7.9e-10	0.0677765	0.135992	0.0874751	0.0605187	0.0779123	0.00595238			-	-	-	-	11.6861
rs17030859	A	G	0.878	8.1e-10	0.068371	0.135992	0.0874751	0.0605187	0.0779123	0.00595238			-	-	1.11993	-	11.3864
rs10203174	T	C	0.887	4.8e-09	0.098692	0.144172	0.0954274	0.105187	0.406203	0.00595238			-	-	1.12975	-	11.4863
rs72881068	T	C	0.887	5.3e-09	0.104043	0.144172	0.0984095	0.106628	0.40469	0.00595238			-	1.03421	-	-	16.5803
rs17039133	G	A	0.878	6.7e-10	0.068371	0.134969	0.0884692	0.0677233	0.177761	0.00595238			-	1.05724	-	-	17.4792
rs75330033	G	A	0.878	2.4e-09	0.0374554	0.0112474	0.0805169	0.0518732	0.0378215	0			-	-	1.00956	-	11.4863
rs80147536	T	A	0.878	2.5e-09	0.0374554	0.0112474	0.0805169	0.0518732	0.0378215	0			3.33013	-	-	-	#DIV/0!
rs77101426	A	G	0.837	2.73e-08	0.0255648	0.0102249	0.055666	0.0345821	0.00151286	0			3.33013	-	-	-	#DIV/0!
rs75135247	C	T	0.878	2e-09	0.0374554	0.0112474	0.0805169	0.0518732	0.0378215	0			2.50024	-	-	16.8983	#DIV/0!
rs13414619	G	A	0.896	3.3e-08	0.105826	0.142127	0.0994036	0.10951	0.453101	0.00595238			3.33013	-	-	-	#DIV/0!
rs13417883	G	A	0.878	5.7e-10	0.06956	0.150307	0.0904573	0.073487	0.335855	0.00595238			-	1.06461	-	-	17.7788
rs112411882	C	G	0.878	1.8e-09	0.0374554	0.0112474	0.0795229	0.0518732	0.0370651	0			-	-	-	-	11.6861
rs112801539	C	A	0.878	6.3e-10	0.06956	0.133947	0.0904573	0.073487	0.335855	0.00595238			3.33013	-	-	1.01053	#DIV/0!
rs13409687	C	T	0.878	6.4e-10	0.0689655	0.134969	0.0904573	0.073487	0.334342	0.00595238			-	-	-	-	11.6861
rs13396401	A	G	0.878	5.6e-10	0.068371	0.133947	0.0904573	0.073487	0.325265	0.00595238			-	-	-	-	11.5862
rs7561114	T	G	0.878	6.5e-10	0.0689655	0.133947	0.0904573	0.073487	0.336611	0.00595238			-	-	-	-	11.4863
rs7590220	G	A	0.878	6.3e-10	0.0689655	0.133947	0.0904573	0.073487	0.336611	0.00595238			-	-	-	-	11.5862
rs17030889	T	A	0.878	5.8e-10	0.0689655	0.133947	0.0904573	0.0706052	0.276853	0.00595238			-	-	-	-	11.5862
rs6731980	G	T	0.878	6.6e-10	0.0689655	0.133947	0.0904573	0.073487	0.336611	0.00595238			-	-	-	-	11.5862
rs6717636	C	G	0.878	6.5e-10	0.0689655	0.133947	0.0904573	0.073487	0.298033	0.00595238			-	-	-	-	11.5862
rs17030890	G	A	0.878	7.1e-10	0.068371	0.133947	0.0884692	0.0590778	0.080938	0.00595238			-	-	-	-	11.5862
rs13416978	G	A	0.896	2.2e-08	0.105232	0.142127	0.0994036	0.0994236	0.386536	0.00595238			-	-	1.1573	-	11.4863
rs13405158	C	T	0.896	3.3e-08	0.105826	0.142127	0.0994036	0.0994236	0.385023	0.00595238			-	1.05863	1.05842	-	17.679
rs7570242	C	T	0.896	2.4e-08	0.105232	0.142127	0.0994036	0.0994236	0.384266	0.00595238			-	1.06461	1.0644	-	17.7788
rs13408697	C	T	0.896	2.4e-08	0.105232	0.146217	0.0994036	0.0994236	0.382753	0.00595238			-	1.05863	1.05842	-	17.679
rs13395290	T	C	0.896	2.1e-08	0.105232	0.142127	0.0994036	0.0994236	0.385023	0.00595238			-	1.05863	1.05842	-	17.679
rs13395302	G	C	0.887	2.4e-09	0.0992866	0.146217	0.0964215	0.0979827	0.38351	0.00595238			-	1.05863	1.05842	-	17.679
rs17334919	T	C	0.878	4.6e-09	0.0368609	0.0112474	0.0805169	0.0518732	0.0363086	0			-	1.02971	1.01331	-	16.6801
rs7600657	G	A	0.896	1.9e-08	0.105952	0.134969	0.0994036	0.10951	0.419062	0.00595238			3.27727	-	-	1.01521	#DIV/0!
rs7601093	G	A	0.896	2.1e-08	0.105826	0.134969	0.0994036	0.10951	0.419062	0.00595238			-	1.06588	-	-	17.8
rs998768	T	G	0.887	1.7e-09	0.0992866	0.133947	0.0954274	0.103746	0.378971	0.00595238			-	1.06461	-	-	17.7788
rs6746632	G	T	0.878	3e-10	0.0689655	0.125767	0.0904573	0.074928	0.336611	0.00595238			-	1.04044	-	-	16.6801
rs6747229	A	T	0.878	1.2e-09	0.0689655	0.121677	0.0874751	0.074928	0.29879	0.00595238			-	-	-	-	11.5862
rs6732766	T	G	0.878	2.5e-10	0.0689655	0.125767	0.0904573	0.0720461	0.268533	0.00595238			-	-	-	-	11.5862
rs17030925	C	A	0.878	2.9e-10	0.0707491	0.128834	0.0904573	0.074928	0.326021	0.00595238			-	-	-	-	11.5862
rs77389971	A	G	0.878	9.1e-10	0.0731272	0.127812	0.0914513	0.0706052	0.263238	0.00595238			-	-	-	-	11.8859
rs75607314	A	C	0.878	2.5e-10	0.0689655	0.125767	0.0884692	0.056196	0.0658094	0.00595238			-	-	1.03572	-	12.2854
rs13431070	A	G	0.887	2e-09	0.102854	0.134969	0.0964215	0.108069	0.422088	0.00595238			-	-	1.22723	1.04796	11.5862
rs78497923	A	C	0.878	3.2e-10	0.0707491	0.126789	0.0884692	0.056196	0.0658094	0.00595238			-	1.06671	-	-	17.2794
rs75386849	G	C	0.878	1.1e-09	0.039239	0.0112474	0.0805169	0.0533141	0.0363086	0			-	-	1.25897	1.07506	11.8859
rs13422551	A	G	0.878	2.5e-10	0.0707491	0.126789	0.0894632	0.0706052	0.270802	0.00595238			3.4887	-	-	1.08071	#DIV/0!
rs75097983	C	T	0.878	3.4e-10	0.0701546	0.126789	0.0884692	0.056196	0.0665658	0.00595238			-	-	1.00204	-	11.8859
rs72865267	C	T	0.878	2.3e-10	0.0701546	0.126789	0.0904573	0.074928	0.307867	0.00595238			-	-	1.24839	1.05391	11.786
rs112282947	C	T	0.878	2.5e-10	0.0707491	0.126789	0.0914513	0.074928	0.310893	0.00595238			-	-	-	-	11.786
rs6544664	A	T	0.878	2.1e-10	0.0707491	0.132924	0.0904573	0.074928	0.311649	0.00595238			-	-	-	-	11.8859
rs6544665	A	G	0.878	2.3e-10	0.0707491	0.125767	0.0904573	0.074928	0.311649	0.00595238			-	-	-	-	11.8859
rs111753823	A	C	0.878	3.6e-10	0.0701546	0.132924	0.0884692	0.056196	0.0658094	0.00595238			-	-	-	-	11.8859
rs6708735	A	G	0.878	2.5e-10	0.0701546	0.131902	0.0904573	0.074928	0.310136	0.00595238			-	-	1.24839	1.06603	11.786
rs6737882	G	A	0.878	2.5e-10	0.0707491	0.131902	0.0904573	0.074928	0.304085	0.00595238			-	-	-	-	11.786
rs6544666	T	C	0.878	2.5e-10	0.0689655	0.131902	0.0904573	0.074928	0.30938	0.00595238			-	-	-	-	11.8859
rs6544668	C	T	0.878	2.5e-10	0.0707491	0.131902	0.0904573	0.074928	0.30938	0.00595238			-	-	-	-	11.5862
rs7578597	C	T	0.941	2.7e-09	0.0719382	0.131902	0.0904573	0.074928	0.30938	0.00595238			-	-	-	-	11.8859
rs7564886	T	G	0.878	2.4e-10	0.0701546	0.131902	0.0894632	0.0677233	0.251135	0.00595238			-	-	-	-	12.0856
rs17030946	T	G	0.878	4.8e-10	0.06956	0.131902	0.0884692	0.056196	0.0642965	0.00595238			-	-	1.0359	-	11.786
rs6757251	T	C	0.878	1.9e-10	0.0707491	0.132924	0.0894632	0.0677233	0.242057	0.00595238			-	-	1.23781	1.08186	11.6861
rs13405076	C	T	0.878	4.7e-10	0.0707491	0.132924	0.0904573	0.074928	0.307867	0.00595238			-	-	1.04468	-	11.8859
rs6761129	T	C	0.878	7.1e-10	0.101665	0.140082	0.0944334	0.108069	0.403177	0.00595238			-	-	-	-	11.8859
rs6544669	C	T	0.878	2.1e-10	0.0708333	0.132924	0.0904573	0.074928	0.308623	0.00595238			-	1.07658	-	-	17.0797
rs1388387	C	T	0.878	2e-10	0.0707491	0.131902	0.0904573	0.074928	0.308623	0.00595238			-	-	-	-	11.9
rs10180005	G	C	0.878	2.5e-10	0.0701546	0.131902	0.0904573	0.074928	0.308623	0.00595238			-	-	-	-	11.8859
rs13405776	T	C	0.878	2.4e-10	0.0701546	0.132924	0.0904573	0.074928	0.30938	0.00595238			-	-	-	-	11.786
rs13419380	G	T	0.878	2.4e-10	0.0707491	0.132924	0.0904573	0.074928	0.30938	0.00595238			-	-	-	-	11.786
rs7597135	G	A	0.878	2.4e-10	0.0707491	0.132924	0.0904573	0.074928	0.310893	0.00595238			-	-	-	-	11.8859
rs7570748	A	C	0.878	2.6e-10	0.0701546	0.132924	0.0904573	0.074928	0.310893	0.00595238			-	-	-	-	11.8859
rs7585060	C	T	0.887	6.1e-09	0.107015	0.142127	0.0994036	0.100865	0.385023	0.00595238			-	-	-	-	11.786
rs10169346	G	A	0.887	4.3e-09	0.0707491	0.133947	0.0904573	0.074928	0.286687	0.00595238			-	1.07658	1.06098	-	17.9786
rs74821293	C	T	0.878	7.2e-10	0.06956	0.132924	0.0914513	0.0706052	0.209531	0.00595238			-	-	-	-	11.8859
rs72865297	A	G	0.896	8.6e-09	0.10107	0.141104	0.0984095	0.105187	0.373676	0.00595238			-	-	-	-	11.6861
rs74600494	T	C	0.878	2.7e-10	0.0689655	0.132924	0.0884692	0.0648415	0.149017	0.00595238			-	1.02704	-	-	16.9798
rs77791126	A	G	0.878	2.7e-10	0.0689655	0.132924	0.0884692	0.0648415	0.186838	0.00694444			-	-	1.0636	-	11.5862
rs10189235	G	C	0.869	2.3e-10	0.0689655	0.133947	0.0884692	0.0648415	0.187595	0.00595238			-	-	1.0636	-	9.93103
rs76851696	C	T	0.878	2.8e-10	0.0689655	0.134969	0.0884692	0.0648415	0.196672	0.00595238			-	-	1.0636	-	11.5862
rs79271345	T	C	0.878	2.8e-10	0.0689655	0.132924	0.0884692	0.0648415	0.158094	0.00595238			-	-	1.0636	-	11.5862
rs17030967	A	G	0.878	4.7e-10	0.0689655	0.134969	0.0884692	0.056196	0.0658094	0.00694444			-	-	1.0636	-	11.5862
rs6753942	G	T	0.887	5.9e-09	0.0725327	0.150307	0.0924453	0.073487	0.239788	0.00595238			-	-	1.22723	1.04796	9.93103
rs75514072	C	G	0.878	3.5e-10	0.06956	0.142127	0.0884692	0.0605187	0.145234	0.00595238			-	-	-	-	12.1855
rs17030980	C	T	0.887	5.6e-09	0.0737218	0.157464	0.0924453	0.073487	0.241301	0.00595238			-	-	1.1494	-	11.6861
rs6722104	G	A	0.878	3e-10	0.0701546	0.142127	0.0884692	0.0634006	0.149773	0.00595238			-	-	1.00319	-	12.3853
rs6751035	A	G	0.878	3.1e-10	0.0701546	0.142127	0.0874751	0.0634006	0.149773	0.00595238			-	-	1.10653	-	11.786
rs6751161	A	G	0.878	2.7e-10	0.0707491	0.142127	0.0884692	0.0634006	0.149773	0.00595238			-	-	1.10653	-	11.786
rs6726643	C	A	0.878	3.2e-10	0.0701546	0.142127	0.0884692	0.0619597	0.14826	0.00595238			-	-	1.11591	-	11.8859
rs6726917	C	A	0.878	3.1e-10	0.0701546	0.142127	0.0894632	0.0677233	0.230711	0.00595238			-	-	1.13226	-	11.786
rs6752964	C	T	0.878	3.1e-10	0.06956	0.142127	0.0884692	0.0619597	0.14826	0.00595238			-	-	1.0359	-	11.786
rs112793491	A	G	0.878	3.9e-10	0.0701546	0.142127	0.0884692	0.0590778	0.126324	0.00595238			-	-	1.12267	-	11.6861
rs112340521	T	C	0.878	3.7e-10	0.06956	0.142127	0.0884692	0.0590778	0.126324	0.00595238			-	-	1.18749	-	11.786
rs111898797	C	A	0.878	3.3e-10	0.06956	0.142127	0.0884692	0.0590778	0.134644	0.00595238			-	-	1.17743	-	11.6861
rs7591387	T	C	0.878	3e-10	0.0689655	0.134969	0.0884692	0.0590778	0.126324	0.00595238			-	-	1.17743	-	11.6861
rs74907855	C	G	0.878	3.7e-10	0.0689655	0.134969	0.0884692	0.054755	0.0559758	0.00595238			-	-	1.16737	-	11.5862
rs77881454	T	A	0.887	1.4e-09	0.0701546	0.141104	0.0944334	0.0590778	0.136157	0.00595238			-	-	1.25953	1.23206	11.5862
rs17030998	G	A	0.878	3e-10	0.0701546	0.133947	0.0874751	0.0590778	0.141452	0.00595238			-	-	1.18749	-	11.786
rs17031000	T	A	0.878	3.1e-10	0.06956	0.133947	0.0874751	0.0590778	0.143722	0.00595238			-	-	1.18749	-	11.786
rs111783562	A	G	0.878	3e-10	0.0689655	0.133947	0.0874751	0.0590778	0.132375	0.00595238			-	-	1.17743	-	11.6861
rs113156595	G	C	0.878	3.3e-10	0.06956	0.141104	0.0874751	0.0590778	0.132375	0.00595238			-	-	1.16737	-	11.5862
rs112813837	T	C	0.878	4.8e-10	0.0689655	0.133947	0.0874751	0.0590778	0.132375	0.00595238			-	-	1.17743	-	11.6861
rs28433468	G	A	0.878	3.2e-10	0.06956	0.131902	0.0884692	0.0648415	0.228442	0.00595238			-	-	1.16737	-	11.5862
rs114563746	G	T	0.878	3.2e-10	0.06956	0.139059	0.0874751	0.0590778	0.140696	0.00595238			-	-	1.07277	-	11.6861
rs112416866	T	C	0.878	3.2e-10	0.0689655	0.133947	0.0874751	0.0576369	0.13767	0.00595238			-	-	1.17743	-	11.6861
rs17031001	A	T	0.878	3.1e-10	0.0689655	0.134969	0.0884692	0.0648415	0.226172	0.00595238			-	-	1.19655	-	11.5862
rs17031005	G	A	0.869	3e-10	0.0689655	0.133947	0.0884692	0.0648415	0.19062	0.00595238			-	-	1.0636	-	11.5862
rs77852659	T	C	0.878	3.1e-10	0.068371	0.133947	0.0874751	0.0590778	0.132375	0.00595238			-	-	1.0636	-	11.5862
rs113373412	G	C	0.878	3.2e-10	0.068371	0.133947	0.0874751	0.0590778	0.133132	0.00595238			-	-	1.1573	-	11.4863
rs72867023	C	T	0.875	4.12e-08	0.109988	0.157464	0.102386	0.113833	0.450832	0.00595238			-	-	1.1573	-	11.4863
rs112387154	A	G	0.878	3.3e-10	0.068371	0.133947	0.0874751	0.0590778	0.12708	0.00595238			-	1.07425	-	-	18.478
rs74608713	G	T	0.887	7.2e-09	0.105826	0.142127	0.0974155	0.0979827	0.318457	0.00595238			-	-	1.1573	-	11.4863
rs77787499	T	C	0.878	3.9e-10	0.068371	0.133947	0.0874751	0.054755	0.0559758	0.00595238			-	1.08634	1.08005	-	17.7788
rs76856054	C	T	0.878	3.9e-10	0.0689655	0.141104	0.0874751	0.054755	0.0559758	0.00694444			-	-	1.24867	1.22144	11.4863
rs17031016	C	T	0.887	6.2e-09	0.0725327	0.156442	0.0914513	0.0706052	0.225416	0.00595238			-	-	1.25953	1.23206	9.93103
rs13413856	G	A	0.878	3.3e-10	0.06956	0.141104	0.0884692	0.0662824	0.237519	0.00595238			-	-	1.0273	-	12.1855
rs75050485	C	A	0.887	4.8e-09	0.0737218	0.140082	0.0914513	0.054755	0.0544629	0.00595238			-	-	1.04945	-	11.6861
rs10495903	T	C	0.943	2.6e-10	0.0814507	0.154397	0.106362	0.0792507	0.176248	0.00694444			-	-	1.34639	1.35361	12.3853
rs10193447	C	T	0.931	1.3e-08	0.236029	0.093047	0.409543	0.286744	0.193646	0.0952381			-	-	1.02776	-	11.7289
rs968919	T	C	0.933	1.7e-08	0.320452	0.473415	0.463221	0.391931	0.390318	0.35119			2.53666	-	-	1.21887	2.4783
rs9309325	G	A	0.934	2.8e-08	0.324019	0.474438	0.465209	0.370317	0.402421	0.342262			-	-	-	-	-
rs1912980	T	C	0.934	2.9e-08	0.325803	0.47546	0.460239	0.373199	0.445537	0.340278			-	-	-	-	-
rs243024	A	G	1.07	3.9e-08	0.573722	0.490798	0.444334	0.537464	0.391074	0.646825			-	-	-	-	-
rs243021	A	G	1.05	4.65e-14	0.586207	0.49182	0.447316	0.541787	0.393343	0.651786			1.16896	1.29119	1.06746	1.46704	-
rs7572857	A	G	0.949	8.25e-09	0.205113	0.222904	0.170974	0.123919	0.0075643	0.0912698			1.19191	1.3105	1.08199	1.49032	-
rs148120209	G	C	0.299	1.3e-11	0.00059453	0	0.000994036	0	0	0			-	1.19967	1.65521	27.1159	2.24732
rs10179126	G	C	0.937	3.55e-21	0.338288	0.202454	0.414513	0.253602	0.760212	0.0962302			#DIV/0!	-	#DIV/0!	#DIV/0!	#DIV/0!
rs10195252	C	T	0.947	6.47e-12	0.353746	0.214724	0.442346	0.259366	0.79879	0.0962302			1.67094	-	1.33393	-	3.5154
rs13389219	T	C	0.937	2.75e-24	0.357313	0.220859	0.435388	0.257925	0.79879	0.0962302			1.64744	-	1.36389	-	3.67604
rs12328675	C	T	0.93	3.47e-13	0.165279	0.0817996	0.157058	0.0821326	0.186838	0.00198413			1.61783	-	1.38534	-	3.71311
rs7607980	C	T	0.922	8.55e-20	0.166468	0.0807771	0.154076	0.0821326	0.186082	0.000992063			2.02054	1.05235	2.01235	-	83.3008
rs355910	T	C	0.967	1.5e-08	0.407253	0.305726	0.466203	0.412104	0.691377	0.440476			2.06084	1.08043	2.02683	-	167.8
rs17666257	C	T	4.19	1.2e-17	0.0570749	0.0480573	0.0536779	0.0230548	0.152799	0.000992064			1.33209	-	-	-	-
rs16848380	T	C	0.444	1.06e-11	0.116528	0.118609	0.0805169	0.0475504	0.15053	0.00396825			1.18764	1.06328	2.47562	-	57.5315
rs7578326	G	A	0.947	7.31e-17	0.32283	0.183027	0.353877	0.278098	0.411498	0.156746			-	1.44725	2.45062	-	29.365
rs13388242	A	G	0.908	7.39e-09	0.313912	0.182004	0.349901	0.223343	0.0763994	0.171627			1.76384	-	1.16085	-	2.05957
rs13405357	C	T	0.908	8.92e-09	0.315696	0.164622	0.350895	0.257925	0.181543	0.203373			1.72475	-	1.40552	4.10883	1.82904
rs10439362	C	T	0.907	7.51e-09	0.303805	0.158487	0.328032	0.224784	0.154312	0.202381			1.9177	-	1.22398	1.73896	1.5523
rs13423088	A	T	0.906	5.92e-09	0.3044	0.158487	0.328032	0.226225	0.153555	0.203373			1.91691	-	1.35154	1.96878	1.50115
rs62188784	T	C	0.907	6.68e-09	0.296076	0.158487	0.332008	0.182997	0.0400908	0.0873016			1.92066	-	1.34556	1.98235	1.49675
rs2943651	T	G	1.1	2.16e-08	0.702735	0.843558	0.66998	0.799712	0.842663	0.90873			1.86814	-	1.61793	7.38514	3.39142
rs2943653	T	C	1.1	5.68e-09	0.668847	0.805726	0.658052	0.755043	0.475794	0.90873			-	1.04889	-	-	-
rs2943632	G	A	1.1	2.61e-08	0.703924	0.843558	0.672962	0.798271	0.804841	0.914683			-	1.0164	-	1.40575	-
rs2176042	T	C	1.1	2.66e-08	0.702735	0.841513	0.670974	0.798271	0.79879	0.90873			-	1.04601	-	-	-
rs952227	G	A	1.1	5.19e-09	0.665874	0.805726	0.659046	0.752161	0.378971	0.91369			-	1.04734	-	-	-
rs2972153	C	T	1.1	2.05e-08	0.703329	0.842536	0.66998	0.798271	0.807867	0.914683			-	1.01036	-	1.75706	-
rs2972152	C	A	1.1	2.07e-08	0.703329	0.842536	0.66998	0.801153	0.847958	0.914683			-	1.04978	-	-	-
rs2943634	C	A	1.06	6.87e-15	0.666069	0.803681	0.652087	0.75072	0.385023	0.915675			-	1.04978	-	-	-
rs1515098	T	C	1.1	1.02e-08	0.701546	0.844581	0.668986	0.815562	0.949319	0.90873			-	1.02144	-	1.72995	-
rs2943635	T	C	1.1	1.65e-08	0.701546	0.844581	0.666998	0.798271	0.807867	0.90873			-	1.04867	-	-	-
rs1399627	G	A	1.07	7.6e-09	0.690844	0.821063	0.638171	0.792507	0.852496	0.931548			-	1.0518	-	-	-
rs1515104	A	T	1.07	2.3e-08	0.689061	0.822086	0.638171	0.792507	0.852496	0.931548			-	1.08254	-	-	-
rs2176040	G	A	1.07	1.5e-08	0.654578	0.769939	0.626243	0.766571	0.684569	0.931548			-	1.07974	-	-	-
rs2943640	C	A	1.07	3.4e-08	0.688466	0.822086	0.636183	0.808357	0.949319	0.931548			-	1.04525	-	-	-
rs2943641	C	T	1.06	1.87e-18	0.653983	0.769939	0.626243	0.766571	0.685325	0.931548			-	1.08218	-	-	-
rs2203452	G	A	1.07	1.8e-08	0.653983	0.769939	0.626243	0.762248	0.618003	0.93254			-	1.0443	-	-	-
rs2138161	C	T	1.07	1.5e-08	0.655172	0.784254	0.627237	0.785303	0.865356	0.93254			-	1.0443	-	1.05822	-
rs2222018	A	C	1.07	1.5e-08	0.655172	0.783231	0.627237	0.785303	0.863086	0.931548			-	1.04454	-	-	-
rs1024137	T	G	1.07	2.3e-08	0.654578	0.783231	0.624254	0.783862	0.857791	0.931548			-	1.04454	-	-	-
rs2943645	T	C	1.07	2.1e-08	0.653983	0.768916	0.624254	0.760807	0.622542	0.93254			-	1.04858	-	-	-
rs2943646	G	A	1.11	8.34e-10	0.653983	0.768916	0.624254	0.760807	0.623298	0.93254			-	1.04762	-	1.05051	-
rs2972147	C	T	1.11	9.36e-10	0.653983	0.783231	0.625248	0.760807	0.673979	0.93254			-	1.04762	-	1.04923	-
rs2943647	C	T	1.07	1.8e-08	0.653983	0.783231	0.625248	0.785303	0.864599	0.93254			-	1.04596	-	-	-
rs2943648	G	A	1.07	2.1e-08	0.653389	0.769939	0.62326	0.760807	0.623298	0.93254			-	1.04596	-	-	-
rs2972145	C	T	1.07	2.1e-08	0.653983	0.769939	0.624254	0.766571	0.684569	0.93254			-	1.04834	-	1.04828	-
rs2972144	G	A	1.07	2.7e-08	0.654578	0.784254	0.627237	0.766571	0.736006	0.93254			-	1.04762	-	-	-
rs2138157	C	A	1.11	1.11e-09	0.65874	0.786299	0.628231	0.783862	0.771558	0.935516			-	1.04359	-	-	-
rs2972140	C	T	1.07	9.3e-09	0.687872	0.820041	0.638171	0.809798	0.947806	0.936508			-	1.04856	-	-	-
rs2943649	G	C	1.08	6.6e-09	0.685493	0.786299	0.639165	0.809798	0.948563	0.93254			-	1.07788	-	-	-
rs2943650	T	C	1.07	1.8e-08	0.648038	0.748466	0.626243	0.752161	0.355522	0.93254			-	1.07248	-	-	-
rs2972138	G	A	1.07	1.2e-08	0.650416	0.748466	0.629225	0.789625	0.87292	0.93254			-	1.0348	-	1.82278	-
rs2972137	A	G	1.07	1.2e-08	0.650416	0.748466	0.629225	0.791066	0.885023	0.93254			-	1.03368	-	-	-
rs2972136	G	A	1.07	3.7e-08	0.651011	0.748466	0.629225	0.789625	0.884266	0.93254			-	1.03368	-	-	-
rs1913657	T	C	1.07	2.3e-08	0.648633	0.748466	0.626243	0.756484	0.484871	0.93254			-	1.03462	-	-	-
rs2972135	T	G	1.07	1.3e-08	0.650416	0.748466	0.628231	0.789625	0.875946	0.93254			-	1.03575	-	1.33774	-
rs2943652	T	C	1.07	3e-08	0.649822	0.748466	0.625248	0.759366	0.621029	0.93254			-	1.03531	-	-	-
rs2943654	T	C	1.07	1.3e-08	0.649822	0.747444	0.628231	0.791066	0.872163	0.93254			-	1.0393	-	1.04636	-
rs2972143	G	A	1.07	8.2e-09	0.655172	0.748466	0.628231	0.76513	0.686838	0.93254			-	1.03437	-	-	-
rs2972155	G	C	1.08	7.3e-09	0.69025	0.786299	0.639165	0.811239	0.949319	0.93254			-	1.04288	-	-	-
rs2972156	G	C	1.08	1.2e-09	0.655767	0.748466	0.628231	0.791066	0.874433	0.93254			-	1.07992	-	-	-
rs2943656	G	A	1.11	2.74e-10	0.659334	0.769939	0.62326	0.768012	0.588502	0.933532			-	1.04383	-	-	-
rs1515110	T	G	1.07	2.4e-08	0.659334	0.769939	0.62326	0.76513	0.591528	0.933532			-	1.05788	-	1.12036	-
rs1515108	T	C	1.11	3.7e-10	0.657551	0.769939	0.622266	0.756484	0.454614	0.933532			-	1.05788	-	1.11463	-
rs2943657	T	C	1.11	4.42e-10	0.655767	0.769939	0.620278	0.744957	0.257943	0.933532			-	1.0567	-	1.44639	-
rs2943658	G	A	1.11	7.11e-10	0.692033	0.806748	0.631213	0.789625	0.697428	0.933532			-	1.05721	-	2.5423	-
rs2943659	A	G	1.07	3e-08	0.656956	0.769939	0.621272	0.756484	0.392587	0.93254			-	1.09635	-	-	-
rs1399626	A	T	1.07	4.9e-08	0.692628	0.808793	0.631213	0.792507	0.693646	0.933532			-	1.05744	-	1.6734	-
rs2943660	G	T	1.07	2.5e-08	0.655172	0.769939	0.619284	0.756484	0.396369	0.933532			-	1.0973	-	-	-
rs1515099	A	G	1.11	6.97e-10	0.69025	0.808793	0.629225	0.785303	0.664902	0.933532			-	1.05795	-	1.65293	-
rs1515100	A	C	1.11	4.78e-10	0.653983	0.769939	0.619284	0.755043	0.393343	0.933532			-	1.09698	-	1.03812	-
rs1399624	T	C	1.07	2.2e-08	0.691439	0.809816	0.630219	0.785303	0.662632	0.934524			-	1.05603	-	1.66263	-
rs2673128	T	C	1.07	2.3e-08	0.691439	0.809816	0.630219	0.785303	0.655068	0.934524			-	1.09714	-	1.04347	-
rs1567973	G	A	1.07	2.3e-08	0.692628	0.809816	0.629225	0.785303	0.661876	0.934524			-	1.09714	-	1.05552	-
rs2713539	C	T	1.07	2.6e-08	0.690844	0.809816	0.630219	0.785303	0.66112	0.934524			-	1.10076	-	1.04646	-
rs2713540	G	A	1.07	2.6e-08	0.690844	0.809816	0.630219	0.785303	0.656581	0.934524			-	1.0962	-	1.04496	-
rs1515102	A	G	1.07	2.6e-08	0.691439	0.809816	0.630219	0.785303	0.66112	0.934524			-	1.0962	-	1.05218	-
rs2673131	G	A	1.07	2.6e-08	0.691439	0.809816	0.630219	0.785303	0.661876	0.934524			-	1.09714	-	1.04586	-
rs2713541	T	A	1.11	6.09e-10	0.690844	0.809816	0.630219	0.786744	0.662632	0.934524			-	1.09714	-	1.04467	-
rs2713542	T	C	1.07	2.7e-08	0.689061	0.808793	0.630219	0.788184	0.72239	0.934524			-	1.0962	-	1.04258	-
rs2713544	A	T	1.07	2.9e-08	0.689061	0.808793	0.630219	0.783862	0.662632	0.934524			-	1.09337	-	-	-
rs2396312	A	G	1.07	3.7e-08	0.688466	0.808793	0.630219	0.783862	0.662632	0.934524			-	1.09337	-	1.03988	-
rs2673134	G	A	1.07	3e-08	0.655767	0.771984	0.620278	0.773775	0.631619	0.934524			-	1.09242	-	1.03899	-
rs2673135	A	G	1.07	3.2e-08	0.689061	0.808793	0.629225	0.782421	0.655825	0.934524			-	1.05721	-	1.03823	-
rs2972158	G	A	1.07	3e-08	0.691439	0.809816	0.631213	0.786744	0.663389	0.934524			-	1.09509	-	1.05068	-
rs2972157	C	T	1.07	2.4e-08	0.691439	0.809816	0.630219	0.791066	0.72239	0.934524			-	1.09541	-	1.04228	-
rs1813831	G	A	1.07	2.3e-08	0.691439	0.809816	0.630219	0.785303	0.662632	0.934524			-	1.09714	-	-	-
rs2673142	C	G	1.11	6.27e-10	0.652794	0.771984	0.619284	0.743516	0.257186	0.934524			-	1.09714	-	1.04347	-
rs2713548	T	C	1.07	4.6e-08	0.652794	0.769939	0.619284	0.742075	0.257186	0.934524			-	1.05411	-	2.53822	-
rs2713549	G	A	1.07	3.3e-08	0.690844	0.808793	0.631213	0.795389	0.848714	0.934524			-	1.05411	-	2.53822	-
rs2673141	A	G	1.07	1.1e-08	0.654578	0.769939	0.619284	0.746398	0.282148	0.934524			-	1.09447	-	-	-
rs2673140	A	G	1.11	4.85e-10	0.691071	0.809816	0.629225	0.791066	0.715582	0.934524			-	1.05699	-	2.31998	-
rs1606791	A	G	1.07	3.3e-08	0.689061	0.808793	0.629225	0.782421	0.655825	0.934524			-	1.09829	-	-	-
rs2713536	T	C	1.07	3.9e-08	0.652794	0.769939	0.619284	0.753602	0.431921	0.934524			-	1.09509	-	1.05068	-
rs2713560	T	C	1.07	3.3e-08	0.691439	0.808793	0.631213	0.815562	0.965204	0.934524			-	1.05411	-	1.51137	-
rs2713559	G	C	1.07	3.1e-08	0.69025	0.808793	0.631213	0.815562	0.965961	0.934524			-	1.09541	-	-	-
rs2673136	A	G	1.07	3.2e-08	0.689061	0.808793	0.629225	0.782421	0.655825	0.934524			-	1.09353	-	-	-
rs2713558	A	G	1.07	3.2e-08	0.692033	0.808793	0.631213	0.815562	0.984115	0.934524			-	1.09509	-	1.05068	-
rs2713557	C	T	1.07	2.6e-08	0.691439	0.808793	0.631213	0.799712	0.886536	0.934524			-	1.09635	-	-	-
rs2713556	T	C	1.07	4.5e-08	0.63258	0.758691	0.61332	0.755043	0.435703	0.934524			-	1.09541	-	-	-
rs2713553	A	G	1.07	2.9e-08	0.689655	0.808793	0.629225	0.783862	0.657337	0.934524			-	1.0314	-	1.45186	-
rs1515116	A	G	1.11	5.78e-10	0.688095	0.808793	0.630219	0.795389	0.84947	0.934524			-	1.09604	-	1.04916	-
rs6436620	C	T	1.07	2.4e-08	0.689655	0.809816	0.628231	0.791066	0.710287	0.934524			-	1.09184	-	-	-
rs925735	G	C	1.07	2.8e-08	0.687872	0.808793	0.628231	0.782421	0.649017	0.934524			-	1.09777	-	-	-
rs2713551	T	C	1.07	3.3e-08	0.687872	0.808793	0.628231	0.78098	0.64826	0.934524			-	1.09493	-	1.05987	-
rs2673144	G	A	1.11	4.6e-10	0.687872	0.808793	0.628231	0.782421	0.649017	0.934524			-	1.09493	-	1.0611	-
rs908252	T	G	1.07	2.4e-08	0.686683	0.808793	0.629225	0.782421	0.649017	0.934524			-	1.09493	-	1.05987	-
rs2713552	T	G	1.07	2.4e-08	0.63258	0.759714	0.612326	0.74928	0.395613	0.934524			-	1.09131	-	1.05804	-
rs7615580	C	T	0.861	2.3e-09	0.0214031	0.0480573	0.0536779	0.0259366	0.00151286	0.0238095			-	1.03308	-	1.59899	-
rs59306735	C	T	0.869	6.8e-09	0.0219976	0.0521472	0.055666	0.0706052	0.378215	0.0248016			-	-	-	14.1474	-
rs6767059	G	A	0.861	1.4e-09	0.020214	0.0521472	0.054672	0.0273775	0.00151286	0.0248016			-	-	-	-	-
rs10510409	T	C	0.861	1.5e-09	0.0196429	0.0521472	0.054672	0.0273775	0.00151286	0.0248016			-	-	-	13.3615	-
rs2030150	T	C	0.861	2.1e-09	0.0196195	0.0521472	0.054672	0.0273775	0.00151286	0.0248016			-	-	-	12.9839	-
rs147433183	G	A	0.861	1.9e-09	0.020214	0.0521472	0.055666	0.0273775	0.00151286	0.0248016			-	-	-	12.9685	-
rs1587385	G	C	0.869	6.5e-09	0.0219976	0.0521472	0.055666	0.0677233	0.347201	0.0248016			-	-	-	13.3615	-
rs2119812	T	C	0.861	2.6e-09	0.0208086	0.0521472	0.054672	0.0273775	0.00151286	0.0248016			-	-	-	-	-
rs58683249	C	T	0.869	1.8e-08	0.0237812	0.0531697	0.055666	0.073487	0.427383	0.0248016			-	-	-	13.7545	-
rs6442307	C	A	0.869	1.3e-08	0.0237812	0.0531697	0.055666	0.0720461	0.395613	0.0248016			-	-	-	-	-
rs34206487	G	A	0.861	1.3e-09	0.020214	0.0531697	0.054672	0.0302594	0.015885	0.0248016			-	-	-	-	-
rs11715886	G	C	0.861	1.7e-09	0.020214	0.0531697	0.054672	0.0273775	0.00151286	0.0248016			-	-	-	1.27252	-
rs73813125	C	T	0.869	1.2e-08	0.0231867	0.0521472	0.055666	0.0706052	0.371407	0.0248016			-	-	-	13.3615	-
rs13079332	A	G	0.861	1.7e-09	0.020214	0.0521472	0.054672	0.0302594	0.0166415	0.0248016			-	-	-	-	-
rs13064800	A	C	0.861	1.1e-09	0.020214	0.0521472	0.054672	0.0302594	0.0166415	0.0238095			-	-	-	1.21468	-
rs727682	G	A	0.861	1.6e-08	0.0231867	0.0501022	0.055666	0.0576369	0.242814	0.00793651			-	-	-	1.21468	-
rs71628736	A	C	0.861	1.6e-09	0.020214	0.0521472	0.054672	0.0302594	0.0166415	0.0248016			-	-	-	-	2.92152
rs71624931	A	G	0.861	1.5e-09	0.0208086	0.0531697	0.054672	0.0302594	0.0166415	0.0248016			-	-	-	1.21468	-
rs7647950	T	G	0.869	1.9e-08	0.0214031	0.0531697	0.055666	0.0533141	0.213313	0.0248016			-	-	-	1.25041	-
rs71304088	C	T	0.861	1.3e-09	0.0208086	0.0531697	0.054672	0.0302594	0.0166415	0.0248016			-	-	-	-	-
rs4488811	T	C	0.861	1.3e-09	0.0208086	0.0531697	0.054672	0.0273775	0.00151286	0.0248016			-	-	-	1.25041	-
rs11721223	G	A	0.861	3.8e-09	0.0214031	0.0531697	0.055666	0.0533141	0.214826	0.0248016			-	-	-	13.7545	-
rs1039247	G	T	0.861	3.6e-09	0.0214031	0.0531697	0.055666	0.0533141	0.214826	0.0248016			-	-	-	-	-
rs1867012	C	T	0.869	6.7e-09	0.0225922	0.0521472	0.055666	0.056196	0.231467	0.0248016			-	-	-	-	-
rs11708978	G	A	0.861	1.1e-09	0.020214	0.0521472	0.054672	0.0302594	0.0189107	0.0248016			-	-	-	-	-
rs35522627	A	C	0.861	1.1e-09	0.0196195	0.0521472	0.054672	0.0302594	0.0189107	0.0248016			-	-	-	1.06892	-
rs6768568	A	G	0.861	1.4e-09	0.020214	0.0521472	0.054672	0.0302594	0.0189107	0.0238095			-	-	-	1.03748	-
rs6792867	C	A	0.861	1.4e-09	0.020214	0.0521472	0.054672	0.0302594	0.0189107	0.0238095			-	-	-	1.06892	-
rs7629805	G	A	0.861	3.5e-09	0.0208086	0.0521472	0.055666	0.0533141	0.214826	0.0248016			-	-	-	1.06892	-
rs7652520	C	G	0.861	4.4e-09	0.0208086	0.0521472	0.055666	0.0533141	0.214826	0.0248016			-	-	-	-	-
rs71304089	T	C	0.861	1.4e-09	0.0208086	0.0521472	0.054672	0.0302594	0.0166415	0.0248016			-	-	-	-	-
rs71304090	G	A	0.861	1.4e-09	0.020214	0.0521472	0.054672	0.0273775	0.00151286	0.0248016			-	-	-	1.25041	-
rs10433537	T	A	0.861	1.5e-09	0.020214	0.0521472	0.054672	0.0302594	0.0166415	0.0248016			-	-	-	13.3615	-
rs78518024	C	T	0.861	1.3e-09	0.020214	0.0521472	0.054672	0.0273775	0.00151286	0.0248016			-	-	-	1.21468	-
rs13064273	A	G	0.878	3.2e-08	0.020214	0.0521472	0.055666	0.0273775	0.00151286	0.0248016			-	-	-	13.3615	-
rs6781687	G	A	0.861	4.1e-09	0.0249703	0.0552147	0.055666	0.102305	0.36233	0.0555556			-	-	-	13.3615	-
rs13070993	T	C	0.861	1e-09	0.0202622	0.0531697	0.054672	0.0273775	0.00151286	0.0248016			-	-	-	-	-
rs6805092	T	C	0.861	1e-09	0.0231867	0.0531697	0.055666	0.0619597	0.00151286	0.031746			-	-	-	13.3933	-
rs71304092	A	G	0.861	1.8e-09	0.0231867	0.0521472	0.055666	0.0634006	0.00151286	0.0327381			-	-	-	15.3264	-
rs13077227	G	A	0.861	2.3e-09	0.0231867	0.0521472	0.055666	0.0634006	0.00151286	0.0327381			-	-	-	15.3264	-
rs11718525	T	C	0.861	3.2e-09	0.020214	0.0531697	0.054672	0.0259366	0.00151286	0.0248016			-	-	-	15.3264	-
rs74280642	A	G	0.852	7.5e-10	0.020214	0.0501022	0.0467197	0.0172911	0.00151286	0.0228175			-	-	-	13.3615	-
rs6786675	C	G	0.852	5.3e-10	0.020214	0.0501022	0.0467197	0.0172911	0.00151286	0.0228175			-	-	1.16904	13.3615	-
rs35355828	A	G	0.852	5.6e-10	0.0231867	0.0501022	0.0477137	0.056196	0.00151286	0.031746			-	-	1.16904	13.3615	-
rs11720578	T	G	0.852	4.7e-10	0.0231867	0.0501022	0.0477137	0.056196	0.00151286	0.031746			-	-	-	15.3264	-
rs35146940	T	A	0.852	4.3e-10	0.020214	0.0501022	0.0467197	0.0172911	0.00151286	0.0228175			-	-	-	15.3264	-
rs13065423	A	G	0.852	2.3e-10	0.0219976	0.0521472	0.0487078	0.0172911	0.026475	0.0228175			-	-	1.16904	13.3615	-
rs13088452	C	T	0.852	4.3e-10	0.0214031	0.0511247	0.0467197	0.0172911	0.0272315	0.0228175			-	-	1.2722	-	-
rs13066157	A	G	0.852	4.3e-10	0.0214031	0.0541922	0.0467197	0.0172911	0.0272315	0.0228175			-	-	1.23781	-	-
rs71304093	T	C	0.852	2e-10	0.0214031	0.0501022	0.0467197	0.0172911	0.0272315	0.0228175			-	-	1.23781	-	-
rs13071168	A	G	0.852	4.3e-10	0.0214031	0.0501022	0.0467197	0.0172911	0.0272315	0.0228175			-	-	1.23781	-	-
rs11709119	T	G	0.852	4.3e-10	0.0214031	0.0501022	0.0467197	0.0172911	0.026475	0.0228175			-	-	1.23781	-	-
rs36086545	A	G	0.861	1e-09	0.0214031	0.0501022	0.0467197	0.0172911	0.0272315	0.0228175			-	-	1.23781	-	-
rs17036101	A	G	0.852	3.8e-10	0.0214031	0.0511247	0.0467197	0.0172911	0.026475	0.0228175			-	-	1.23781	-	-
rs34780220	G	A	0.852	2.2e-10	0.0214031	0.0501022	0.0467197	0.0172911	0.026475	0.0228175			-	-	1.23781	-	-
rs11715362	G	T	0.852	4.3e-10	0.0214031	0.0501022	0.0467197	0.0172911	0.0272315	0.0228175			-	-	1.23781	-	-
rs11719082	G	A	0.852	3.1e-10	0.0214031	0.0501022	0.0467197	0.0172911	0.026475	0.0228175			-	-	1.23781	-	-
rs35551471	A	G	0.852	4.3e-10	0.0214031	0.0501022	0.0467197	0.0172911	0.026475	0.0228175			-	-	1.23781	-	-
rs35220653	G	C	0.852	7.4e-10	0.0231867	0.0501022	0.0467197	0.0216138	0.0544629	0.0228175			-	-	1.23781	-	-
rs1562040	A	G	0.852	7.7e-10	0.0196195	0.0419223	0.0467197	0.0216138	0.0544629	0.0228175			-	-	1.07277	-	1.01618
rs17036130	A	G	0.852	6.9e-10	0.0219976	0.0817996	0.0467197	0.0201729	0.0544629	0.0228175			-	-	-	-	-
rs13081389	G	A	0.852	6.5e-10	0.0219976	0.0817996	0.0467197	0.0158501	0.0257186	0.0228175			-	-	1.09045	-	-
rs7628899	A	T	0.852	6.9e-10	0.0219976	0.0817996	0.0467197	0.0201729	0.0537065	0.0228175			-	-	1.38785	-	-
rs1596417	T	A	0.852	6.6e-10	0.0219976	0.0817996	0.0467197	0.0158501	0.0257186	0.0228175			-	-	1.09045	-	-
rs34881099	A	C	0.852	7e-10	0.0219976	0.0817996	0.0467197	0.0201729	0.0544629	0.0228175			-	-	1.38785	-	-
rs35577339	A	G	0.852	7.6e-10	0.0219976	0.0817996	0.0467197	0.0201729	0.0537065	0.0228175			-	-	1.09045	-	-
rs71304095	A	G	0.852	6.3e-10	0.0214031	0.0817996	0.0467197	0.0158501	0.00151286	0.0228175			-	-	1.09045	-	-
rs35252428	T	C	0.861	1.4e-09	0.0214031	0.0817996	0.0477137	0.0216138	0.0627837	0.0228175			-	-	1.35034	14.1474	-
rs35316189	A	G	0.852	7e-10	0.0225922	0.0817996	0.0467197	0.0158501	0.0249622	0.0228175			-	-	-	-	-
rs71304096	G	A	0.852	6.9e-10	0.0214031	0.0817996	0.0467197	0.0158501	0.0249622	0.0228175			-	-	1.42536	-	-
rs71304097	A	C	0.852	7e-10	0.0214031	0.0817996	0.0467197	0.0158501	0.0249622	0.0228175			-	-	1.35034	-	-
rs35877199	A	G	0.852	7.1e-10	0.0214031	0.0807771	0.0457256	0.0158501	0.0249622	0.0228175			-	-	1.35034	-	-
rs35057507	A	G	0.852	7e-10	0.0214031	0.0817996	0.0467197	0.0158501	0.0249622	0.0228175			-	-	1.35034	-	-
rs13067702	C	G	0.852	7e-10	0.0214031	0.0817996	0.0477137	0.0158501	0.0249622	0.0228175			-	-	1.35034	-	-
rs34685612	A	G	0.852	7e-10	0.0225922	0.0817996	0.0487078	0.0158501	0.0249622	0.0228175			-	-	1.35034	-	-
rs71304098	A	G	0.852	7e-10	0.0214031	0.0817996	0.0477137	0.0158501	0.0249622	0.0228175			-	-	1.42536	-	-
rs13088598	T	C	0.852	5e-10	0.0219976	0.0817996	0.0477137	0.0158501	0.0249622	0.0228175			-	-	1.35034	-	-
rs13088608	G	A	0.852	6.7e-10	0.0219976	0.0817996	0.0487078	0.0158501	0.0249622	0.0228175			-	-	1.38785	-	-
rs13089415	T	G	0.852	8.4e-10	0.0219976	0.0817996	0.0467197	0.0158501	0.0249622	0.0228175			-	-	1.38785	-	-
rs6771792	T	C	0.861	4.5e-09	0.0225922	0.0828221	0.0477137	0.0417867	0.23298	0.0228175			-	-	1.38785	-	-
rs34430055	C	T	0.852	5.7e-10	0.0219976	0.0828221	0.0467197	0.0158501	0.00151286	0.0228175			-	-	-	-	-
rs35541642	T	C	0.852	5.7e-10	0.0219976	0.0828221	0.0467197	0.0158501	0.00605144	0.0228175			-	-	1.38785	14.5404	-
rs11715261	C	G	0.869	2.8e-09	0.0636147	0.107362	0.0656064	0.0259366	0.00302572	0.0248016			-	-	1.38785	3.63511	-
rs11715234	A	C	0.869	2.8e-09	0.0636147	0.107362	0.0656064	0.0259366	0.00302572	0.0248016			-	-	2.4527	21.0247	2.56495
rs17036160	T	C	0.869	9.6e-13	0.087396	0.114519	0.119284	0.112392	0.00453858	0.0248016			-	-	2.4527	21.0247	2.56495
rs11709077	A	G	0.878	1.9e-12	0.0879905	0.113497	0.119284	0.116715	0.00453858	0.0257937			-	-	-	19.2562	3.5238
rs11712037	G	C	0.878	8.6e-13	0.0879905	0.113497	0.120278	0.116715	0.0181543	0.0257937			-	-	-	19.3872	3.41132
rs35000407	G	T	0.878	1e-12	0.0850178	0.112474	0.119284	0.112392	0.00983359	0.0257937			-	-	-	4.84681	3.41132
rs2067819	A	G	0.901	4.69e-08	0.189655	0.183027	0.215706	0.338617	0.218608	0.0267857			-	-	-	8.64566	3.29608
rs13083375	T	G	0.878	1.4e-12	0.0844233	0.112474	0.119284	0.112392	0.00529501	0.0257937			1.03622	-	-	-	7.08046
rs13064760	T	C	0.878	1.4e-12	0.0844233	0.112474	0.119284	0.112392	0.00453858	0.0257937			-	-	-	15.9439	3.27303
rs2012444	T	C	0.878	1.5e-12	0.0844233	0.112474	0.119284	0.112392	0.00453858	0.0257937			-	-	-	18.6013	3.27303
rs35240997	G	A	0.9	4.05e-08	0.189061	0.183027	0.2167	0.32853	0.138427	0.0267857			-	-	-	18.6013	3.27303
rs13085211	A	G	0.878	6.8e-12	0.0933413	0.125767	0.120278	0.135447	0.183812	0.0257937			1.03297	-	-	1.36578	7.05826
rs7638903	A	G	0.878	6.6e-12	0.0933413	0.126789	0.121272	0.135447	0.183812	0.0257937			-	-	-	-	3.61877
rs4684847	T	C	0.878	2.9e-12	0.0891795	0.119632	0.120278	0.113833	0.00529501	0.0257937			-	-	-	-	3.61877
rs7610055	A	G	0.878	5.9e-12	0.0939358	0.125767	0.121272	0.132565	0.18003	0.0257937			-	-	-	16.8422	3.45742
rs17036326	G	A	0.878	1.6e-11	0.0933413	0.125767	0.121272	0.132565	0.179274	0.0257937			-	-	-	-	3.64182
rs17036328	C	T	0.878	5.5e-12	0.0945303	0.125767	0.121272	0.132565	0.179274	0.0257937			-	-	-	-	3.61877
rs6802898	T	C	0.887	2.1e-11	0.0957194	0.125767	0.122266	0.181556	0.674735	0.0257937			-	-	-	-	3.66487
rs2197423	A	G	0.878	5.8e-12	0.0933413	0.125767	0.121272	0.132565	0.179274	0.0257937			-	-	-	-	3.71097
rs7647481	A	G	0.878	6.1e-12	0.0933413	0.125767	0.121272	0.132565	0.179274	0.0257937			-	-	-	-	3.61877
rs7649970	T	C	0.878	6.4e-12	0.0933413	0.125767	0.121272	0.132565	0.179274	0.0257937			-	-	-	-	3.61877
rs1801282	G	C	0.919	1.36e-17	0.0891795	0.119632	0.120278	0.116715	0.00529501	0.0257937			-	-	-	-	3.61877
rs17036342	G	A	0.878	6.8e-12	0.0939358	0.125767	0.121272	0.132565	0.18003	0.0257937			-	-	-	16.8422	3.45742
rs1899951	T	C	0.887	5.2e-11	0.0957194	0.125767	0.121272	0.180115	0.667171	0.0257937			-	-	-	-	3.64182
rs4684848	A	G	0.887	1.7e-11	0.0957194	0.125767	0.121272	0.180115	0.666415	0.0257937			-	-	-	-	3.71097
rs4135250	G	A	0.887	3.1e-11	0.0939358	0.125767	0.121272	0.132565	0.179274	0.0257937			-	-	-	-	3.71097
rs71304101	A	G	0.878	3.7e-12	0.0891795	0.119632	0.120278	0.115274	0.0128593	0.0257937			-	-	-	-	3.64182
rs2881654	A	G	0.887	1.9e-11	0.0957194	0.125767	0.121272	0.180115	0.667171	0.0257937			-	-	-	6.93502	3.45742
rs2120825	G	T	0.836	6.66e-12	0.0897741	0.137014	0.109344	0.106628	0.00529501	0.0228175			-	-	-	-	3.71097
rs35352848	C	T	0.92	1.5e-08	0.164685	0.264826	0.22167	0.14121	0.375946	0.199405			-	-	-	16.9545	3.93445
rs13094957	C	T	0.92	1.6e-08	0.164685	0.264826	0.22167	0.14121	0.376702	0.197421			-	-	1.16624	-	-
rs4611812	T	C	0.933	2.3e-08	0.69679	0.741309	0.4334	0.694524	0.70348	0.75			-	-	1.16624	-	-
rs6795735	T	C	0.931	2.1e-08	0.693817	0.756646	0.435388	0.713256	0.866112	0.748016			-	1.60773	1.00326	-	-
rs9311910	A	G	0.93	1.2e-08	0.676576	0.711656	0.424453	0.563401	0.865356	0.600198			-	1.59356	-	-	-
rs9870517	C	A	0.933	2.3e-08	0.676576	0.708589	0.420477	0.56196	0.857035	0.602183			-	1.59399	1.20088	-	1.12725
rs918466	A	G	0.932	1.5e-08	0.673008	0.687117	0.424453	0.56196	0.868381	0.597222			-	1.60907	1.20396	-	1.12354
rs7428936	C	T	0.932	1e-08	0.697384	0.781186	0.439364	0.711816	0.869138	0.753968			-	1.58559	1.19761	-	1.1269
rs4607103	T	C	0.961	9.35e-09	0.504756	0.523517	0.232604	0.355908	0.30938	0.368056			-	1.58726	-	-	-
rs17727064	A	G	1.07	3.9e-08	0.300832	0.219836	0.559642	0.282421	0.127837	0.246032			-	2.17002	1.41822	1.63151	1.37141
rs62247658	T	C	1.07	2.1e-08	0.300832	0.219836	0.560636	0.286744	0.130106	0.24504			1.36844	-	1.06519	2.35326	1.22274
rs12108088	A	G	0.933	3.9e-08	0.675386	0.687117	0.419483	0.56196	0.866868	0.599206			1.36844	-	1.04913	2.31221	1.22769
rs13096392	T	G	1.07	2.2e-08	0.299049	0.239264	0.563618	0.288184	0.132375	0.252976			-	1.61004	1.20184	-	1.12713
rs6775974	T	C	1.07	2.1e-08	0.297265	0.226994	0.555666	0.285303	0.131619	0.251984			1.24987	-	1.0377	2.2591	1.18212
rs10511096	G	A	0.36	7.82e-09	0.283591	0.182004	0.194831	0.0965418	0.111952	0			1.30957	-	1.04193	2.25853	1.1797
rs34642857	C	T	0.913	9.1e-10	0.200357	0.177914	0.181909	0.311239	0.0794251	0.00992063			1.55816	1.45557	2.93749	2.53316	#DIV/0!
rs72964564	C	A	0.906	1.8e-11	0.203329	0.195297	0.17992	0.334294	0.18003	0.00595238			1.12614	1.10141	-	2.52259	20.196
rs11708067	G	A	0.93	3.56e-24	0.19679	0.191207	0.170974	0.31268	0.130862	0.00396825			1.04113	1.13011	-	1.12942	34.1593
rs11707746	C	T	0.913	1.7e-10	0.246136	0.254601	0.228628	0.353026	0.300303	0.0168651			1.0292	1.15099	-	1.50379	49.591
rs11720108	T	C	0.905	1.3e-12	0.200951	0.194274	0.173956	0.31268	0.130106	0.00396825			-	1.07658	-	-	14.5944
rs7614016	A	G	0.905	2.2e-12	0.203329	0.189162	0.175944	0.304035	0.0869894	0.00396825			1.03437	1.15518	-	1.54452	50.6397
rs7613951	T	C	0.905	2.2e-12	0.204167	0.189162	0.17495	0.302594	0.0869894	0.00396825			1.0749	1.15565	-	2.3374	51.239
rs11717195	C	T	0.905	9.3e-12	0.202735	0.189162	0.173956	0.302594	0.0877458	0.00396825			1.07932	1.167	-	2.34703	51.45
rs35841686	A	T	0.911	8.6e-11	0.213436	0.190184	0.191849	0.318444	0.192133	0.00396825			1.07175	1.16544	-	2.31048	51.0892
rs34970607	A	G	0.912	1e-10	0.21369	0.194274	0.191849	0.308357	0.0839637	0.00396825			1.12226	1.11252	-	1.11088	53.786
rs2124500	C	T	1.1	6.7e-11	0.78478	0.805726	0.809145	0.674352	0.76475	0.996032			1.09994	1.11385	-	2.54503	53.85
rs6794202	T	C	0.911	9.5e-11	0.213436	0.194274	0.190855	0.306916	0.0468986	0.00396825			-	-	1.16375	1.02619	-
rs2877716	C	T	1.06	5.75e-20	0.78478	0.805726	0.809145	0.674352	0.747352	0.996032			1.09864	1.11832	-	4.55101	53.786
rs6798189	A	G	0.912	1.3e-10	0.21369	0.194274	0.190855	0.308357	0.0839637	0.00396825			-	-	1.16375	1.05008	-
rs56371916	C	T	0.912	1.3e-10	0.21369	0.194274	0.190855	0.308357	0.0839637	0.00396825			1.09994	1.11965	-	2.54503	53.85
rs71330995	A	G	0.918	2.8e-09	0.22176	0.189162	0.198807	0.301153	0.1059	0.00496032			1.09994	1.11965	-	2.54503	53.85
rs35606005	T	C	0.918	3.8e-09	0.221165	0.189162	0.198807	0.301153	0.104387	0.00496032			1.17233	1.11545	-	2.09405	44.7068
rs11715633	A	G	0.918	3.9e-09	0.220571	0.189162	0.198807	0.299712	0.103631	0.00496032			1.16919	1.11246	-	2.1187	44.5869
rs10934647	T	C	0.918	3.9e-09	0.222354	0.190184	0.198807	0.301153	0.103631	0.00496032			1.16604	1.10947	-	2.12843	44.4671
rs17361324	T	C	0.914	2.8e-09	0.221165	0.190184	0.198807	0.305476	0.103631	0.00496032			1.16915	1.11844	-	2.14564	44.8266
rs2053768	T	C	1.09	2.6e-08	0.183115	0.341513	0.203777	0.167147	0.463691	0.21131			1.1629	1.11246	-	2.13416	44.5869
rs6769946	T	C	1.09	2.1e-08	0.183115	0.343558	0.202783	0.168588	0.463691	0.21131			-	-	1.09553	-	-
rs12636310	G	A	1.09	2.4e-09	0.217004	0.358896	0.217694	0.194524	0.540091	0.214286			-	-	1.08617	-	-
rs6784185	A	G	1.09	3.4e-08	0.181926	0.339468	0.200795	0.15562	0.26475	0.210317			-	-	1.11556	-	1.01268
rs6784050	T	C	1.09	2.5e-08	0.181926	0.339468	0.203777	0.167147	0.462935	0.210317			-	-	1.16904	-	-
rs57487162	C	T	1.09	1.4e-08	0.182521	0.339468	0.206759	0.167147	0.463691	0.21131			-	-	1.08842	-	-
rs6799330	G	T	1.09	1.5e-08	0.18371	0.339468	0.206759	0.165706	0.465204	0.21131			-	-	1.09198	-	-
rs6789741	T	G	1.09	1.3e-08	0.182521	0.339468	0.206759	0.165706	0.463691	0.210317			-	-	1.10865	-	-
rs10513800	A	C	1.09	1.5e-09	0.216409	0.357873	0.220676	0.188761	0.512103	0.212302			-	-	1.10147	-	-
rs71320320	T	A	1.1	1.3e-13	0.313912	0.353783	0.346918	0.263689	0.381241	0.172619			-	-	1.14647	-	1.01935
rs35430985	A	C	1.18	3.62e-09	0.266944	0.340491	0.265408	0.226225	0.53177	0.168651			-	-	1.19046	-	1.81853
rs16860216	A	G	1.18	1.92e-08	0.204518	0.280164	0.244533	0.207493	0.477307	0.15873			-	1.00579	1.17999	-	1.58282
rs13073992	G	T	1.17	4.32e-08	0.206302	0.279141	0.256461	0.204611	0.428139	0.156746			-	-	-	-	1.28847
rs7648605	G	T	1.17	3.2e-08	0.208086	0.279141	0.255467	0.197406	0.412254	0.156746			-	-	1.00826	-	1.31615
rs13092876	A	G	1.2	1.31e-11	0.325803	0.458078	0.304175	0.304035	0.842663	0.266865			-	-	1.0541	-	1.32753
rs11706322	T	C	1.17	3.82e-08	0.202735	0.284254	0.254473	0.191643	0.477307	0.149802			-	1.0711	1.0716	-	1.22085
rs4376068	C	A	1.2	9.5e-12	0.324614	0.456033	0.304175	0.293948	0.712557	0.252976			-	-	1.05788	-	1.35335
rs6801848	G	C	1.19	1.48e-10	0.261593	0.394683	0.284294	0.269452	0.677005	0.240079			-	1.06719	1.10432	-	1.28318
rs4481184	T	C	1.2	5.48e-12	0.325803	0.458078	0.304175	0.291066	0.698941	0.249008			-	-	-	-	1.08961
rs9841201	A	G	1.2	6.62e-12	0.326397	0.4591	0.304175	0.304035	0.84115	0.262897			-	1.0711	1.11934	-	1.3084
rs11716491	C	T	1.17	1.5e-08	0.202735	0.286299	0.254473	0.18732	0.437973	0.151786			-	1.07306	1.07355	-	1.24154
rs73061075	C	A	1.17	1.59e-08	0.202735	0.286299	0.254473	0.18732	0.438729	0.151786			-	-	1.08229	-	1.33566
rs4389513	G	T	1.2	7.11e-12	0.326397	0.4591	0.304175	0.304035	0.84115	0.262897			-	-	1.08229	-	1.33566
rs4414887	T	C	1.2	5.55e-12	0.325803	0.457055	0.304175	0.291066	0.699697	0.249008			-	1.07306	1.07355	-	1.24154
rs4490396	A	T	1.17	1.57e-08	0.202735	0.286299	0.254473	0.18732	0.437973	0.151786			-	1.0711	1.11934	-	1.3084
rs11705729	T	A	1.2	7.32e-12	0.326397	0.4591	0.304175	0.304035	0.841906	0.262897			-	-	1.08229	-	1.33566
rs6765808	T	C	1.2	7.52e-12	0.326992	0.4591	0.304175	0.304035	0.841906	0.262897			-	1.07306	1.07355	-	1.24154
rs11927381	C	T	1.2	7.58e-12	0.326397	0.458078	0.304175	0.304035	0.841906	0.262897			-	1.07501	1.07551	-	1.2438
rs7619401	A	G	1.2	5.62e-12	0.325803	0.45501	0.304175	0.286744	0.611195	0.249008			-	1.07306	1.07355	-	1.24154
rs11925294	T	C	1.17	1.36e-08	0.202735	0.286299	0.254473	0.18732	0.437973	0.151786			-	1.0711	1.13621	-	1.3084
rs11929397	C	T	1.21	4.16e-12	0.325803	0.45501	0.304175	0.286744	0.609682	0.249008			-	-	1.08229	-	1.33566
rs11925455	A	G	1.17	1.55e-08	0.249108	0.286299	0.254473	0.18732	0.437216	0.151786			-	1.0711	1.13621	-	1.3084
rs7633675	G	T	1.1	4.27e-55	0.326992	0.457055	0.304175	0.304035	0.84115	0.262897			-	-	1.32985	-	1.64118
rs16860234	C	A	1.18	1.52e-09	0.266944	0.342536	0.274354	0.211816	0.493192	0.161706			-	1.07501	1.07551	-	1.2438
rs4402960	T	G	1.1	7.37e-54	0.325803	0.45501	0.304175	0.283862	0.566566	0.249008			-	-	1.26026	-	1.6508
rs35909974	T	C	1.18	1.6e-09	0.266944	0.342536	0.274354	0.210375	0.493192	0.161706			-	1.0711	1.14775	-	1.3084
rs7640539	A	T	1.21	4.43e-12	0.325803	0.45501	0.304175	0.285303	0.610439	0.249008			-	-	1.2689	-	1.6508
rs7651090	G	A	1.1	1.81e-53	0.325803	0.453988	0.304175	0.285303	0.610439	0.249008			-	1.0711	1.14195	-	1.3084
rs7631557	C	G	1.21	4.65e-12	0.325803	0.45501	0.304175	0.285303	0.611195	0.249008			-	1.0711	1.14195	-	1.3084
rs13100823	T	C	1.2	8.53e-12	0.326385	0.453988	0.304175	0.285303	0.618003	0.249008			-	1.0711	1.14195	-	1.3084
rs9808924	A	G	1.2	5.13e-12	0.326397	0.457055	0.304175	0.302594	0.848714	0.262897			-	1.07302	1.14399	-	1.31074
rs6786649	A	C	1.21	2.77e-12	0.325803	0.45501	0.304175	0.285303	0.618003	0.249008			-	1.07306	1.07866	-	1.24154
rs7646518	C	T	1.2	4.64e-12	0.325803	0.45501	0.304175	0.285303	0.618003	0.249008			-	1.0711	1.14195	-	1.3084
rs11716713	C	G	1.2	5.05e-12	0.325803	0.45501	0.304175	0.285303	0.618003	0.249008			-	1.0711	1.14195	-	1.3084
rs7637773	A	G	1.2	5.33e-12	0.326397	0.45501	0.304175	0.285303	0.618003	0.249008			-	1.0711	1.14195	-	1.3084
rs4686696	A	G	1.21	4.39e-12	0.325803	0.45501	0.304175	0.285303	0.618003	0.249008			-	1.07306	1.14404	-	1.31079
rs73061095	G	T	1.21	5.11e-12	0.326397	0.457055	0.304175	0.302594	0.848714	0.262897			-	1.0711	1.14195	-	1.3084
rs11928319	C	G	1.2	4.9e-12	0.325803	0.456033	0.304175	0.285303	0.617247	0.25			-	1.07306	1.07866	-	1.24154
rs35510946	A	G	1.2	4.83e-12	0.325803	0.456033	0.305169	0.285303	0.617247	0.251984			-	1.0711	1.14195	-	1.30321
rs76922886	A	G	1.21	4.28e-12	0.325803	0.456033	0.305169	0.285303	0.617247	0.251984			-	1.06761	1.14195	-	1.29295
rs71320321	A	G	1.21	1.57e-12	0.325803	0.456033	0.305169	0.285303	0.61649	0.250992			-	1.06761	1.14195	-	1.29295
rs7633811	G	C	1.2	5.04e-12	0.325803	0.45501	0.304175	0.285303	0.617247	0.25			-	1.06761	1.14195	-	1.29806
rs10428126	C	T	1.2	5.09e-12	0.325803	0.45501	0.304175	0.285303	0.617247	0.25			-	1.0711	1.14195	-	1.30321
rs6767484	G	A	1.2	5.69e-12	0.325803	0.45501	0.304175	0.285303	0.61649	0.25			-	1.0711	1.14195	-	1.30321
rs6767577	C	A	1.17	1.61e-08	0.20214	0.286299	0.251491	0.175793	0.298033	0.152778			-	1.0711	1.14195	-	1.30321
rs9854769	G	A	1.2	5.78e-12	0.326397	0.457055	0.304175	0.302594	0.847958	0.263889			-	-	1.14988	-	1.3231
rs34782298	A	G	1.2	4.88e-12	0.325803	0.456033	0.304175	0.285303	0.617247	0.25			-	1.07306	1.07866	-	1.23687
rs7615045	G	A	1.2	6.65e-12	0.326397	0.457055	0.304175	0.302594	0.847201	0.263889			-	1.0711	1.14195	-	1.30321
rs7640744	A	G	1.18	1.36e-09	0.266944	0.342536	0.274354	0.210375	0.508321	0.162698			-	1.07306	1.07866	-	1.23687
rs66513933	C	T	1.18	1.85e-09	0.26635	0.342536	0.274354	0.210375	0.5	0.162698			-	-	1.2689	-	1.64073
rs7646519	A	G	1.2	6.6e-12	0.326397	0.457055	0.304175	0.302594	0.847958	0.263889			-	-	1.26607	-	1.63708
rs4686392	G	A	1.19	8.36e-11	0.262188	0.395706	0.284294	0.278098	0.793495	0.253968			-	1.07306	1.07866	-	1.23687
rs13060777	G	A	1.17	1.92e-08	0.201546	0.286299	0.251491	0.175793	0.29879	0.152778			-	-	-	-	1.03237
rs7630554	G	A	1.2	8.19e-12	0.326397	0.457055	0.304175	0.302594	0.847958	0.263889			-	-	1.14649	-	1.31921
rs73063004	T	C	1.2	7.62e-12	0.326397	0.457055	0.304175	0.302594	0.847958	0.263889			-	1.07306	1.07866	-	1.23687
rs11711477	A	T	1.2	4.82e-12	0.326397	0.457055	0.305169	0.302594	0.848714	0.263889			-	1.07306	1.07866	-	1.23687
rs4453875	C	T	1.17	2.28e-08	0.203329	0.288344	0.254473	0.20317	0.676248	0.166667			-	1.06956	1.07866	-	1.23687
rs1470579	C	A	1.1	2.89e-54	0.326992	0.457055	0.304175	0.302594	0.847958	0.263889			-	-	1.00078	-	1.21997
rs1470580	A	T	1.2	1.29e-11	0.326397	0.457055	0.304175	0.302594	0.847958	0.263889			-	1.07501	1.08063	-	1.23913
rs1470581	G	A	1.17	1.79e-08	0.203329	0.288344	0.254473	0.20317	0.676248	0.166667			-	1.07306	1.07866	-	1.23687
rs6769511	C	T	1.1	4.66e-54	0.326992	0.457055	0.304175	0.302594	0.847958	0.263889			-	-	1.00078	-	1.21997
rs9837654	A	G	1.17	2.26e-08	0.203329	0.288344	0.254473	0.20317	0.676248	0.166667			-	1.07501	1.08063	-	1.23913
rs9859406	A	G	1.2	7.05e-12	0.325803	0.457055	0.305169	0.302594	0.847958	0.264881			-	-	1.00078	-	1.21997
rs6444082	T	G	1.12	6.7e-16	0.215815	0.383436	0.244533	0.260807	0.783661	0.252976			-	1.06761	1.0767	-	1.23
rs11705701	A	G	1.08	6.3e-10	0.441141	0.48773	0.429423	0.351585	0.879728	0.238095			-	-	-	-	-
rs764129	T	C	1.09	3.9e-11	0.44352	0.488753	0.430417	0.355908	0.899395	0.275794			-	1.02729	1.25472	-	1.8528
rs720390	A	G	1.05	1e-13	0.318074	0.315951	0.378728	0.233429	0.418306	0.164683			-	1.03044	1.24616	-	1.60816
rs77494444	T	C	1.2	2e-09	0.0766944	0.0838446	0.0487078	0.0821326	0.107413	0.093254			1.00672	-	1.36261	-	1.93143
rs6830918	T	C	1.1	1.6e-13	0.489298	0.599182	0.545726	0.564842	0.278366	0.802579			-	1.57458	-	-	-
rs4689385	T	A	1.1	1.7e-14	0.519025	0.612474	0.558648	0.572046	0.267776	0.811508			-	-	-	1.75775	-
rs4689386	T	C	1.1	3.1e-13	0.571938	0.673824	0.604374	0.65562	0.386536	0.90873			-	-	-	1.93828	-
rs11730814	G	A	1.1	2.8e-12	0.617122	0.736196	0.637177	0.704611	0.740545	0.912698			-	-	-	1.47965	-
rs11731754	C	T	1.1	4.7e-13	0.573127	0.673824	0.605368	0.659942	0.463691	0.90873			-	-	-	-	-
rs4247202	C	T	1.1	6.4e-13	0.638526	0.817996	0.657058	0.739193	0.652042	0.998016			-	-	-	1.23601	-
rs11731874	C	T	1.1	3.8e-13	0.605232	0.734151	0.617296	0.682997	0.704236	0.912698			-	-	-	-	-
rs11726771	T	C	1.1	4.4e-13	0.570749	0.673824	0.605368	0.658501	0.431921	0.90873			-	-	-	-	-
rs4688982	T	C	1.09	7.4e-13	0.568966	0.672802	0.605368	0.654179	0.429652	0.909722			-	-	-	1.32142	-
rs4688983	C	T	1.09	5.3e-13	0.607015	0.733129	0.61829	0.678674	0.642965	0.914683			-	-	-	1.32425	-
rs4689388	A	G	1.06	2.48e-23	0.60107	0.732106	0.619284	0.68732	0.74357	0.912698			-	-	-	-	-
rs4320200	T	A	1.1	1.3e-13	0.583234	0.672802	0.607356	0.667147	0.472012	0.907738			-	-	-	-	-
rs13107806	C	T	1.1	1.2e-13	0.582738	0.672802	0.607356	0.667147	0.472012	0.907738			-	-	-	1.23563	-
rs13127445	G	C	1.1	2e-13	0.582738	0.672802	0.605368	0.667147	0.472769	0.907738			-	-	-	1.23458	-
rs4273545	T	G	1.1	2e-13	0.577883	0.671779	0.606362	0.657061	0.41528	0.905754			-	-	-	1.23261	-
rs6830765	C	T	1.09	9.2e-13	0.585018	0.672802	0.607356	0.67147	0.531014	0.906746			-	-	-	1.39155	-
rs11723602	C	T	1.1	9.5e-14	0.584524	0.671779	0.60835	0.670029	0.57413	0.904762			-	-	-	1.1017	-
rs4689389	A	G	1.1	9.8e-14	0.586801	0.717791	0.606362	0.668588	0.564297	0.904762			-	-	-	1.0181	-
rs4234726	C	G	1.09	1.5e-10	0.775	0.879346	0.728628	0.805476	0.969743	0.998016			-	-	-	1.03988	-
rs4280818	G	T	1.1	1.5e-13	0.590963	0.719836	0.610338	0.678674	0.647504	0.90873			-	1.06364	-	-	-
rs4996963	A	G	1.1	2.8e-11	0.445898	0.400818	0.464215	0.373199	0.0219365	0.500992			-	-	-	-	-
rs28420833	A	G	1.1	3.7e-14	0.572533	0.649284	0.60835	0.672911	0.586989	0.90377			1.11247	-	1.1948	20.3268	-
rs4689391	A	G	1.1	4.7e-14	0.572533	0.649284	0.60835	0.667147	0.506808	0.90377			-	-	-	-	-
rs4476672	G	A	1.09	4e-11	0.774673	0.878323	0.728628	0.81268	0.941755	0.996032			-	-	-	1.12968	-
rs4328980	G	A	1.1	1.2e-12	0.697979	0.838446	0.683897	0.772334	0.804841	0.996032			-	1.06319	-	-	-
rs4262051	A	G	1.1	2.1e-13	0.631391	0.730061	0.630219	0.698847	0.711044	0.907738			-	1.02059	-	-	-
rs752854	T	C	1.1	1e-12	0.69679	0.838446	0.683897	0.772334	0.805598	0.996032			-	1.00186	-	-	-
rs1079214	C	T	1.1	2.3e-13	0.63258	0.730061	0.630219	0.691643	0.656581	0.907738			-	1.01885	-	-	-
rs1079215	G	A	1.1	1.1e-12	0.697384	0.838446	0.683897	0.76513	0.750378	0.996032			-	1.00375	-	-	-
rs1079216	C	T	1.1	2.5e-13	0.633175	0.730061	0.630219	0.691643	0.656581	0.907738			-	1.01972	-	-	-
rs3889821	T	C	1.1	6.6e-14	0.575505	0.648262	0.607356	0.665706	0.462935	0.90377			-	1.00469	-	-	-
rs9997824	C	T	1.1	9.1e-13	0.697979	0.834356	0.684891	0.766571	0.762481	0.996032			-	-	-	1.24317	-
rs10028875	T	C	1.1	1.1e-12	0.698573	0.834356	0.683897	0.772334	0.806354	0.996032			-	1.01911	-	-	-
rs10001190	G	A	1.09	9.5e-12	0.643876	0.806748	0.664016	0.759366	0.790469	0.996032			-	1.02146	-	-	-
rs4568307	G	A	1.1	6.7e-13	0.697979	0.835378	0.684891	0.772334	0.804085	0.996032			-	-	-	-	-
rs4343789	G	C	1.1	1e-13	0.580952	0.702454	0.609344	0.684438	0.675492	0.907738			-	1.01911	-	-	-
rs4688985	G	A	1.09	3.8e-11	0.776457	0.874233	0.728628	0.81268	0.942511	0.996032			-	-	-	-	-
rs4688986	A	C	1.1	8.8e-14	0.574316	0.650307	0.60835	0.675793	0.580182	0.90377			-	1.06564	-	-	-
rs4689392	A	G	1.1	1.1e-13	0.580856	0.702454	0.609344	0.684438	0.685325	0.907738			-	-	-	-	-
rs4234729	C	T	1.09	3.4e-11	0.775862	0.874233	0.728628	0.81268	0.942511	0.996032			-	-	-	-	-
rs9993624	T	C	1.1	9.6e-14	0.574316	0.650307	0.60835	0.670029	0.519667	0.90377			-	1.06483	-	-	-
rs3821940	A	C	1.09	4.4e-13	0.585018	0.653374	0.621272	0.682997	0.523449	0.90377			-	-	-	1.10516	-
rs6817447	T	G	1.09	6.2e-13	0.591558	0.705521	0.622266	0.697406	0.686082	0.907738			-	-	-	1.11762	-
rs4689393	C	T	1.09	5e-12	0.586207	0.701432	0.611332	0.695965	0.686838	0.907738			-	-	-	-	-
rs4688987	T	C	1.09	5.8e-13	0.58799	0.704499	0.621272	0.690202	0.585477	0.907738			-	-	-	-	-
rs4688988	T	C	1.09	2.7e-11	0.772295	0.874233	0.727634	0.805476	0.841906	0.996032			-	-	-	1.00429	-
rs12508672	A	G	1.09	4e-13	0.615933	0.717791	0.633201	0.713256	0.781392	0.907738			-	1.06138	-	-	-
rs4458523	G	T	1.09	2.7e-12	0.609988	0.665644	0.632207	0.694524	0.580182	0.90377			-	-	-	-	-
rs4342257	C	G	1.09	2.5e-13	0.611772	0.717791	0.632207	0.695965	0.605144	0.907738			-	-	-	1.05137	-
rs4688989	C	T	1.09	3.7e-13	0.618312	0.716769	0.633201	0.710375	0.757186	0.907738			-	-	-	1.01095	-
rs4689394	G	C	1.09	3.9e-12	0.616528	0.716769	0.635189	0.708934	0.701967	0.907738			-	-	-	-	-
rs6446479	C	G	1.09	2.7e-12	0.647444	0.733129	0.642147	0.710375	0.679274	0.90377			-	-	-	-	-
rs4280817	T	G	1.09	1.8e-12	0.644471	0.733129	0.642147	0.708934	0.701967	0.90377			-	1.00825	-	-	-
rs4293850	C	A	1.09	7.4e-12	0.643282	0.733129	0.642147	0.710375	0.676248	0.907738			-	1.00362	-	-	-
rs11732178	C	G	1.09	4.4e-13	0.586207	0.652352	0.620278	0.688761	0.570348	0.90377			-	1.00177	-	-	-
rs11732208	C	G	1.09	3.1e-13	0.618312	0.716769	0.632207	0.70317	0.691377	0.90377			-	-	-	1.02781	-
rs5018647	C	A	1.09	3.1e-13	0.617717	0.717791	0.632207	0.706052	0.691377	0.907738			-	-	-	-	-
rs5018648	G	C	1.09	2.7e-12	0.618312	0.717791	0.632207	0.707493	0.691377	0.907738			-	-	-	-	-
rs9998519	T	C	1.09	2.7e-13	0.612366	0.717791	0.631213	0.701729	0.649773	0.890873			-	-	-	-	-
rs10010131	G	A	1.09	3.2e-13	0.617122	0.717791	0.631213	0.70317	0.691377	0.90377			-	-	-	-	-
rs9998835	G	C	1.09	2.8e-13	0.617717	0.717791	0.632207	0.70317	0.691377	0.897817			-	-	-	-	-
rs10012946	C	T	1.09	2.8e-13	0.617262	0.717791	0.632207	0.70317	0.691377	0.90377			-	-	-	-	-
rs13101355	C	T	1.09	2.5e-13	0.617717	0.717791	0.632207	0.70317	0.691377	0.90377			-	-	-	-	-
rs13147655	G	A	1.09	2.4e-13	0.618906	0.717791	0.632207	0.70317	0.691377	0.902778			-	-	-	-	-
rs1801213	G	C	1.09	1e-10	0.724138	0.773006	0.684891	0.737752	0.695915	0.90377			-	-	-	-	-
rs11729672	G	A	1.09	1.8e-13	0.616528	0.716769	0.632207	0.701729	0.689864	0.90377			-	1.0573	-	1.04055	-
rs11725494	T	C	1.09	2.6e-13	0.585018	0.652352	0.620278	0.688761	0.568835	0.90377			-	-	-	-	-
rs11725500	G	C	1.09	1.9e-13	0.618906	0.717791	0.632207	0.701729	0.689864	0.90377			-	-	-	1.02845	-
rs4416547	A	G	1.09	1.8e-13	0.618906	0.717791	0.632207	0.701729	0.69062	0.90377			-	-	-	-	-
rs4308429	G	A	1.09	1.9e-13	0.620095	0.717791	0.632207	0.701729	0.69062	0.90377			-	-	-	-	-
rs4308430	G	A	1.09	2.2e-13	0.618906	0.719836	0.633201	0.70317	0.69289	0.90377			-	-	-	-	-
rs4629534	T	G	1.09	2.2e-13	0.617717	0.719836	0.633201	0.70317	0.69062	0.90377			-	-	-	-	-
rs4467645	T	C	1.09	2.2e-13	0.615476	0.713701	0.632207	0.701729	0.691377	0.90377			-	-	-	-	-
rs10016157	C	T	1.09	2.8e-13	0.615933	0.712679	0.632207	0.701729	0.69062	0.90377			-	-	-	-	-
rs13128674	T	C	1.09	2.3e-13	0.616528	0.712679	0.632207	0.701729	0.69062	0.90377			-	-	-	-	-
rs13103357	G	A	1.09	2.3e-13	0.616528	0.712679	0.632207	0.701729	0.69062	0.90377			-	-	-	-	-
rs10026334	A	G	1.09	2.3e-13	0.616071	0.712679	0.632207	0.701729	0.69062	0.90377			-	-	-	-	-
rs13108780	G	A	1.09	2.2e-13	0.615933	0.712679	0.632207	0.701729	0.69062	0.90377			-	-	-	-	-
rs13114527	G	T	1.09	2.2e-13	0.615933	0.712679	0.632207	0.701729	0.69062	0.90377			-	-	-	-	-
rs12649341	A	G	1.09	2.3e-13	0.615476	0.712679	0.632207	0.701729	0.69062	0.90377			-	-	-	-	-
rs10755148	G	A	1.1	9.5e-14	0.666865	0.812883	0.673956	0.756484	0.73298	0.992063			-	-	-	-	-
rs10937717	A	T	1.09	1.8e-13	0.610119	0.660532	0.630219	0.694524	0.573374	0.90377			-	-	-	-	-
rs10937718	C	T	1.09	2.3e-13	0.615933	0.712679	0.632207	0.701729	0.69289	0.90377			-	-	-	1.06409	-
rs10937719	G	C	1.1	1.3e-13	0.636147	0.724949	0.640159	0.704611	0.691377	0.904762			-	-	-	-	-
rs6838400	G	C	1.09	1.8e-13	0.615933	0.713701	0.632207	0.701729	0.69062	0.90377			-	-	-	-	-
rs10937720	G	A	1.09	1.8e-13	0.615933	0.713701	0.632207	0.701729	0.69062	0.90377			-	-	-	-	-
rs6446480	T	C	1.1	1.7e-13	0.608333	0.648262	0.633201	0.698847	0.672466	0.897817			-	-	-	-	-
rs6446481	A	C	1.1	1.5e-13	0.610119	0.660532	0.633201	0.701729	0.673979	0.90377			-	-	-	-	-
rs6446482	G	C	1.09	1.9e-13	0.605826	0.712679	0.629225	0.697406	0.672466	0.901786			-	-	-	-	-
rs6820509	G	A	1.1	5.1e-15	0.51843	0.57362	0.553678	0.548991	0.0287443	0.820437			-	-	-	-	-
rs4689395	A	G	1.09	5e-11	0.651605	0.745399	0.662028	0.704611	0.62708	0.96627			-	-	-	18.0359	-
rs4234730	G	A	1.09	2.2e-13	0.61415	0.713701	0.633201	0.700288	0.692133	0.90377			-	-	-	1.03911	-
rs13130845	C	A	1.1	1.8e-13	0.611772	0.711656	0.632207	0.697406	0.652042	0.90377			-	-	-	-	-
rs4481292	T	C	1.09	2.8e-13	0.581451	0.638037	0.620278	0.678674	0.53177	0.90377			-	-	-	-	-
rs4501291	T	C	1.09	3.3e-13	0.58264	0.638037	0.620278	0.678674	0.53177	0.90377			-	-	-	1.09342	-
rs4689397	A	G	1.09	6.4e-13	0.581451	0.633947	0.620278	0.675793	0.465961	0.90377			-	-	-	1.09566	-
rs3821943	T	C	1.11	4.2e-16	0.51962	0.576687	0.565606	0.583573	0.344175	0.814484			-	-	-	1.24785	-
rs12642481	A	G	1.09	5.8e-11	0.693222	0.706544	0.683897	0.720461	0.59531	0.90377			-	-	-	1.50975	-
rs4689398	T	C	1.09	2.6e-13	0.580952	0.635992	0.62326	0.675793	0.496974	0.90377			-	1.01364	-	1.16447	-
rs4688991	G	C	1.09	2.7e-13	0.583234	0.634969	0.62326	0.675793	0.500756	0.90377			-	-	-	1.16898	-
rs1801212	A	G	1.07	1.1e-24	0.771106	0.857873	0.729622	0.776657	0.993949	0.99504			-	-	-	1.16471	-
rs1801206	T	C	1.09	1.4e-12	0.580262	0.635992	0.621272	0.67147	0.445537	0.90377			-	1.05686	-	-	-
rs1801214	T	C	1.06	1.02e-22	0.609988	0.710634	0.635189	0.704611	0.692133	0.907738			-	-	-	1.30239	-
rs734312	A	G	1.06	2.03e-18	0.51843	0.55726	0.562624	0.54755	0.03177	0.810516			-	-	-	-	-
rs1046314	A	G	1.1	1.5e-13	0.574493	0.634969	0.621272	0.677233	0.487141	0.90377			-	-	-	16.3182	-
rs1046316	G	A	1.09	2.3e-11	0.722288	0.770961	0.685885	0.747839	0.780635	0.90377			-	-	-	1.17932	-
rs1046317	C	T	1.09	1.9e-11	0.717004	0.763804	0.687873	0.747839	0.795764	0.907738			-	1.05308	-	-	-
rs1046319	T	C	1.1	2.3e-12	0.766944	0.853783	0.728628	0.768012	0.864599	0.99504			-	1.04235	-	-	-
rs1046320	A	G	1.1	2.7e-13	0.604043	0.647239	0.617296	0.662824	0.34115	0.866071			-	1.05259	-	-	-
rs9457	C	G	1.1	2.7e-14	0.557075	0.628834	0.592445	0.642651	0.430408	0.902778			-	-	-	1.77061	-
rs4580722	A	C	1.1	5e-14	0.606421	0.701432	0.62326	0.694524	0.707262	0.901786			-	-	-	1.29429	-
rs10937721	C	G	1.1	8.9e-14	0.606421	0.707566	0.624254	0.695965	0.726172	0.90377			-	-	-	-	-
rs9986109	A	G	1.08	2.5e-08	0.416171	0.398773	0.393638	0.377522	0.265507	0.49504			-	-	-	-	-
rs4689399	T	C	1.1	9.5e-15	0.507134	0.606339	0.548708	0.62536	0.374433	0.837302			1.04363	1.05724	1.10238	1.56746	-
rs4333261	T	C	0.912	8.5e-12	0.24019	0.119632	0.294235	0.206052	0.157337	0.00396825			-	-	-	1.35441	-
rs59442809	C	G	0.911	1.2e-13	0.419738	0.282209	0.393638	0.32853	0.555976	0.0922619			2.00774	-	1.16568	1.52659	60.5279
rs7695981	T	C	1.09	1.6e-11	0.725327	0.871166	0.664016	0.775216	0.945537	0.996032			1.48733	1.06631	1.27762	-	4.54942
rs7678675	G	T	1.1	5.5e-13	0.548157	0.710634	0.573559	0.664265	0.577156	0.90873			-	1.09233	-	-	-
rs7673802	C	A	1.1	1.2e-12	0.548157	0.709611	0.573559	0.664265	0.576399	0.90873			-	-	-	-	-
rs13143143	G	A	1.09	6.3e-12	0.58918	0.735174	0.585487	0.677233	0.560514	0.90873			-	-	-	-	-
rs13115140	A	G	1.09	8.1e-13	0.548157	0.709611	0.573559	0.657061	0.499244	0.90873			-	1.00631	-	1.05114	-
rs7679065	C	T	1.09	1.6e-11	0.724138	0.873211	0.663022	0.768012	0.816188	0.996032			-	-	-	1.09797	-
rs10804976	T	G	1.1	2.8e-14	0.53599	0.693252	0.569583	0.648415	0.502269	0.907738			-	1.09218	-	-	-
rs4323179	A	G	1.1	3.6e-14	0.536266	0.697342	0.568588	0.648415	0.503782	0.907738			-	-	-	1.06714	-
rs4356981	C	T	1.09	7e-11	0.724138	0.874233	0.666004	0.766571	0.83056	0.996032			-	-	-	1.06448	-
rs4234732	A	G	1.1	2.5e-14	0.535672	0.698364	0.570577	0.646974	0.492436	0.907738			-	1.08729	-	-	-
rs4234733	A	C	1.1	3.5e-14	0.534483	0.652352	0.568588	0.638329	0.447806	0.90377			-	-	-	1.0878	-
rs4689400	T	A	1.1	6.4e-14	0.539834	0.698364	0.571571	0.668588	0.658094	0.907738			-	-	-	1.19356	-
rs4688992	G	C	1.1	3.2e-12	0.722354	0.871166	0.664016	0.736311	0.829803	0.996032			-	-	-	-	-
rs6446486	C	T	1.1	2.3e-14	0.514269	0.657464	0.557654	0.644092	0.562027	0.84623			-	1.08786	-	-	-
rs6446487	T	C	1.1	3.4e-14	0.51308	0.656442	0.558648	0.646974	0.559758	0.847222			-	-	-	-	-
rs6446488	T	C	1.1	3.1e-14	0.514269	0.656442	0.558648	0.646974	0.559758	0.847222			-	-	-	-	-
rs28548584	G	C	1.1	3.7e-14	0.540428	0.697342	0.568588	0.668588	0.633132	0.906746			-	-	-	-	-
rs4382107	A	T	1.09	8.7e-12	0.619501	0.694274	0.612326	0.682997	0.554463	0.905754			-	-	-	-	-
rs4688993	T	C	1.1	5.6e-14	0.535077	0.698364	0.567594	0.665706	0.664145	0.90873			-	1.01172	-	1.1173	-
rs6446489	T	C	1.08	6.5e-09	0.671819	0.762781	0.587475	0.681556	0.577156	0.936508			-	-	-	-	-
rs7696558	G	A	1.08	1.7e-09	0.672414	0.764826	0.587475	0.675793	0.561271	0.9375			-	1.14357	-	1.16402	-
rs7697730	G	A	1.08	1.2e-09	0.672414	0.763804	0.590457	0.668588	0.498487	0.936508			-	1.14458	-	1.19802	-
rs6446490	A	G	1.08	1.7e-10	0.497027	0.59407	0.49006	0.600865	0.354009	0.852183			-	1.1388	1.00572	1.34891	-
rs3796398	C	T	1.08	3.6e-10	0.504756	0.604294	0.491054	0.612392	0.465204	0.854167			-	1.01422	-	1.404	-
rs3796400	C	T	1.07	1.5e-08	0.677765	0.764826	0.585487	0.667147	0.482602	0.94246			-	1.0279	-	1.08502	-
rs3796402	T	A	1.07	1.1e-08	0.676576	0.762781	0.582505	0.668588	0.492436	0.939484			-	1.15761	1.01591	1.4044	-
rs3796403	A	G	1.07	2e-08	0.672414	0.738241	0.579523	0.661383	0.426626	0.938492			-	1.16149	1.01195	1.37394	-
rs4689402	A	C	1.08	4.1e-09	0.695006	0.854806	0.595427	0.726225	0.822239	0.997024			-	1.16029	1.01668	1.57612	-
rs4689403	C	T	1.08	1.9e-08	0.697979	0.855828	0.59841	0.726225	0.822239	0.997024			-	1.16724	-	-	-
rs6446491	C	G	1.08	9.1e-10	0.497027	0.639059	0.494036	0.60951	0.494705	0.863095			-	1.16639	-	-	-
rs921901	A	G	2.1	1.05e-09	0.915577	0.9591	0.971173	0.942363	0.490166	0.999008			-	1.00606	-	1.00469	-
rs6813195	T	C	0.953	1.1e-13	0.376338	0.400818	0.291252	0.430836	0.468986	0.434524			-	-	-	1.86789	-
rs6450176	A	G	1.04	4.43e-08	0.25981	0.344581	0.281312	0.240634	0.31997	0.458333			-	1.29214	-	-	-
rs459193	G	A	1.05	2.82e-15	0.647444	0.643149	0.708748	0.731988	0.525719	0.488095			-	-	1.07969	-	-
rs3843467	T	G	1.1	1.8e-09	0.199168	0.170757	0.191849	0.283862	0.23525	0.135913			1.00668	-	-	1.23154	1.32647
rs11743303	G	A	1.1	2e-09	0.200357	0.171779	0.192843	0.283862	0.237519	0.135913			1.16638	1.03815	-	-	1.46541
rs3936511	G	A	1.11	1e-09	0.165874	0.153374	0.177932	0.256484	0.0877458	0.135913			1.16636	1.03896	-	-	1.47415
rs3936510	T	G	1.1	3.3e-09	0.193683	0.171779	0.188867	0.279539	0.231467	0.135913			1.0815	-	-	1.89039	1.22044
rs13173241	A	G	1.1	1.8e-09	0.197384	0.171779	0.191849	0.282421	0.232224	0.135913			1.12751	1.0255	-	-	1.42505
rs28650790	T	C	1.11	7.4e-10	0.165279	0.152352	0.177932	0.262248	0.140696	0.135913			1.14906	1.02885	-	-	1.45228
rs9687832	A	G	1.1	1.6e-09	0.197979	0.170757	0.192843	0.282421	0.23298	0.139881			1.08485	-	-	1.17473	1.21607
rs9687833	A	G	1.1	1.6e-09	0.197979	0.170757	0.192843	0.282421	0.23298	0.139881			1.15942	1.02663	-	-	1.41534
rs9686661	T	C	1.05	1.65e-09	0.197979	0.170757	0.185885	0.28098	0.233737	0.136905			1.15942	1.02663	-	-	1.41534
rs9687846	A	G	1.1	2.8e-09	0.197384	0.170757	0.185885	0.28098	0.233737	0.136905			1.15942	1.06506	-	-	1.4461
rs40060	T	C	1.04	1.27e-12	0.550535	0.419223	0.650099	0.603746	0.512103	0.384921			1.15594	1.06186	-	-	1.44176
rs2307111	C	T	0.949	1.57e-15	0.490488	0.604294	0.395626	0.479827	0.924357	0.534722			1.31323	-	-	1.07505	1.43025
rs2112347	G	T	0.956	5e-14	0.446492	0.575665	0.367793	0.412104	0.523449	0.536706			-	1.23977	1.02222	-	-
rs4457053	A	G	0.961	8.81e-11	0.712842	0.807771	0.66998	0.668588	0.837368	0.949405			-	1.21398	1.08345	-	-
rs35658696	G	A	1.13	1.18e-16	0.0178359	0.0112474	0.0397614	0.018732	0.00226929	0			-	1.06397	1.06619	-	-
rs36046591	G	A	1.13	1.39e-16	0.00951249	0.0102249	0.0377734	0.018732	0.00226929	0			1.58578	-	-	7.85969	#DIV/0!
rs9379084	A	G	0.924	1.14e-13	0.144048	0.106339	0.132207	0.110951	0.00605144	0.15873			-	-	-	4.19184	#DIV/0!
rs2714337	T	A	1.04	5.91e-11	0.317479	0.383436	0.365805	0.391931	0.269289	0.368056			1.3546	1.08956	1.2983	23.8039	-
rs9505118	G	A	0.965	1.99e-08	0.384661	0.449898	0.416501	0.332853	0.291225	0.404762			-	-	-	1.17895	-
rs9460517	A	G	1.12	2e-08	0.0648038	0.0378323	0.128231	0.126801	0.531014	0.00595238			-	-	1.15565	1.32084	-
rs7772956	T	G	1.12	4.6e-08	0.0653983	0.0378323	0.127237	0.102305	0.33056	0.00595238			1.71292	-	-	-	10.887
rs34525680	C	T	1.1	4e-08	0.0719382	0.0378323	0.150099	0.103746	0.279123	0.00694444			1.72864	-	-	-	10.9869
rs13199286	T	A	1.12	3.6e-09	0.0749108	0.0388548	0.150099	0.103746	0.29652	0.00694444			1.9015	-	-	-	10.3591
rs9348432	T	C	1.08	4.9e-10	0.411415	0.452965	0.33499	0.384726	0.241301	0.553571			1.92797	-	-	-	10.7872
rs9366354	G	A	1.1	2.7e-15	0.464328	0.484663	0.395626	0.442363	0.524962	0.553571			-	1.22814	1.06937	1.70499	-
rs9368201	G	A	1.1	2.4e-15	0.464923	0.485685	0.394632	0.453891	0.600605	0.553571			-	1.17365	1.04965	-	-
rs9348433	G	C	1.11	1.7e-16	0.46044	0.48364	0.393638	0.423631	0.360817	0.553571			-	1.17812	1.0243	-	-
rs76277201	A	G	1.11	1.2e-08	0.0755054	0.0388548	0.150099	0.108069	0.292738	0.00694444			-	1.1697	1.08689	1.2761	-
rs11964635	A	G	1.11	9.7e-09	0.0755054	0.0398773	0.151093	0.105187	0.293495	0.00694444			1.94327	-	-	-	10.8728
rs7739402	G	A	1.09	1.4e-12	0.530916	0.556237	0.457256	0.546109	0.959153	0.689484			1.89344	-	-	-	10.8728
rs13203450	T	G	1.11	5.8e-09	0.0755054	0.0398773	0.151093	0.106628	0.293495	0.00496032			-	1.16109	-	-	-
rs4291090	T	C	1.08	1.4e-08	0.389417	0.429448	0.333002	0.39049	0.273828	0.549603			1.89344	-	-	-	15.2219
rs9358344	T	C	1.08	2e-10	0.385256	0.429448	0.332008	0.386167	0.231467	0.549603			-	1.16941	-	1.42213	-
rs9358345	A	G	1.08	2.1e-10	0.383472	0.427403	0.332008	0.383285	0.231467	0.549603			-	1.16038	-	1.66441	-
rs1012627	A	G	1.1	2.9e-15	0.438763	0.458078	0.39165	0.426513	0.40469	0.550595			-	1.15501	1.00049	1.6567	-
rs1012626	T	G	1.1	2.3e-15	0.462545	0.48364	0.394632	0.446686	0.541604	0.552579			-	1.12029	1.02872	1.0842	-
rs9350261	T	C	1.08	4e-09	0.388228	0.42638	0.333002	0.386167	0.27534	0.550595			-	1.17209	1.0355	-	-
rs9368204	T	G	1.08	1.2e-08	0.389417	0.43865	0.333002	0.389049	0.278366	0.555556			-	1.16584	1.00534	1.40999	-
rs9358346	C	T	1.09	2.4e-11	0.393579	0.44274	0.341948	0.402017	0.33056	0.555556			-	1.16941	1.00095	1.39894	-
rs9465816	T	G	1.09	5.1e-11	0.416766	0.513292	0.34493	0.413545	0.371407	0.55754			-	1.15099	-	1.19064	-
rs9350262	A	G	1.09	4.1e-12	0.409037	0.451943	0.336978	0.404899	0.355522	0.552579			-	1.20826	1.00779	1.12213	-
rs4712507	A	G	1.09	2.5e-10	0.407848	0.451943	0.335984	0.403458	0.355522	0.552579			-	1.21384	1.01022	1.15052	-
rs9348436	A	G	1.09	2.5e-12	0.409037	0.452965	0.337972	0.403458	0.369138	0.552579			-	1.21389	1.01088	1.14718	-
rs9368206	G	A	1.09	1.9e-12	0.409631	0.452965	0.337972	0.404899	0.356278	0.552579			-	1.21027	1.01383	1.10809	-
rs9358349	G	A	1.1	1.4e-12	0.385256	0.428425	0.333996	0.391931	0.279879	0.551587			-	1.21203	1.01169	1.14975	-
rs4710934	G	T	1.1	1.4e-12	0.38585	0.428425	0.333996	0.386167	0.269289	0.551587			-	1.15347	-	1.37651	-
rs113016089	T	C	1.1	1.4e-12	0.38585	0.428425	0.333996	0.391931	0.279879	0.551587			-	1.15525	-	1.43285	-
rs67121595	C	G	1.1	1.4e-12	0.38585	0.427403	0.333996	0.386167	0.270045	0.550595			-	1.15525	-	1.37863	-
rs73386591	G	A	1.1	1.4e-12	0.38585	0.428425	0.333996	0.391931	0.279879	0.551587			-	1.15525	-	1.42883	-
rs9366357	T	C	1.09	1.8e-10	0.381094	0.42638	0.333002	0.383285	0.226929	0.549603			-	1.15525	-	1.37863	-
rs4712516	G	T	1.1	2.1e-12	0.381688	0.42638	0.329026	0.381844	0.269289	0.548611			-	1.14442	-	1.67935	-
rs10946393	G	A	1.1	1.6e-12	0.385256	0.424335	0.333996	0.391931	0.279879	0.549603			-	1.16006	-	1.41739	-
rs11964057	G	A	1.09	2.2e-12	0.385256	0.424335	0.333002	0.384726	0.260212	0.549603			-	1.15347	-	1.37651	-
rs4710936	A	G	1.09	4.5e-12	0.384661	0.424335	0.333996	0.386167	0.266263	0.548611			-	1.15692	1.00138	1.48055	-
rs72830645	T	C	1.09	9.3e-12	0.384661	0.425358	0.333996	0.386167	0.262481	0.548611			-	1.15169	-	1.44466	-
rs6925097	C	T	1.09	2.2e-12	0.385256	0.429448	0.333996	0.386167	0.263994	0.548611			-	1.15169	-	1.46548	-
rs59800273	G	A	1.1	1.1e-09	0.241379	0.244376	0.164016	0.158501	0.143722	0.353175			-	1.15347	-	1.45934	-
rs61663643	G	A	1.11	8.7e-11	0.237812	0.218814	0.164016	0.158501	0.143722	0.352183			-	1.47168	1.52289	1.67949	-
rs9295472	G	C	1.12	1.5e-12	0.234245	0.231084	0.158052	0.162824	0.177761	0.382937			1.08682	1.44993	1.50038	1.65467	-
rs9465837	G	C	1.11	1.8e-09	0.211058	0.212679	0.143141	0.15562	0.18003	0.382937			1.01368	1.48208	1.43864	1.31775	-
rs2206579	G	A	0.93	1.9e-08	0.351962	0.234151	0.336978	0.262248	0.299546	0.244048			-	1.47448	1.35624	1.17235	-
rs76235859	C	T	0.93	2e-08	0.351367	0.234151	0.336978	0.260807	0.279879	0.244048			1.50314	1.04447	1.3421	1.17498	1.44219
rs13437429	T	C	1.12	1.2e-12	0.234245	0.231084	0.158052	0.164265	0.1823	0.383929			1.5006	1.0427	1.34723	1.25543	1.43975
rs4515379	G	C	1.17	3.76e-08	0.23365	0.235174	0.158052	0.162824	0.1823	0.383929			1.01368	1.48208	1.42602	1.28495	-
rs2223620	T	C	0.931	2.9e-08	0.348989	0.234151	0.336978	0.260807	0.271558	0.244048			-	1.47832	1.43499	1.28168	-
rs9465839	G	A	0.931	2.7e-08	0.349584	0.234151	0.336978	0.260807	0.280635	0.244048			1.49044	1.03564	1.33811	1.28514	1.43
rs9465841	T	C	1.17	3.85e-08	0.234245	0.216769	0.158052	0.162824	0.183056	0.383929			1.49298	1.03741	1.34039	1.24569	1.43244
rs9465842	C	G	0.931	2.7e-08	0.348989	0.234151	0.337972	0.262248	0.263994	0.244048			1.08062	1.48208	1.43864	1.27964	-
rs2328528	T	A	1.13	9.5e-13	0.233056	0.232106	0.157058	0.162824	0.183056	0.37996			1.49044	1.0326	1.33076	1.32196	1.43
rs2328529	A	C	1.17	3.13e-11	0.232461	0.230061	0.156064	0.162824	0.183056	0.363095			1.00409	1.48389	1.43134	1.27314	-
rs9460537	T	C	1.13	1.2e-12	0.233056	0.231084	0.157058	0.162824	0.183056	0.37996			1.01043	1.48953	1.42768	1.26989	-
rs17224527	A	T	0.93	2.3e-08	0.345422	0.211656	0.341948	0.237752	0.0590015	0.242063			1.00853	1.48389	1.43134	1.27314	-
rs7768642	A	G	1.18	2.1e-12	0.232461	0.231084	0.157058	0.162824	0.183056	0.37996			1.63199	1.01016	1.45287	5.85446	1.42699
rs56241903	C	T	1.13	8.6e-13	0.233056	0.231084	0.157058	0.162824	0.183056	0.37996			1.00596	1.4801	1.42768	1.26989	-
rs9465846	T	C	1.18	2.42e-12	0.233056	0.231084	0.157058	0.164265	0.183056	0.37996			1.00853	1.48389	1.43134	1.27314	-
rs9465847	T	G	1.18	2.37e-12	0.234839	0.231084	0.158052	0.162824	0.183056	0.37996			1.00853	1.48388	1.41878	1.27314	-
rs7755830	C	T	0.877	1.07e-08	0.523187	0.436605	0.484095	0.475504	0.16112	0.421627			1.01625	1.48584	1.44229	1.28288	-
rs7756031	C	T	0.924	5.7e-11	0.525565	0.464213	0.485089	0.487032	0.270045	0.427579			1.19831	1.08075	1.10028	3.2472	1.24088
rs7751957	G	C	1.18	9.42e-13	0.240785	0.235174	0.178926	0.168588	0.184569	0.37996			1.13216	1.08344	1.07912	1.94621	1.22916
rs7341291	T	C	0.923	3.4e-11	0.520809	0.43456	0.484095	0.474063	0.16112	0.420635			1.02386	1.34572	1.42824	1.30458	-
rs9465850	T	C	1.16	1.12e-09	0.23365	0.232106	0.159046	0.164265	0.183056	0.37996			1.19847	1.07584	1.09861	3.23244	1.23815
rs4710938	G	A	0.919	1.6e-12	0.517836	0.43456	0.475149	0.48415	0.3177	0.419643			1.00665	1.46908	1.4224	1.27639	-
rs9348440	T	C	1.19	6.89e-14	0.200357	0.206544	0.122266	0.138329	0.118759	0.392857			1.19163	1.08984	1.06958	1.62995	1.23399
rs4235999	G	C	0.92	2.6e-11	0.496433	0.433538	0.444334	0.463977	0.255673	0.419643			-	1.63869	1.44841	1.68708	-
rs4710939	G	A	0.915	1.6e-13	0.497622	0.43456	0.445328	0.471182	0.32829	0.419643			1.14507	1.11725	1.06995	1.94167	1.18299
rs72830669	G	A	1.26	5.4e-10	0.199762	0.208589	0.12326	0.136888	0.102118	0.394841			1.14512	1.11743	1.05611	1.5158	1.18582
rs11965062	A	T	0.92	1.9e-11	0.495838	0.433538	0.445328	0.4683	0.321483	0.420635			-	1.62065	1.45931	1.95619	-
rs9460540	G	A	0.919	9.1e-12	0.491082	0.398773	0.444334	0.45245	0.120272	0.414683			1.1437	1.11342	1.05881	1.54235	1.17879
rs6456364	T	A	1.19	2.39e-13	0.200357	0.207566	0.122266	0.136888	0.118759	0.393849			1.23148	1.10521	1.08539	4.08308	1.18424
rs111565790	G	A	0.914	1.1e-13	0.496433	0.43456	0.444334	0.465418	0.254917	0.420635			-	1.63869	1.46365	1.68708	-
rs7766844	A	G	1.26	3.58e-10	0.200357	0.207566	0.122266	0.135447	0.0998487	0.393849			1.14238	1.11725	1.06664	1.94743	1.1802
rs2050225	C	G	0.913	6.8e-14	0.496433	0.43456	0.446322	0.469741	0.318457	0.419643			-	1.6387	1.47923	2.0066	-
rs9295474	G	C	1.1	3.19e-45	0.29786	0.331288	0.318091	0.278098	0.369138	0.407738			1.14238	1.11227	1.05682	1.55887	1.18299
rs9295475	G	A	1.18	2.32e-13	0.265161	0.252556	0.163022	0.221902	0.420575	0.394841			-	-	1.07106	-	-
rs2328545	C	G	1.19	1.48e-13	0.198573	0.207566	0.122266	0.138329	0.121785	0.394841			1.04991	1.62653	1.19494	-	-
rs2876582	G	A	1.26	5.11e-10	0.199168	0.209611	0.122266	0.14121	0.139183	0.394841			-	1.62411	1.43551	1.63052	-
rs6456366	C	G	1.25	5.72e-10	0.199168	0.209611	0.122266	0.136888	0.104387	0.394841			-	1.62897	1.41044	1.43098	-
rs9358355	C	T	1.19	1.4e-13	0.255648	0.228016	0.16501	0.230548	0.516641	0.394841			-	1.62897	1.45497	1.90797	-
rs9368216	G	A	1.19	1.85e-13	0.198573	0.209611	0.12326	0.138329	0.121785	0.394841			1.12118	1.54929	1.10887	-	-
rs4712522	G	C	1.19	2.14e-14	0.284185	0.255624	0.318091	0.318444	0.631619	0.400794			-	1.61101	1.43551	1.63052	-
rs4712523	G	A	1.1	9.95e-48	0.288942	0.291411	0.319085	0.324207	0.649017	0.406746			1.11173	-	-	-	-
rs4712524	G	A	1.1	5.4e-48	0.285375	0.255624	0.318091	0.318444	0.631619	0.400794			-	-	-	-	-
rs4710940	C	A	1.19	1.44e-14	0.340071	0.275051	0.357853	0.35879	0.731467	0.400794			1.11638	-	-	-	-
rs67077402	C	A	1.19	3.25e-11	0.285375	0.255624	0.318091	0.318444	0.631619	0.399802			1.23639	-	-	-	-
rs6906327	A	G	1.19	2.04e-14	0.349584	0.298569	0.359841	0.370317	0.776097	0.399802			1.11638	-	-	-	-
rs6456367	A	T	1.19	2.05e-14	0.285375	0.254601	0.318091	0.318444	0.631619	0.400794			1.17086	-	-	-	-
rs6456368	C	T	1.19	1.1e-13	0.28478	0.255624	0.318091	0.318444	0.631619	0.400794			1.12087	-	-	-	-
rs6456369	C	T	1.16	8.54e-09	0.340666	0.276074	0.358847	0.364553	0.74584	0.400794			1.11406	-	-	-	-
rs10946396	A	G	1.14	7.6e-25	0.339477	0.274029	0.358847	0.364553	0.74584	0.400794			1.23397	-	-	-	-
rs10946397	T	A	1.13	9.3e-22	0.339477	0.274029	0.358847	0.364553	0.738275	0.400794			1.23884	-	-	-	-
rs11759505	C	T	1.19	2.73e-11	0.284524	0.255624	0.318091	0.318444	0.631619	0.400794			1.23884	-	-	-	-
rs10946398	C	A	1.1	2.12e-47	0.285375	0.255624	0.318091	0.318444	0.631619	0.400794			1.11306	-	-	-	-
rs7774594	A	T	1.19	2.08e-14	0.285375	0.255624	0.318091	0.318444	0.632375	0.400794			1.11638	-	-	-	-
rs7754840	C	G	1.1	4.02e-47	0.28478	0.255624	0.318091	0.318444	0.631619	0.400794			1.11638	-	-	-	-
rs9460544	T	G	1.19	2.14e-14	0.284185	0.255624	0.318091	0.318444	0.631619	0.400794			1.11406	-	-	-	-
rs9460545	C	T	1.19	2.12e-14	0.28478	0.255624	0.318091	0.318444	0.631619	0.400794			1.11173	-	-	-	-
rs58723416	C	T	1.26	2.49e-10	0.198573	0.206544	0.12326	0.136888	0.104387	0.393849			1.11406	-	-	-	-
rs6456370	G	A	1.16	1.04e-08	0.340666	0.274029	0.358847	0.367435	0.767776	0.400794			-	1.61101	1.45062	1.90227	-
rs979614	G	A	0.913	5.3e-14	0.492271	0.40184	0.444334	0.455331	0.118003	0.416667			1.24317	-	-	-	-
rs35456723	C	T	1.19	2.79e-11	0.283591	0.255624	0.317097	0.275216	0.368381	0.400794			1.22504	1.10789	1.08113	4.17168	1.18145
rs9368218	A	G	1.19	3.15e-11	0.28478	0.253579	0.318091	0.324207	0.664902	0.400794			1.10941	-	1.03043	-	-
rs4712525	T	C	1.19	4.03e-14	0.285375	0.255624	0.318091	0.318444	0.631619	0.400794			1.12304	-	-	-	-
rs4712526	A	T	1.19	3.94e-14	0.284185	0.255624	0.318091	0.318444	0.631619	0.400794			1.11638	-	-	-	-
rs9460546	G	T	1.19	2.1e-14	0.285969	0.256646	0.318091	0.318444	0.631619	0.399802			1.11173	-	-	-	-
rs9465860	T	C	1.19	3.24e-11	0.28478	0.255624	0.317097	0.318444	0.632375	0.400794			1.11425	-	-	-	-
rs742642	A	G	1.19	1.55e-13	0.199168	0.207566	0.12326	0.184438	0.402421	0.393849			1.11406	-	-	-	-
rs7748382	A	G	1.19	4.6e-14	0.294293	0.282209	0.317097	0.327089	0.66944	0.400794			-	1.61583	1.07986	-	-
rs28665000	A	G	1.26	4.02e-10	0.199762	0.207566	0.12326	0.184438	0.402421	0.393849			1.04282	-	-	-	-
rs58048170	C	T	1.26	3.76e-10	0.200951	0.207566	0.12326	0.184438	0.402421	0.393849			-	1.62066	1.08309	-	-
rs7772603	C	T	1.21	6.26e-15	0.285375	0.255624	0.317097	0.318444	0.631619	0.400794			-	1.6303	1.08953	-	-
rs7752780	A	G	1.19	2.6e-14	0.285375	0.256646	0.317097	0.318444	0.631619	0.400794			1.11638	-	-	-	-
rs7752906	A	G	1.18	7.36e-11	0.285375	0.256646	0.318091	0.318444	0.631619	0.400794			1.11194	-	-	-	-
rs2206738	G	A	1.19	2.93e-11	0.284185	0.256646	0.318091	0.318444	0.632375	0.400794			1.11194	-	-	-	-
rs9358356	C	T	1.19	2.41e-14	0.285375	0.256646	0.318091	0.31268	0.566566	0.400794			1.10731	-	-	-	-
rs9356743	T	C	1.26	3.22e-10	0.193817	0.164622	0.120278	0.157061	0.114977	0.440476			1.11194	-	-	-	-
rs9350270	G	A	1.26	2.9e-10	0.207491	0.206544	0.12326	0.193084	0.326778	0.482143			1.17734	1.61141	1.23402	1.6857	-
rs7451008	C	T	1.23	1.03e-13	0.281807	0.268916	0.280318	0.255043	0.221634	0.469246			1.00459	1.68336	1.07462	-	-
rs9368219	T	C	1.17	8.44e-10	0.25327	0.256646	0.176938	0.180115	0.205749	0.37996			1.04794	1.00531	1.10494	1.2715	-
rs1012635	G	A	0.851	6.32e-09	0.470868	0.404908	0.476143	0.485591	0.117247	0.43254			-	1.4314	1.40616	1.23097	-
rs35261542	A	C	1.23	1.26e-13	0.279429	0.267894	0.279324	0.239193	0.220877	0.385913			1.1629	-	-	4.01605	1.08861
rs1569699	G	T	1.15	5.41e-10	0.345422	0.288344	0.32505	0.332853	0.633132	0.472222			1.04306	1.00038	1.16822	1.26509	-
rs7756992	G	A	1.11	1.86e-59	0.29132	0.268916	0.281312	0.299712	0.633132	0.472222			1.19795	1.06267	1.03776	-	-
rs9348441	A	T	1.23	5.79e-14	0.278835	0.260736	0.27833	0.236311	0.193646	0.386905			1.08331	1.03558	-	-	-
rs35612982	C	T	1.27	2.35e-13	0.262782	0.258691	0.178926	0.220461	0.583964	0.381944			1.06941	1.00181	1.17995	1.43992	-
rs9350271	A	G	1.17	4.32e-08	0.343044	0.288344	0.322068	0.324207	0.697428	0.386905			1.01582	1.46866	1.19197	-	-
rs72830693	G	C	1.34	5.5e-15	0.0600476	0.0869121	0.0367793	0.0158501	0.00075643	0.00496032			1.1897	1.06513	1.0581	-	-
rs9356744	C	T	1.19	5.56e-11	0.344828	0.287321	0.322068	0.325648	0.698185	0.386905			-	1.63265	3.78847	79.3829	12.1056
rs7766070	A	C	1.18	1.2e-10	0.28478	0.266871	0.280318	0.237752	0.200454	0.386905			1.20015	1.07067	1.0589	-	-
rs67131976	T	C	1.27	1.95e-13	0.252081	0.246421	0.177932	0.174352	0.144478	0.381944			1.06711	1.01592	1.1978	1.42068	-
rs9368222	A	C	1.23	9.04e-14	0.278835	0.260736	0.280318	0.237752	0.193646	0.386905			1.02297	1.41673	1.44582	1.74477	-
rs10440833	A	T	1.12	4.53e-44	0.277646	0.258691	0.27833	0.242075	0.227685	0.384921			1.06941	-	1.1728	1.43992	-
rs4710941	T	C	1.28	9.28e-14	0.249703	0.247444	0.175944	0.17147	0.145234	0.382937			1.07327	-	1.14694	1.21943	-
rs2206734	T	C	1.11	2.24e-41	0.255648	0.255624	0.17495	0.181556	0.250378	0.382937			1.00913	1.41922	1.45625	1.71931	-
rs6931514	G	A	1.23	2.12e-14	0.280024	0.263804	0.279324	0.262248	0.262481	0.475198			1.00009	1.46126	1.40809	1.02105	-
rs72830699	A	G	1.28	9.75e-14	0.250297	0.249489	0.175944	0.18732	0.145234	0.469246			1.06148	1.00251	1.06778	1.06683	-
rs11753081	G	T	1.15	1.93e-09	0.252675	0.250511	0.175944	0.197406	0.21407	0.469246			1.00324	1.4226	1.3362	1.7234	-
rs6901559	A	G	1.21	7.99e-10	0.31629	0.276074	0.217694	0.275216	0.647504	0.469246			1.00864	1.43611	1.27998	1.18034	-
rs1040558	G	A	1.28	7.02e-14	0.254459	0.253579	0.175944	0.201729	0.21407	0.470238			1.14567	1.45291	1.14924	-	-
rs6456371	C	T	1.28	7.3e-14	0.26635	0.259714	0.177932	0.244957	0.625567	0.468254			1.00347	1.44625	1.26139	1.18867	-
rs10946402	G	T	1.26	2.55e-12	0.255648	0.259714	0.171968	0.216138	0.360817	0.468254			1.02555	1.49692	1.08733	-	-
rs9295478	A	G	1.15	5.69e-10	0.318668	0.279141	0.217694	0.283862	0.691377	0.469246			-	1.4866	1.1828	-	-
rs2328547	G	A	1.28	4.05e-14	0.261593	0.259714	0.175944	0.216138	0.363086	0.468254			1.1416	1.46384	1.12262	-	-
rs2328548	A	G	1.15	8.35e-10	0.26635	0.260736	0.177932	0.253602	0.630106	0.468254			1.00724	1.4868	1.21031	-	-
rs6935599	G	A	1.15	7.36e-10	0.26635	0.259714	0.177932	0.255043	0.66112	0.468254			1.02153	1.49692	1.05027	-	-
rs9465871	C	T	1.1	1.2e-40	0.265755	0.260736	0.177932	0.255043	0.626324	0.47123			1.02555	1.49692	1.04433	-	-
rs10946403	G	A	1.15	1.36e-09	0.26635	0.258691	0.177932	0.24928	0.604387	0.468254			1.01925	1.49358	1.042	-	-
rs2328549	T	A	1.19	1.69e-08	0.211058	0.214724	0.125249	0.190202	0.270045	0.516865			1.02961	1.49692	1.06848	-	-
rs72832303	G	A	1.38	8.7e-12	0.0160523	0.00204499	0.0168986	0.00864553	0.00075643	0			-	1.68511	1.10965	-	-
rs9358357	G	A	1.15	5.59e-10	0.25981	0.251534	0.176938	0.253602	0.605144	0.468254			7.84958	-	1.85672	21.2212	#DIV/0!
rs9368224	A	T	1.15	5.51e-10	0.25981	0.251534	0.175944	0.253602	0.605144	0.468254			1.0329	1.46837	1.02448	-	-
rs9358358	C	A	1.15	8.36e-10	0.20868	0.212679	0.125249	0.200288	0.298033	0.467262			1.0329	1.47666	1.02448	-	-
rs9460550	A	G	1.15	6.97e-10	0.25981	0.251534	0.175944	0.253602	0.604387	0.468254			-	1.66612	1.0419	-	-
rs9356746	C	T	1.15	7.7e-10	0.209869	0.212679	0.125249	0.17147	0.161876	0.467262			1.0329	1.47666	1.02448	-	-
rs9350272	G	A	1.28	4.73e-14	0.259215	0.251534	0.175944	0.24928	0.628593	0.459325			-	1.67562	1.22394	1.29648	-
rs61128991	T	G	1.21	5.91e-10	0.30975	0.267894	0.215706	0.288184	0.62708	0.459325			1.03054	1.47328	1.03986	-	-
rs9368225	A	G	1.21	4.85e-10	0.312128	0.266871	0.215706	0.288184	0.601362	0.459325			1.15624	1.43598	1.07484	-	-
rs9368226	C	T	1.16	1.34e-10	0.260404	0.239264	0.177932	0.246398	0.537065	0.460317			1.16959	1.44701	1.08309	-	-
rs6903175	G	A	1.21	5.65e-10	0.310345	0.258691	0.217694	0.292507	0.619516	0.459325			1.08836	1.4635	1.05684	-	-
rs6903744	A	G	1.26	1.73e-10	0.205707	0.199387	0.127237	0.165706	0.102874	0.458333			1.19967	1.4256	1.06098	-	-
rs12111351	G	T	1.16	6.47e-11	0.310939	0.258691	0.217694	0.292507	0.621029	0.459325			1.0317	1.61673	1.2414	1.9996	-
rs9356747	A	T	1.16	1.06e-10	0.310345	0.258691	0.218688	0.295389	0.655825	0.459325			1.20197	1.42833	1.06302	-	-
rs9356748	A	T	1.16	1.21e-10	0.207491	0.201431	0.127237	0.170029	0.125567	0.458333			1.19967	1.41912	1.05063	-	-
rs7767391	C	T	1.27	7.3e-14	0.258026	0.241309	0.177932	0.242075	0.529501	0.459325			1.03009	1.63074	1.22033	1.65243	-
rs7747752	C	G	1.16	5.59e-11	0.310939	0.260736	0.218688	0.293948	0.61649	0.459325			1.06928	1.45014	1.06589	-	-
rs4712537	A	C	1.21	6.62e-10	0.309156	0.256646	0.218688	0.289625	0.634644	0.459325			1.19254	1.42184	1.0578	-	-
rs9942459	C	T	0.924	5.7e-09	0.304994	0.213701	0.340954	0.262248	0.0832073	0.0109127			1.2046	1.41369	1.06743	-	-
rs9942429	A	G	0.924	6.8e-09	0.3044	0.213701	0.33996	0.262248	0.0832073	0.0109127			1.4272	-	1.163	3.66547	27.9485
rs12197544	C	T	0.923	4.9e-09	0.304994	0.213701	0.33996	0.262248	0.0832073	0.0109127			1.42441	-	1.16073	3.65833	27.8941
rs7741604	C	A	1.13	3.4e-11	0.191439	0.193252	0.130219	0.15562	0.0075643	0.406746			1.4272	-	1.163	3.66547	27.9485
rs72832309	G	T	1.13	7.1e-12	0.190844	0.192229	0.130219	0.158501	0.03177	0.401786			-	1.47013	1.23017	25.3082	-
rs4712538	C	A	0.926	3.7e-09	0.294293	0.202454	0.333002	0.26513	0.0900151	0.00992063			-	1.46557	1.20405	6.00705	-
rs11753021	C	T	1.07	7.9e-09	0.453032	0.611452	0.40159	0.446686	0.266263	0.68254			1.45363	-	1.10999	3.26937	29.6647
rs11753041	C	T	1.07	5.6e-09	0.446492	0.595092	0.402584	0.443804	0.248865	0.68254			-	1.12809	1.01421	1.70144	-
rs56017320	T	C	1.13	1e-11	0.189655	0.178937	0.129225	0.164265	0.0310136	0.334325			-	1.10907	1.00606	1.79411	-
rs9688471	T	C	1.13	3.6e-10	0.187872	0.179959	0.129225	0.164265	0.0310136	0.335317			1.0599	1.46764	1.15457	6.11522	-
rs9350276	T	C	1.07	6.8e-09	0.446492	0.595092	0.400596	0.446686	0.267776	0.679563			1.04397	1.45383	1.14371	6.05771	-
rs9688952	A	G	1.07	6.9e-09	0.445898	0.59407	0.399602	0.443804	0.24357	0.683532			-	1.11457	-	1.66741	-
rs72832313	C	T	1.13	1.1e-11	0.193817	0.248466	0.131213	0.172911	0.0347958	0.334325			-	1.11585	1.00472	1.83067	-
rs72832315	A	C	1.13	9.6e-12	0.189061	0.177914	0.129225	0.168588	0.0143722	0.334325			-	1.47712	1.12091	5.57013	-
rs4644038	A	G	0.933	1.2e-08	0.363853	0.232106	0.44831	0.361671	0.397126	0.196429			1.06265	1.46304	1.12144	13.1546	-
rs56251119	T	C	1.14	4e-09	0.1522	0.155419	0.0874751	0.126801	0.00832073	0.335317			1.56761	-	1.00603	-	1.85234
rs4475313	T	C	0.933	1.2e-08	0.370392	0.247444	0.44831	0.360231	0.385779	0.196429			-	1.73992	1.2003	18.2916	-
rs118099849	A	G	1.14	5.2e-09	0.152794	0.155419	0.0884692	0.14121	0.0582451	0.335317			1.49688	-	1.02821	-	1.88563
rs7747724	C	T	0.933	1.2e-08	0.376932	0.319018	0.450298	0.365994	0.432678	0.197421			-	1.72709	1.08203	2.6233	-
rs4712539	A	C	0.933	1.2e-08	0.376338	0.319018	0.449304	0.363112	0.403933	0.197421			1.18154	-	1.02989	-	1.90928
rs2819990	C	G	0.928	5.5e-10	0.437574	0.338446	0.49503	0.402017	0.444024	0.197421			1.17967	-	1.03642	-	1.90627
rs10946405	T	C	0.924	9.7e-10	0.292509	0.204499	0.335984	0.289625	0.192133	0.19246			1.29289	-	1.08845	-	2.21646
rs9465879	A	G	0.932	9.1e-09	0.372176	0.248466	0.44831	0.357349	0.35174	0.196429			1.43037	-	1.00996	1.52243	1.51984
rs2745929	C	T	0.928	4.5e-10	0.432224	0.268916	0.49503	0.407781	0.428896	0.196429			1.49789	-	1.04149	1.0581	1.89471
rs72832323	A	G	1.14	3.1e-09	0.152794	0.155419	0.0884692	0.128242	0.00680787	0.335317			1.60728	-	1.05994	1.00776	2.20041
rs72832325	T	G	1.14	2.6e-09	0.1522	0.155419	0.0884692	0.129683	0.0121029	0.33631			-	1.72709	1.19145	22.4438	-
rs55987458	C	A	1.14	3.4e-09	0.159334	0.225971	0.0904573	0.145533	0.164145	0.337302			-	1.72037	1.17363	12.5755	-
rs6909558	T	C	1.14	3.5e-09	0.159334	0.225971	0.0904573	0.145533	0.164145	0.337302			-	1.76143	1.09483	-	-
rs6910326	T	C	1.08	4.6e-10	0.566587	0.732106	0.503976	0.59366	0.571104	0.802579			-	1.76143	1.09483	-	-
rs12664021	T	C	1.14	3.6e-09	0.159334	0.225971	0.0904573	0.146974	0.164902	0.337302			-	1.12423	-	-	-
rs72832326	G	A	1.14	3.5e-09	0.166468	0.241309	0.0904573	0.146974	0.164902	0.337302			-	1.76143	1.0841	-	-
rs9465883	G	A	0.932	9.6e-09	0.373365	0.248466	0.44831	0.35879	0.380484	0.197421			-	1.8403	1.13264	1.0095	-
rs4712540	A	G	1.08	4.7e-10	0.565993	0.732106	0.50497	0.59366	0.570348	0.802579			1.50268	-	1.04062	-	1.89122
rs4351239	T	C	1.08	3.9e-10	0.566587	0.732106	0.50497	0.59366	0.571861	0.802579			-	1.12084	-	-	-
rs12190376	G	A	0.933	1.9e-08	0.37396	0.248466	0.44831	0.35879	0.381241	0.197421			-	1.12202	-	-	-
rs57087943	T	C	1.14	6e-09	0.160119	0.226994	0.0904573	0.146974	0.164145	0.337302			1.50507	-	1.04228	-	1.89423
rs59840719	C	T	1.14	7.6e-09	0.15874	0.226994	0.0904573	0.148415	0.17171	0.33631			-	1.77011	1.08944	-	-
rs4710946	T	C	1.08	3.7e-10	0.567776	0.732106	0.50497	0.59366	0.571861	0.802579			-	1.75486	1.06957	-	-
rs60893008	T	C	1.14	3.5e-09	0.159334	0.224949	0.0914513	0.145533	0.164145	0.33631			-	1.12438	-	-	-
rs4510656	A	C	0.932	7.2e-09	0.369048	0.242331	0.447316	0.351585	0.355522	0.196429			-	1.74228	1.09483	-	-
rs7452218	T	C	1.14	3.7e-09	0.159334	0.225971	0.0904573	0.145533	0.164145	0.33631			1.52291	-	1.04967	1.03804	1.87879
rs34801493	A	G	0.932	7.5e-09	0.371581	0.248466	0.447316	0.35879	0.381241	0.196429			-	1.76143	1.09483	-	-
rs72832335	G	A	1.14	4.4e-09	0.159334	0.226994	0.0914513	0.146974	0.17171	0.340278			1.4955	-	1.03565	-	1.89169
rs9465888	A	T	0.932	6.7e-09	0.371581	0.248466	0.447316	0.360231	0.381241	0.196429			-	1.74228	1.0841	-	-
rs7453352	T	C	0.931	2.5e-09	0.371581	0.248466	0.447316	0.360231	0.380484	0.196429			1.4955	-	1.03151	-	1.89169
rs9465889	C	T	0.931	6.3e-09	0.371581	0.248466	0.447316	0.367435	0.388048	0.196429			1.4955	-	1.03151	-	1.89169
rs9465890	A	G	0.925	5.7e-09	0.289536	0.204499	0.333996	0.275216	0.139939	0.19246			1.4955	-	1.01128	-	1.89169
rs72832338	A	G	1.14	4e-09	0.153389	0.154397	0.0884692	0.131124	0.0234493	0.335317			1.41583	-	1.05203	2.06901	1.50439
rs4493738	G	A	1.14	3.5e-09	0.158145	0.225971	0.0884692	0.129683	0.0121029	0.33631			-	1.73381	1.1698	6.54129	-
rs6910215	T	C	0.932	8.2e-09	0.371581	0.248466	0.44831	0.360231	0.380484	0.196429			-	1.78757	1.21947	13.0667	-
rs72832344	T	C	1.14	4.1e-09	0.151605	0.154397	0.0884692	0.131124	0.00680787	0.335317			1.4955	-	1.03151	-	1.89169
rs72832348	T	C	1.14	3.7e-09	0.152794	0.156442	0.0884692	0.132565	0.00680787	0.333333			-	1.71365	1.1562	22.2691	-
rs72832359	G	A	1.13	2.2e-08	0.151605	0.153374	0.0854871	0.134006	0.00680787	0.328373			-	1.72709	1.1526	22.4438	-
rs12665734	G	A	1.13	2.4e-08	0.151605	0.152352	0.0854871	0.134006	0.00680787	0.328373			-	1.77343	1.13133	22.2691	-
rs72832371	T	C	1.13	1.8e-08	0.154578	0.152352	0.0864811	0.154179	0.164902	0.325397			-	1.77343	1.13133	22.2691	-
rs72832373	A	G	1.13	2.2e-08	0.154578	0.152352	0.0854871	0.146974	0.102118	0.325397			1.01461	1.78742	1.00259	-	-
rs60568948	C	T	1.13	2.1e-08	0.154578	0.152352	0.0874752	0.158501	0.192133	0.329365			1.01461	1.8082	1.05174	1.51372	-
rs11967047	C	T	1.13	1.8e-08	0.160523	0.224949	0.0874752	0.157061	0.192133	0.330357			1.01461	1.76711	-	-	-
rs11967068	C	T	1.13	1.7e-08	0.160523	0.224949	0.0874752	0.157061	0.192133	0.330357			-	1.83507	1.02204	-	-
rs72832379	A	G	1.14	6.8e-09	0.151605	0.153374	0.084493	0.129683	0.00680787	0.326389			-	1.83507	1.02204	-	-
rs9350294	C	T	1.07	1.1e-08	0.576694	0.58589	0.645129	0.551873	0.326778	0.709325			-	1.79429	1.16904	22.2691	-
rs6938755	G	A	1.07	1.7e-08	0.58264	0.575665	0.645129	0.556196	0.389561	0.71131			-	-	1.04498	1.76479	-
rs3094663	C	T	1.03	3.66e-08	0.737812	0.703476	0.739563	0.775216	0.742057	0.696429			1.01212	-	1.04754	1.49563	-
rs3094225	A	G	1.04	2.12e-10	0.834721	0.720859	0.746521	0.789625	0.580182	0.525794			1.04881	-	-	-	1.05942
rs2073721	G	A	1.04	1.6e-10	0.824019	0.682004	0.784294	0.814121	0.869894	0.675595			1.15795	1.11815	1.05711	1.43872	1.58754
rs2073723	C	T	1.04	1.72e-08	0.823424	0.683027	0.784294	0.814121	0.869138	0.676587			1.20823	1.05065	1.01216	-	1.21969
rs1065461	C	T	1.04	1.57e-10	0.824019	0.682004	0.784294	0.814121	0.869138	0.676587			1.20555	1.04989	1.01143	-	1.21703
rs3130931	C	T	1.04	1.03e-08	0.781213	0.542945	0.732604	0.792507	0.864599	0.657738			1.20823	1.05065	1.01216	-	1.21791
rs3130501	G	A	1.04	3.48e-08	0.824614	0.682004	0.7833	0.814121	0.869894	0.676587			1.43884	1.06635	-	-	1.18773
rs9468919	A	G	1.07	1.89e-08	0.197979	0.0838446	0.138171	0.18732	0.255673	0.0347222			1.2091	1.05274	1.01289	-	1.21878
rs1077394	T	C	1.04	7.64e-10	0.711058	0.739264	0.664016	0.606628	0.518911	0.689484			2.36126	1.43285	1.0569	-	5.70179
rs3134954	T	C	1.06	2.23e-08	0.901308	0.91411	0.89165	0.95245	0.98941	0.920635			-	1.07085	1.17215	1.37029	1.03129
rs3130342	C	A	1.06	5.14e-09	0.900713	0.91411	0.892644	0.951009	0.990166	0.917659			-	1.01083	-	-	-
rs3130279	G	A	1.06	1.16e-08	0.898335	0.91411	0.889662	0.951009	0.972769	0.90873			-	1.00904	-	-	-
rs3134604	G	C	1.06	9.38e-09	0.897741	0.913088	0.89662	0.945245	0.972769	0.923611			-	1.00975	-	-	-
rs3134943	C	T	1.06	7.53e-09	0.883472	0.89775	0.889662	0.894813	0.94705	0.856151			-	1.00125	-	-	-
rs3132946	G	A	1.06	4.5e-08	0.944643	0.973415	0.887674	0.956772	0.992436	0.993056			-	-	-	-	1.03191
rs3806155	T	A	1.15	2.53e-08	0.00237812	0	0.0218688	0.00432277	0.00151286	0.00496032			-	1.06418	-	-	-
rs2395163	C	T	1.05	1.34e-11	0.234245	0.209611	0.197813	0.226225	0.0892587	0.0873016			#DIV/0!	-	-	1.57194	-
rs3129852	A	G	1.13	4.5e-08	0.871581	0.781186	0.814115	0.900576	0.812405	0.869048			1.11752	1.18417	1.03545	2.62434	2.68317
rs3135341	A	C	1.13	4.73e-08	0.870987	0.781186	0.814115	0.900576	0.812405	0.869048			1.11572	1.07059	-	1.07284	1.00292
rs3135334	T	C	1.13	4.75e-08	0.870987	0.782209	0.814115	0.900576	0.811649	0.869048			1.11495	1.06986	-	1.07211	1.00223
rs9268633	G	A	1.13	4.29e-08	0.871581	0.781186	0.814115	0.900576	0.812405	0.869048			1.1135	1.06986	-	1.07311	1.00223
rs3763321	G	T	1.13	4.5e-08	0.871581	0.781186	0.814115	0.900576	0.812405	0.869048			1.11572	1.07059	-	1.07284	1.00292
rs3129880	C	T	1.12	3.34e-08	0.912604	0.880368	0.766402	0.840058	0.813918	0.962302			1.11572	1.07059	-	1.07284	1.00292
rs3129882	A	G	1.04	8.05e-09	0.44887	0.473415	0.554672	0.580692	0.567322	0.368056			1.03662	1.19076	1.08636	1.12125	-
rs3129883	C	T	1.12	8.3e-09	0.833532	0.702454	0.733598	0.802594	0.723147	0.798611			-	-	-	-	1.21957
rs3129886	C	T	1.12	9.01e-09	0.833532	0.702454	0.732604	0.802594	0.72239	0.798611			1.1866	1.13622	1.03855	1.15265	1.04373
rs2239802	G	C	1.12	2.23e-08	0.843044	0.792434	0.780318	0.818444	0.725416	0.806548			1.1866	1.13777	1.03855	1.15385	1.04373
rs7196	T	A	1.12	2.28e-08	0.843044	0.792434	0.780318	0.818444	0.725416	0.806548			1.06387	1.08039	1.03006	1.16215	1.04525
rs2395182	T	G	1.12	1.96e-08	0.843044	0.792434	0.780318	0.818444	0.725416	0.806548			1.06387	1.08039	1.03006	1.16215	1.04525
rs7382085	A	G	1.12	2.76e-08	0.820452	0.684049	0.781312	0.809798	0.6059	0.6875			1.06387	1.08039	1.03006	1.16215	1.04525
rs3135385	G	A	1.12	2.25e-08	0.821046	0.684049	0.781312	0.809798	0.6059	0.6875			1.19941	1.05009	1.01316	1.3541	1.19338
rs9268833	T	C	1.13	6.99e-11	0.248514	0.207566	0.276342	0.399135	0.229198	0.300595			1.20027	1.05086	1.01389	1.35509	1.19425
rs9268834	A	C	1.13	6.39e-11	0.249108	0.207566	0.277336	0.399135	0.229198	0.300595			1.19728	-	-	1.08427	-
rs9268835	A	G	1.14	1.37e-11	0.249703	0.207566	0.277336	0.399135	0.229198	0.301587			1.20014	-	-	1.08687	-
rs6903608	T	C	1.04	2.05e-08	0.514269	0.625767	0.697813	0.770893	0.619516	0.611111			1.203	-	-	1.08946	-
rs9268838	A	G	1.13	7.49e-11	0.248514	0.207566	0.276342	0.393372	0.189107	0.301587			-	-	-	-	-
rs9268839	G	A	1.11	4.02e-09	0.321641	0.375256	0.451292	0.492795	0.236006	0.354167			1.19728	-	-	1.31414	-
rs9268846	G	C	1.11	3.32e-08	0.301427	0.364008	0.33996	0.432277	0.268533	0.347222			-	-	-	1.36285	-
rs9268849	T	C	1.11	9.65e-09	0.262782	0.297546	0.327038	0.410663	0.193646	0.3125			-	-	-	1.1225	-
rs9268853	C	T	1.11	8.44e-09	0.258026	0.297546	0.321074	0.410663	0.19289	0.3125			-	-	-	1.35702	-
rs9268858	C	T	1.11	1.01e-08	0.258026	0.297546	0.321074	0.410663	0.19289	0.3125			-	-	-	1.33769	-
rs9268864	A	T	1.11	1.06e-08	0.258026	0.297546	0.321074	0.412104	0.19289	0.311508			-	-	-	1.33769	-
rs7747529	A	G	1.11	1.04e-08	0.258026	0.297546	0.321074	0.410663	0.19289	0.311508			-	-	-	1.33769	-
rs9268877	G	A	1.04	2.23e-08	0.448276	0.556237	0.5666	0.68732	0.578669	0.572421			-	-	-	1.33769	-
rs9268889	G	A	1.11	8.76e-09	0.257432	0.299591	0.322068	0.412104	0.193646	0.3125			-	-	-	-	-
rs9268905	C	G	1.11	1.05e-08	0.257432	0.296524	0.321074	0.410663	0.195159	0.311508			-	-	-	1.32939	-
rs9268906	G	A	1.11	8e-09	0.258026	0.297546	0.321074	0.410663	0.19289	0.311508			-	-	-	1.31909	-
rs9268923	T	C	1.04	6.41e-09	0.258026	0.297546	0.321074	0.410663	0.19289	0.311508			-	-	-	1.33769	-
rs2395185	T	G	1.04	3.27e-09	0.258026	0.298569	0.321074	0.410663	0.192133	0.310516			-	-	-	1.33769	-
rs2395186	G	C	1.11	1.15e-08	0.258026	0.298569	0.322068	0.413545	0.19289	0.311508			-	-	-	1.34296	-
rs2894257	C	G	1.11	2.39e-08	0.346093	0.297546	0.321074	0.410663	0.19289	0.311508			-	-	-	1.33769	-
rs9268969	T	C	1.11	1.17e-08	0.258026	0.298569	0.321074	0.412104	0.19289	0.3125			1.16316	1.07792	-	1.79425	1.11102
rs9268970	A	C	1.11	1.19e-08	0.258026	0.298569	0.321074	0.412104	0.19289	0.3125			-	-	-	1.33769	-
rs9391781	C	G	1.11	1.08e-08	0.258026	0.297546	0.321074	0.410663	0.19289	0.311508			-	-	-	1.33769	-
rs28654725	G	A	1.11	3.41e-08	0.258026	0.297546	0.324056	0.414986	0.194402	0.310516			-	-	-	1.33769	-
rs28895224	G	A	1.11	3.62e-08	0.258026	0.297546	0.324056	0.416427	0.195159	0.310516			-	-	-	1.32728	-
rs77244909	C	A	1.11	1.1e-08	0.258026	0.322086	0.34493	0.455331	0.21407	0.330357			-	-	-	1.32213	-
rs28895234	G	A	1.11	2.4e-08	0.257432	0.297546	0.321074	0.410663	0.19289	0.311508			-	-	-	1.20534	-
rs9405038	T	G	1.11	2.43e-08	0.256243	0.294479	0.317097	0.407781	0.192133	0.296627			-	-	-	1.33461	-
rs9380306	G	A	1.11	1.83e-08	0.258026	0.297546	0.322068	0.413545	0.193646	0.311508			-	-	-	1.33367	-
rs9368726	C	T	1.11	1.1e-08	0.258026	0.296524	0.321074	0.410663	0.19289	0.310516			-	-	-	1.33246	-
rs9405108	T	C	1.11	1.06e-08	0.258026	0.298569	0.32008	0.410663	0.19289	0.311508			-	-	-	1.33769	-
rs9391877	T	G	1.11	1.06e-08	0.258026	0.298569	0.321074	0.410663	0.19289	0.311508			-	-	-	1.33769	-
rs9405109	C	T	1.11	1.17e-08	0.239596	0.298569	0.321074	0.410663	0.19289	0.311508			-	-	-	1.33769	-
rs9286790	A	G	1.11	1.06e-08	0.257432	0.300613	0.323062	0.412104	0.195915	0.314484			-	-	-	1.24214	-
rs9348886	T	C	1.11	7.01e-09	0.258026	0.297546	0.321074	0.410663	0.19289	0.311508			-	-	-	1.31399	-
rs12215261	T	C	1.11	5.66e-09	0.258621	0.296524	0.319085	0.410663	0.19289	0.310516			-	-	-	1.33769	-
rs12215313	T	C	1.11	1.89e-08	0.258333	0.293456	0.321074	0.409222	0.185325	0.309524			-	-	-	1.34077	-
rs13211921	G	T	1.11	3.67e-09	0.321046	0.375256	0.451292	0.492795	0.244327	0.352183			-	-	-	1.39395	-
rs9391879	T	C	1.11	3.59e-09	0.322235	0.372188	0.450298	0.492795	0.244327	0.352183			-	-	-	1.314	-
rs9378264	A	G	1.11	3.94e-09	0.322235	0.376278	0.450298	0.492795	0.244327	0.353175			-	-	-	1.31887	-
rs28895242	C	G	1.11	3.66e-09	0.401335	0.375256	0.451292	0.495677	0.244327	0.353175			-	-	-	1.31887	-
rs28732244	T	C	1.11	6.22e-09	0.318668	0.375256	0.451292	0.491354	0.245083	0.353175			1.0695	-	-	1.64262	1.13636
rs12207473	C	A	1.11	4.14e-09	0.319857	0.375256	0.451292	0.494236	0.244327	0.353175			-	-	-	1.30025	-
rs12195582	T	C	1.11	4.87e-09	0.332342	0.432515	0.498012	0.523055	0.313918	0.420635			-	-	-	1.30914	-
rs12195589	T	C	1.11	4.68e-09	0.321641	0.375256	0.450298	0.495677	0.244327	0.353175			-	-	-	1.05869	-
rs28895255	T	C	1.11	4.1e-09	0.322235	0.373211	0.449304	0.495677	0.244327	0.353175			-	-	-	1.31644	-
rs28895257	G	A	1.11	3.75e-09	0.322235	0.372188	0.449304	0.495677	0.244327	0.35119			-	-	-	1.31887	-
rs28895258	T	C	1.11	3.75e-09	0.322235	0.372188	0.449304	0.495677	0.244327	0.35119			-	-	-	1.31887	-
rs28895261	A	G	1.11	5.97e-09	0.322235	0.374233	0.450298	0.494236	0.245083	0.352183			-	-	-	1.31887	-
rs9405112	A	G	1.11	6.32e-09	0.258026	0.297546	0.321074	0.410663	0.194402	0.311508			-	-	-	1.3148	-
rs17209950	A	G	1.11	7.41e-09	0.259215	0.296524	0.323062	0.412104	0.202723	0.311508			-	-	-	1.32728	-
rs17203612	T	A	1.11	4.38e-09	0.340071	0.398773	0.463221	0.5	0.257943	0.37996			-	-	-	1.27867	-
rs17203619	C	T	1.11	6.76e-09	0.321641	0.375256	0.450298	0.494236	0.244327	0.352183			-	-	-	1.3184	-
rs17203626	A	G	1.11	6.02e-09	0.322235	0.376278	0.449304	0.494236	0.244327	0.352183			-	-	-	1.31644	-
rs17203636	A	G	1.11	4.28e-09	0.322235	0.375256	0.449304	0.494236	0.245083	0.352183			-	-	-	1.31887	-
rs29001652	G	A	1.11	4.08e-09	0.32283	0.373211	0.449304	0.494236	0.245083	0.352183			-	-	-	1.3148	-
rs29001478	A	G	1.11	4.35e-09	0.321641	0.374233	0.449304	0.494236	0.245083	0.352183			-	-	-	1.31723	-
rs28732246	A	G	1.11	4.08e-09	0.322235	0.375256	0.449304	0.494236	0.246596	0.352183			-	-	-	1.31237	-
rs29001568	A	G	1.11	4.99e-09	0.32283	0.375256	0.450298	0.494236	0.244327	0.353175			-	-	-	1.30673	-
rs35007143	A	T	1.11	1.52e-09	0.32283	0.373211	0.449304	0.488473	0.240545	0.350198			-	-	-	1.3213	-
rs34207893	C	T	1.11	1.35e-08	0.322235	0.373211	0.449304	0.489914	0.239788	0.348214			-	-	-	1.34208	-
rs4457186	G	A	1.11	1.25e-08	0.322235	0.370143	0.44831	0.485591	0.239788	0.34623			-	-	-	1.34383	-
rs9394098	T	C	1.11	4.05e-09	0.322235	0.357873	0.447316	0.491354	0.233737	0.347222			-	-	-	1.34383	-
rs9394099	T	G	1.11	3.23e-09	0.322235	0.368098	0.444334	0.492795	0.239788	0.34623			-	-	-	1.37863	-
rs9394101	G	A	1.11	8.03e-09	0.345422	0.416155	0.496024	0.521614	0.326021	0.390873			-	-	-	1.34383	-
rs5018660	G	A	1.11	4.32e-09	0.321641	0.373211	0.446322	0.491354	0.238275	0.35119			-	-	-	1.05951	-
rs1964995	C	T	1.11	3.94e-09	0.29132	0.365031	0.451292	0.491354	0.239032	0.353175			-	-	-	1.34987	-
rs5020946	T	G	1.11	3.17e-09	0.307967	0.365031	0.445328	0.487032	0.238275	0.348214			-	-	-	1.21875	-
rs13194770	T	C	1.11	5.44e-09	0.30975	0.351738	0.44334	0.476945	0.234493	0.335317			-	-	-	1.29248	-
rs554742089	T	C	1.13	2.58e-08	0.199762	0.186094	0.180915	0.216138	0.119516	0.0843254			-	-	-	1.32094	-
rs28599891	G	C	1.11	2.03e-08	0.510107	0.555215	0.644135	0.690202	0.602118	0.553571			1.07345	1.10418	-	1.67143	2.36894
rs75259234	T	C	1.11	5.77e-09	0.310345	0.356851	0.446322	0.481268	0.234493	0.345238			-	-	-	-	-
rs35118762	T	C	1.14	1.88e-08	0.124405	0.0838446	0.159046	0.208934	0.0355522	0.12004			-	-	-	1.32347	-
rs34928543	C	G	1.15	7.21e-09	0.124257	0.0746421	0.147117	0.18732	0.0332829	0.105159			1.48375	-	-	3.49921	1.03636
rs28366294	A	G	1.12	1.96e-08	0.2283	0.254601	0.287276	0.334294	0.140696	0.280754			1.6647	-	-	3.73335	1.18161
rs28366295	C	T	1.12	1.96e-08	0.2283	0.254601	0.287276	0.334294	0.140696	0.280754			-	-	-	1.62265	-
rs28366296	A	C	1.11	2.53e-08	0.2283	0.254601	0.287276	0.334294	0.140696	0.279762			-	-	-	1.62265	-
rs36083025	T	A	1.15	1.19e-08	0.124257	0.0644172	0.127237	0.158501	0.0272315	0.0853175			-	-	-	1.62265	-
rs28366297	C	G	1.11	2.74e-08	0.2283	0.256646	0.28827	0.324207	0.13767	0.281746			1.92894	-	-	4.56299	1.45641
rs2760976	T	C	1.15	8.24e-09	0.124257	0.0613497	0.139165	0.162824	0.0287443	0.0972222			-	-	-	1.65831	-
rs28366298	C	A	1.11	3.03e-08	0.228894	0.261759	0.309145	0.357349	0.142965	0.308532			2.02539	-	-	4.32283	1.27807
rs28366299	A	T	1.11	4.46e-08	0.228894	0.248466	0.2833	0.315562	0.136157	0.262897			-	-	-	1.60105	-
rs28366301	A	G	1.11	4.64e-08	0.228894	0.248466	0.284294	0.318444	0.134644	0.265873			-	-	-	1.6811	-
rs28366302	C	G	1.11	2e-08	0.228894	0.261759	0.292247	0.337176	0.145234	0.293651			-	-	-	1.69999	-
rs28366303	G	C	1.11	1.68e-08	0.228894	0.258691	0.289264	0.332853	0.139183	0.284722			-	-	-	1.57603	-
rs35074855	G	C	1.16	5.59e-09	0.124257	0.0613497	0.135189	0.175793	0.03177	0.0952381			-	-	-	1.64455	-
rs28366312	C	T	1.11	2.22e-08	0.2283	0.263804	0.287276	0.338617	0.142965	0.277778			2.02539	-	-	3.91113	1.3047
rs28366313	A	G	1.11	2.27e-08	0.2283	0.266871	0.287276	0.338617	0.142965	0.276786			-	-	-	1.59689	-
rs28366315	T	C	1.11	1.52e-08	0.227705	0.268916	0.295229	0.34438	0.143722	0.282738			-	-	-	1.59689	-
rs28366316	C	T	1.11	1.95e-08	0.2283	0.277096	0.300199	0.357349	0.145234	0.289683			-	-	-	1.58435	-
rs35525122	A	C	1.14	9.15e-09	0.124257	0.0817996	0.158052	0.197406	0.0355522	0.116071			-	-	-	1.57194	-
rs35265698	G	C	1.14	1.36e-08	0.124257	0.0848671	0.159046	0.207493	0.0355522	0.12004			1.51904	-	-	3.49505	1.07052
rs28366319	A	G	1.12	3.09e-09	0.2283	0.286299	0.300199	0.354467	0.145991	0.301587			1.46413	-	-	3.49505	1.03513
rs28366320	A	G	1.12	3.16e-10	0.338882	0.302658	0.430417	0.491354	0.212557	0.35119			-	-	-	1.56379	-
rs2760980	A	G	1.14	3.45e-08	0.177976	0.0766871	0.148111	0.198847	0.0363086	0.110119			1.11969	-	-	1.59431	-
rs2760985	A	G	1.14	6.79e-09	0.11415	0.0817996	0.159046	0.190202	0.0370651	0.0595238			2.32081	1.20164	-	4.90176	1.61622
rs2454139	C	G	1.14	1.3e-08	0.124257	0.0848671	0.15507	0.197406	0.0378215	0.119048			1.39548	-	-	3.07972	1.91772
rs34039593	G	T	1.14	1.64e-08	0.124257	0.0828221	0.158052	0.207493	0.0378215	0.117063			1.46413	-	-	3.28535	1.04375
rs2647062	C	A	1.14	1.49e-08	0.124257	0.0756646	0.147117	0.188761	0.0355522	0.109127			1.50029	-	-	3.28535	1.06145
rs558721	T	C	1.14	1.25e-08	0.124257	0.0858896	0.157058	0.20317	0.0370651	0.117063			1.64221	-	-	3.49505	1.13864
rs679242	T	G	1.14	9.61e-09	0.124257	0.0889571	0.166004	0.216138	0.0385779	0.128968			1.4467	-	-	3.3524	1.06145
rs2647066	T	C	1.14	1.55e-08	0.124257	0.0889571	0.167992	0.208934	0.0400908	0.12996			1.39682	-	-	3.22093	-
rs601945	G	A	1.14	1.99e-08	0.11415	0.0817996	0.156064	0.188761	0.0378215	0.0585317			1.39682	-	-	3.09939	-
rs532965	G	T	1.14	1.2e-08	0.124851	0.0848671	0.156064	0.214697	0.0930408	0.12004			1.39548	-	-	3.01812	1.95022
rs112485576	A	C	1.14	1.24e-08	0.11415	0.0817996	0.156064	0.197406	0.0907716	0.0625			1.47114	-	-	1.3419	1.04008
rs3997872	A	T	1.14	1.39e-08	0.11415	0.0817996	0.15507	0.197406	0.091528	0.0664683			1.39548	-	-	1.25755	1.8264
rs3129751	C	A	1.14	1.36e-08	0.11415	0.0817996	0.15507	0.198847	0.0907716	0.0654762			1.39548	-	-	1.24716	1.71736
rs3104413	G	C	1.14	7.82e-09	0.124257	0.0848671	0.15507	0.216138	0.0945537	0.124008			1.39548	-	-	1.25755	1.74338
rs3129753	C	G	1.14	9.11e-09	0.124257	0.0858896	0.157058	0.216138	0.0945537	0.124008			1.46413	-	-	1.31414	1.00201
rs6605556	G	A	1.14	1.7e-08	0.124257	0.0858896	0.154076	0.213256	0.0930408	0.119048			1.4467	-	-	1.31414	1.00201
rs6931277	T	A	1.14	9.62e-09	0.124257	0.0858896	0.157058	0.216138	0.0937973	0.123016			1.4467	-	-	1.33551	1.04375
rs9271366	A	G	1.05	1.33e-08	0.882283	0.743354	0.877734	0.933718	0.873676	0.838294			1.4467	-	-	1.32474	1.01009
rs9271408	T	C	1.11	3.73e-08	0.2283	0.292434	0.304175	0.373199	0.184569	0.31746			1.18689	1.00518	-	1.00985	1.05247
rs9271409	C	G	1.11	3.85e-08	0.2283	0.294479	0.304175	0.373199	0.185325	0.31746			-	-	-	1.23693	-
rs9271411	A	G	1.11	3.79e-08	0.2283	0.296524	0.304175	0.37464	0.185325	0.316468			-	-	-	1.23189	-
rs9271416	A	G	1.11	3.92e-08	0.228894	0.291411	0.304175	0.373199	0.185325	0.311508			-	-	-	1.23189	-
rs9271426	A	G	1.11	3.78e-08	0.228894	0.291411	0.305169	0.378963	0.187595	0.3125			-	-	-	1.23509	-
rs9271430	C	T	1.11	3.95e-08	0.2283	0.291411	0.303181	0.378963	0.188351	0.310516			-	-	-	1.22015	-
rs9272775	C	T	1.12	1.13e-08	0.281807	0.289366	0.327038	0.373199	0.212557	0.371032			-	-	-	1.2121	-
rs3188543	A	C	1.11	3.42e-08	0.2283	0.295501	0.308151	0.380403	0.19289	0.31746			-	-	-	1.3258	-
rs1048419	C	T	1.11	2.22e-08	0.2283	0.278119	0.287276	0.35879	0.179274	0.296627			-	-	-	1.18358	-
rs9272951	C	A	1.11	3.43e-08	0.2283	0.164622	0.228628	0.291066	0.122542	0.197421			-	-	-	1.27347	-
rs9272955	A	T	1.11	2.19e-08	0.2283	0.193252	0.254473	0.322767	0.136914	0.236111			1.38681	-	-	1.86304	1.15641
rs9272957	A	G	1.11	1.47e-08	0.2283	0.193252	0.253479	0.325648	0.13767	0.238095			1.18136	-	-	1.66747	-
rs1064993	A	G	1.11	2.31e-08	0.228894	0.202454	0.257455	0.331412	0.143722	0.248016			1.18136	-	-	1.65831	-
rs1065043	T	C	1.11	2.47e-08	0.2283	0.220859	0.271372	0.337176	0.152042	0.272817			1.1306	-	-	1.59262	-
rs1065044	T	C	1.11	2.48e-08	0.2283	0.230061	0.274354	0.340058	0.152042	0.274802			1.03369	-	-	1.50155	-
rs1065047	G	A	1.12	1.26e-08	0.2283	0.229039	0.274354	0.337176	0.149773	0.262897			-	-	-	1.50155	-
rs1065048	T	C	1.12	1.26e-08	0.2283	0.230061	0.275348	0.337176	0.149773	0.265873			-	-	-	1.5243	-
rs9272970	T	C	1.12	8.6e-09	0.2283	0.231084	0.280318	0.35879	0.153555	0.242063			-	-	-	1.5243	-
rs9272973	T	G	1.12	8.43e-09	0.2283	0.233129	0.281312	0.361671	0.160363	0.239087			-	-	-	1.48676	-
rs9272984	G	A	1.12	1.01e-08	0.231272	0.213701	0.266402	0.357349	0.155068	0.213294			-	-	-	1.42364	-
rs9273008	A	T	1.11	1.71e-08	0.230678	0.290389	0.305169	0.396254	0.187595	0.305556			1.08222	-	-	1.49142	1.08429
rs9273009	G	A	1.11	1.71e-08	0.230083	0.290389	0.308151	0.396254	0.189107	0.306548			-	-	-	1.22966	-
rs9273040	G	C	1.11	1.5e-08	0.228894	0.235174	0.276342	0.353026	0.163389	0.257937			-	-	-	1.21668	-
rs9273042	T	C	1.11	1.93e-08	0.228894	0.226994	0.272366	0.348703	0.159607	0.251984			-	-	-	1.40092	-
rs9273044	C	G	1.11	1.93e-08	0.228894	0.224949	0.271372	0.345821	0.156581	0.25			1.00837	-	-	1.43411	-
rs9273048	C	T	1.11	1.28e-08	0.2283	0.217791	0.270378	0.345821	0.152799	0.261905			1.01754	-	-	1.46183	-
rs9273062	A	C	1.12	1.06e-08	0.2283	0.171779	0.227634	0.285303	0.121785	0.206349			1.04825	-	-	1.49412	-
rs9273063	T	C	1.12	1.04e-08	0.2283	0.171779	0.227634	0.283862	0.121785	0.206349			1.32903	1.00292	-	1.87461	1.10638
rs9273073	C	T	1.11	4.56e-08	0.2283	0.140082	0.183897	0.244957	0.0975794	0.169643			1.32903	1.00292	-	1.87461	1.10638
rs9273079	T	C	1.12	2.56e-08	0.2283	0.132924	0.187873	0.240634	0.0937973	0.170635			1.62976	1.24146	-	2.33963	1.34577
rs3828786	C	T	1.18	1.65e-09	0.0939358	0.0633947	0.0656064	0.145533	0.0196672	0.0912698			1.71752	1.21518	-	2.43397	1.33794
rs9274747	A	C	1.18	7.68e-10	0.0998811	0.0766871	0.0954274	0.175793	0.0347958	0.0704365			1.48176	1.43181	-	4.77627	1.02921
rs9275068	C	T	1.14	2.84e-09	0.174197	0.157464	0.175944	0.227666	0.108926	0.094246			1.30245	1.04667	-	2.8705	1.41803
rs9275092	T	C	1.18	1.03e-09	0.0921522	0.0787321	0.104374	0.182997	0.0355522	0.0704365			1.10627	-	-	1.59923	1.84833
rs9275095	G	C	1.18	9.28e-10	0.0921522	0.0797546	0.104374	0.182997	0.0355522	0.0694444			1.17045	-	-	2.59203	1.3083
rs9275097	G	A	1.18	9.27e-10	0.0921522	0.0797546	0.10338	0.182997	0.0355522	0.0694444			1.15545	-	-	2.59203	1.32699
rs9275098	T	C	1.18	9.26e-10	0.0921522	0.0797546	0.10338	0.182997	0.0355522	0.0694444			1.15545	-	-	2.59203	1.32699
rs2516006	C	T	1.12	3.94e-08	0.238407	0.378323	0.206759	0.283862	0.134644	0.235119			1.15545	-	-	2.59203	1.32699
rs9275151	T	C	1.18	3.14e-10	0.0915577	0.0787321	0.112326	0.200288	0.0363086	0.077381			-	1.15306	-	1.77064	1.01398
rs9275152	C	T	1.18	6.88e-10	0.0868014	0.0807771	0.106362	0.175793	0.0128593	0.0753968			1.1629	-	-	2.52165	1.18321
rs9275163	C	A	1.18	4.35e-10	0.0921522	0.0848671	0.116302	0.20317	0.0370651	0.0813492			1.07458	-	-	6.75009	1.15126
rs9275167	G	A	1.17	2.93e-09	0.0921522	0.0797546	0.105368	0.182997	0.0363086	0.0714286			1.08584	-	-	2.48623	1.1328
rs9275184	C	T	1.18	4.2e-10	0.0933413	0.0817996	0.106362	0.18732	0.0355522	0.0714286			1.15545	-	-	2.53803	1.29013
rs9275185	T	G	1.18	3.86e-10	0.0921522	0.0797546	0.106362	0.182997	0.0355522	0.0704365			1.1411	-	-	2.62547	1.30678
rs9275201	A	G	1.18	4.8e-10	0.0927467	0.0787321	0.104374	0.182997	0.0355522	0.0694444			1.15545	-	-	2.59203	1.3083
rs9275203	A	G	1.18	4.81e-10	0.0921522	0.0787321	0.104374	0.182997	0.0347958	0.0684524			1.178	-	-	2.60875	1.33555
rs9275205	C	T	1.12	2.41e-08	0.239001	0.373211	0.203777	0.285303	0.134644	0.233135			1.17045	-	-	2.64837	1.34622
rs9275206	G	A	1.18	3.63e-10	0.0921522	0.0787321	0.10338	0.181556	0.0355522	0.0704365			-	1.17285	-	1.77505	1.02516
rs9275207	G	A	1.18	4.35e-10	0.0921522	0.0787321	0.104374	0.182997	0.0355522	0.0694444			1.17045	-	-	2.59203	1.3083
rs9275213	C	T	1.18	4.28e-10	0.0921522	0.0787321	0.104374	0.182997	0.0355522	0.0694444			1.17045	-	-	2.59203	1.32699
rs9275221	C	T	1.18	3.43e-10	0.0921522	0.0787321	0.104374	0.181556	0.0355522	0.0684524			1.17045	-	-	2.59203	1.32699
rs5002706	A	G	1.18	1.31e-09	0.0939358	0.119632	0.111332	0.184438	0.0620272	0.142857			1.17045	-	-	2.59203	1.34622
rs9275223	A	G	1.18	3.97e-10	0.0921522	0.0787321	0.104374	0.182997	0.0355522	0.0694444			-	-	-	1.51443	-
rs9275293	C	T	1.18	4.14e-10	0.0921522	0.0787321	0.104374	0.181556	0.0355522	0.0694444			1.17045	-	-	2.59203	1.32699
rs9275296	C	T	1.18	4.15e-10	0.0921522	0.0787321	0.104374	0.181556	0.0355522	0.0694444			1.17045	-	-	2.59203	1.32699
rs9275300	G	A	1.18	5.62e-10	0.0921522	0.0787321	0.104374	0.182997	0.0355522	0.0694444			1.17045	-	-	2.59203	1.32699
rs9275307	T	A	1.18	4.73e-10	0.0921522	0.0787321	0.104374	0.182997	0.0355522	0.0694444			1.17045	-	-	2.59203	1.32699
rs9275310	G	T	1.18	4.56e-10	0.0921522	0.0787321	0.104374	0.182997	0.0355522	0.0694444			1.17045	-	-	2.59203	1.32699
rs9275311	T	G	1.18	4.54e-10	0.0921522	0.0787321	0.104374	0.182997	0.0355522	0.0704365			1.17045	-	-	2.59203	1.32699
rs9275314	A	C	1.18	4.54e-10	0.0921522	0.0787321	0.104374	0.182997	0.0363086	0.0694444			1.17045	-	-	2.59203	1.3083
rs9275315	A	C	1.18	4.54e-10	0.0921522	0.0787321	0.104374	0.182997	0.0355522	0.0694444			1.17045	-	-	2.53803	1.32699
rs9275324	T	C	1.18	4.59e-10	0.0921522	0.0777096	0.104374	0.180115	0.0347958	0.0694444			1.17045	-	-	2.59203	1.32699
rs9275325	T	G	1.18	4.59e-10	0.0921522	0.0777096	0.104374	0.180115	0.0347958	0.0694444			1.18585	-	-	2.64837	1.32699
rs9275326	T	C	1.18	4.59e-10	0.0921522	0.0777096	0.104374	0.180115	0.0347958	0.0694444			1.18585	-	-	2.64837	1.32699
rs9275334	C	T	1.18	4.58e-10	0.0921522	0.0787321	0.104374	0.182997	0.0355522	0.0694444			1.18585	-	-	2.64837	1.32699
rs9275339	A	G	1.12	4.57e-08	0.182521	0.165644	0.237575	0.302594	0.207262	0.127976			1.17045	-	-	2.59203	1.32699
rs9275373	A	G	1.15	3.76e-08	0.104637	0.0899796	0.111332	0.193084	0.0960666	0.0833333			1.10188	-	-	-	1.42621
rs9275380	C	A	1.17	3.24e-09	0.098692	0.122699	0.114314	0.184438	0.070348	0.160714			1.1629	-	-	1.08922	1.25565
rs9275382	C	T	1.17	3.24e-09	0.098692	0.122699	0.114314	0.184438	0.070348	0.160714			-	-	-	1.40291	-
rs9275383	T	G	1.17	3.61e-09	0.098692	0.122699	0.11332	0.184438	0.070348	0.161706			-	-	-	1.40291	-
rs9275387	C	T	1.18	5.01e-10	0.0921522	0.0787321	0.104374	0.182997	0.0355522	0.0694444			-	-	-	1.40291	-
rs9275394	C	A	1.18	4.57e-10	0.0921522	0.0787321	0.104374	0.182997	0.0355522	0.0694444			1.17045	-	-	2.59203	1.32699
rs9275395	G	A	1.18	4.57e-10	0.0921522	0.0787321	0.104374	0.182997	0.0355522	0.0694444			1.17045	-	-	2.59203	1.32699
rs9275400	G	C	1.18	4.57e-10	0.0921522	0.0787321	0.104374	0.182997	0.0355522	0.0694444			1.17045	-	-	2.59203	1.32699
rs9275422	A	G	1.18	4.8e-10	0.0921522	0.0787321	0.104374	0.184438	0.0355522	0.0694444			1.17045	-	-	2.59203	1.32699
rs9275426	C	T	1.18	4.39e-10	0.0921522	0.0787321	0.104374	0.182997	0.0355522	0.0694444			1.17045	-	-	2.59203	1.32699
rs9275429	A	G	1.18	4.37e-10	0.0915577	0.0787321	0.104374	0.184438	0.0355522	0.0694444			1.17045	-	-	2.59203	1.32699
rs9275430	T	C	1.18	3.28e-10	0.0915577	0.0787321	0.104374	0.185879	0.0355522	0.0694444			1.1629	-	-	2.5753	1.31843
rs9275434	T	C	1.18	4.52e-10	0.0921522	0.0787321	0.104374	0.184438	0.0355522	0.0694444			1.1629	-	-	2.5753	1.31843
rs9275435	C	G	1.18	4.75e-10	0.0915577	0.0787321	0.104374	0.182997	0.0355522	0.0694444			1.17045	-	-	2.59203	1.32699
rs9275437	T	C	1.18	4.53e-10	0.0915577	0.0787321	0.104374	0.182997	0.0355522	0.0694444			1.1629	-	-	2.5753	1.31843
rs9275476	C	T	1.18	3.66e-10	0.0921522	0.0787321	0.104374	0.180115	0.0347958	0.0674603			1.1629	-	-	2.5753	1.31843
rs9275477	C	A	1.18	3.45e-10	0.0921522	0.0787321	0.104374	0.180115	0.0347958	0.0674603			1.17045	-	-	2.64837	1.36602
rs9275486	A	T	1.19	3.48e-10	0.0927467	0.0787321	0.104374	0.184438	0.0355522	0.0694444			1.17045	-	-	2.64837	1.36602
rs9275495	T	A	1.18	2.91e-10	0.0921522	0.0787321	0.104374	0.182997	0.0355522	0.0694444			1.178	-	-	2.60875	1.33555
rs9275503	G	A	1.21	1.52e-10	0.0921522	0.0797546	0.104374	0.182997	0.0355522	0.0704365			1.17045	-	-	2.59203	1.32699
rs9275506	A	G	1.12	1.69e-08	0.181926	0.166667	0.239563	0.304035	0.206505	0.215278			1.15545	-	-	2.59203	1.3083
rs9275512	G	A	1.12	1.44e-08	0.181926	0.166667	0.240557	0.304035	0.208018	0.215278			1.09156	-	-	-	-
rs9275527	G	C	1.12	1.81e-08	0.182521	0.167689	0.240557	0.305476	0.208775	0.21627			1.09156	-	-	-	-
rs9275530	C	G	1.18	5.86e-10	0.0921522	0.0787321	0.104374	0.182997	0.0355522	0.0694444			1.08845	-	-	-	-
rs9275531	G	A	1.12	1.8e-08	0.183115	0.166667	0.240557	0.304035	0.208018	0.21627			1.17045	-	-	2.59203	1.32699
rs9275532	G	C	1.18	5.64e-10	0.0921522	0.0787321	0.104374	0.182997	0.0355522	0.0694444			1.09869	-	-	-	-
rs9275541	G	C	1.18	5.81e-10	0.0921522	0.0787321	0.104374	0.182997	0.0355522	0.0694444			1.17045	-	-	2.59203	1.32699
rs4516986	C	G	1.12	1.82e-08	0.182521	0.167689	0.240557	0.304035	0.208018	0.21627			1.17045	-	-	2.59203	1.32699
rs4273728	C	T	1.18	5.26e-10	0.0921522	0.0807771	0.104374	0.182997	0.0355522	0.0694444			1.08845	-	-	-	-
rs9275574	A	T	1.12	1.79e-08	0.182521	0.164622	0.240557	0.311239	0.208775	0.21627			1.14082	-	-	2.59203	1.32699
rs9275575	A	T	1.12	1.79e-08	0.182521	0.164622	0.240557	0.311239	0.208775	0.21627			1.10873	-	-	-	-
rs9275578	T	G	1.12	1.58e-08	0.182521	0.169734	0.241551	0.305476	0.208775	0.217262			1.10873	-	-	-	-
rs9275581	C	T	1.12	1.57e-08	0.181926	0.166667	0.240557	0.304035	0.208018	0.21627			1.07533	-	-	-	-
rs9275582	T	C	1.12	1.55e-08	0.182521	0.166667	0.240557	0.304035	0.208018	0.21627			1.09156	-	-	-	-
rs9275583	A	G	1.18	4.78e-10	0.0921522	0.0787321	0.104374	0.182997	0.0355522	0.0694444			1.09512	-	-	-	-
rs9275590	C	T	1.12	1.53e-08	0.182521	0.166667	0.240557	0.302594	0.208018	0.217262			1.17045	-	-	2.59203	1.32699
rs9275591	T	C	1.12	1.27e-08	0.182521	0.166667	0.239563	0.304035	0.208775	0.217262			1.09512	-	-	-	-
rs9275592	T	G	1.18	4.76e-10	0.0921522	0.0787321	0.10338	0.182997	0.0355522	0.0694444			1.09512	-	-	-	-
rs9275593	A	G	1.12	1.12e-08	0.182521	0.166667	0.239563	0.304035	0.208018	0.21627			1.17045	-	-	2.59203	1.32699
rs9275595	C	T	1.12	1.55e-08	0.182521	0.166667	0.240557	0.304035	0.208018	0.21627			1.09512	-	-	-	-
rs3957146	C	T	1.18	7.17e-10	0.0915577	0.0787321	0.10338	0.182997	0.0355522	0.0694444			1.09512	-	-	-	-
rs3998158	C	T	1.13	2.27e-08	0.153389	0.166667	0.229622	0.268012	0.160363	0.21627			1.1629	-	-	2.5753	1.31843
rs3998159	C	A	1.07	6.17e-10	0.0921522	0.0787321	0.102386	0.181556	0.0416036	0.0694444			-	-	-	-	-
rs3957148	G	A	1.18	5.22e-10	0.0951249	0.0797546	0.10338	0.184438	0.0688351	0.0704365			1.17045	-	-	2.215	1.32699
rs9275599	T	C	1.19	4.44e-10	0.0856124	0.0695297	0.0984095	0.0475504	0.075643	0.0277778			1.19272	-	-	1.38192	1.35051
rs3873448	T	C	1.15	4.91e-08	0.112366	0.0787321	0.116302	0.139769	0.163389	0.191468			1.23131	-	1.80046	1.1318	3.08204
rs16877828	C	T	0.497	7.17e-11	0.0356718	0.0265849	0.0188867	0.0158501	0.136157	0			1.4272	-	-	-	-
rs2206277	T	C	1.05	4.31e-10	0.216409	0.239264	0.181909	0.34438	0.12708	0.234127			1.34181	1.88873	2.25057	-	#DIV/0!
rs987237	G	A	1.05	7.9e-10	0.213436	0.235174	0.180915	0.335735	0.086233	0.15377			-	1.18966	-	1.70293	-
rs6919397	G	T	1.07	4.8e-08	0.653983	0.650307	0.452286	0.685879	0.402421	0.973214			-	1.17976	-	2.47511	1.38802
rs9388486	C	T	1.07	4.5e-08	0.655767	0.653374	0.452286	0.672911	0.206505	0.973214			1.00565	1.44595	-	1.62512	-
rs9388489	G	A	1.03	1.6e-08	0.65874	0.653374	0.450298	0.670029	0.170953	0.973214			1.00366	1.44989	-	3.17555	-
rs9388490	T	C	1.07	4.1e-08	0.653389	0.652352	0.441352	0.67147	0.199697	0.973214			1.00821	1.4629	-	3.85334	-
rs1578060	C	G	1.07	4.5e-08	0.655767	0.653374	0.45328	0.662824	0.0695915	0.973214			1.00159	1.48043	-	3.27189	-
rs9398805	T	C	1.07	3.6e-08	0.654578	0.653374	0.454274	0.670029	0.173979	0.973214			1.00366	1.44671	-	9.42309	-
rs4897178	G	T	1.08	3.2e-09	0.659334	0.654397	0.455268	0.68732	0.411498	0.973214			1.00184	1.44093	-	3.7624	-
rs4897179	A	G	1.07	1e-08	0.658145	0.655419	0.454274	0.674352	0.198941	0.973214			1.00754	1.44823	-	1.60228	-
rs4897180	T	A	1.07	1e-08	0.658145	0.655419	0.454274	0.670029	0.173979	0.973214			1.00416	1.44878	-	3.30824	-
rs9321065	A	G	1.07	2.9e-08	0.654167	0.652352	0.454274	0.680115	0.263238	0.972222			1.00416	1.44878	-	3.7829	-
rs1538172	G	A	1.07	3.5e-08	0.657551	0.653374	0.454274	0.668588	0.173979	0.973214			1.00278	1.44003	-	2.48508	-
rs9401881	T	C	1.07	3.6e-08	0.654578	0.652352	0.454274	0.668588	0.172466	0.973214			1.00639	1.44748	-	3.77949	-
rs4565329	T	C	1.08	4.4e-09	0.655172	0.652352	0.454274	0.668588	0.172466	0.973214			1.00341	1.44093	-	3.7954	-
rs1538170	T	C	1.07	4.8e-08	0.654578	0.652352	0.456262	0.668588	0.173222	0.973214			1.00432	1.44224	-	3.79885	-
rs1538171	G	C	1.07	4.8e-08	0.654578	0.652352	0.456262	0.668588	0.173222	0.973214			1.00341	1.43465	-	3.77883	-
rs9401882	G	A	1.07	3.4e-08	0.658145	0.652352	0.454274	0.668588	0.172466	0.973214			1.00341	1.43465	-	3.77883	-
rs4897182	G	T	1.07	7.1e-09	0.658145	0.651329	0.455268	0.680115	0.263238	0.973214			1.00888	1.44878	-	3.81609	-
rs9375439	G	C	1.07	3.8e-08	0.65874	0.652352	0.454274	0.668588	0.16944	0.973214			1.01046	1.44562	-	2.50019	-
rs9398808	T	G	1.07	3.8e-08	0.655172	0.652352	0.454274	0.668588	0.172466	0.973214			1.00979	1.45009	-	3.88774	-
rs9385399	T	G	1.07	3.2e-08	0.658145	0.652352	0.454274	0.672911	0.195915	0.973214			1.00432	1.44224	-	3.79885	-
rs1415671	G	T	1.07	4.9e-08	0.657551	0.652352	0.454274	0.680115	0.263238	0.973214			1.00888	1.44878	-	3.35934	-
rs2184968	C	T	1.07	8e-09	0.657551	0.653374	0.454274	0.685879	0.412254	0.973214			1.00797	1.44748	-	2.49794	-
rs2152876	A	G	1.07	8e-09	0.656956	0.652352	0.454274	0.680115	0.263994	0.973214			1.00639	1.44748	-	1.59501	-
rs9385400	G	T	1.07	5.5e-09	0.656361	0.653374	0.454274	0.668588	0.172466	0.973214			1.00706	1.44617	-	2.48853	-
rs1361108	T	C	1.03	2.71e-08	0.655172	0.652352	0.454274	0.680115	0.263238	0.973214			1.00457	1.44486	-	3.80575	-
rs1337735	A	T	1.07	3.8e-08	0.655172	0.652352	0.454274	0.668588	0.172466	0.973214			1.00432	1.44224	-	2.4889	-
rs2184967	T	C	1.07	3.8e-08	0.644471	0.645194	0.45328	0.668588	0.172466	0.973214			1.00432	1.44224	-	3.79885	-
rs9375441	A	G	1.07	3.8e-08	0.644471	0.645194	0.45328	0.670029	0.172466	0.973214			-	1.42179	-	3.7368	-
rs4895808	T	C	1.07	4.3e-08	0.643876	0.645194	0.454274	0.668588	0.16944	0.973214			-	1.42179	-	3.7368	-
rs9398809	T	C	1.07	4.8e-08	0.645065	0.645194	0.454274	0.668588	0.172466	0.973214			-	1.41737	-	3.80002	-
rs9385401	T	C	1.07	4.3e-08	0.643876	0.645194	0.454274	0.668588	0.173222	0.973214			-	1.41999	-	3.74025	-
rs11759026	G	A	1.1	5.8e-10	0.389417	0.319018	0.254473	0.436599	0.0552194	0.449405			-	1.41737	-	3.71705	-
rs9401883	G	A	1.07	3.8e-08	0.648038	0.645194	0.455268	0.67147	0.181543	0.973214			1.22068	1.53029	-	7.05219	-
rs1159619	A	C	1.07	4e-08	0.643876	0.645194	0.454274	0.668588	0.172466	0.973214			1.00441	1.42342	-	3.56961	-
rs2050644	G	A	1.07	4.2e-08	0.648038	0.645194	0.454274	0.668588	0.172466	0.973214			-	1.41737	-	3.73335	-
rs4422634	C	T	1.07	6e-09	0.644471	0.646217	0.454274	0.670029	0.217095	0.973214			1.00441	1.42654	-	3.75748	-
rs1120786	G	T	1.07	4.7e-08	0.648038	0.645194	0.454274	0.668588	0.172466	0.973214			-	1.41868	-	2.96861	-
rs4418209	G	T	1.07	4.1e-08	0.645065	0.646217	0.454274	0.668588	0.172466	0.973214			1.00441	1.42654	-	3.75748	-
rs9401885	G	C	1.07	3.8e-08	0.645065	0.646217	0.454274	0.668588	0.172466	0.973214			-	1.41999	-	3.74025	-
rs2130603	C	A	1.07	3.3e-08	0.645065	0.647239	0.454274	0.681556	0.295008	0.973214			-	1.41999	-	3.74025	-
rs7738135	A	G	1.07	2.5e-08	0.645065	0.646217	0.454274	0.668588	0.172466	0.973214			-	1.41999	-	2.18661	-
rs4053271	C	T	1.07	2.5e-08	0.642093	0.646217	0.454274	0.668588	0.172466	0.973214			-	1.41999	-	3.74025	-
rs1490387	A	C	1.07	3.5e-08	0.642687	0.646217	0.454274	0.668588	0.172466	0.973214			-	1.41345	-	3.72301	-
rs9375446	A	G	1.07	3.4e-08	0.642093	0.646217	0.454274	0.668588	0.172466	0.973214			-	1.41476	-	3.72646	-
rs1490388	T	C	1.03	4.57e-08	0.641498	0.646217	0.454274	0.668588	0.172466	0.973214			-	1.41345	-	3.72301	-
rs1907067	C	A	1.07	3.9e-08	0.645065	0.647239	0.454274	0.667147	0.172466	0.973214			-	1.41214	-	3.71956	-
rs4273712	G	A	1.08	4e-08	0.428656	0.346626	0.280318	0.427954	0.0499244	0.438492			-	1.41999	-	3.74025	-
rs12699673	C	T	0.936	4.6e-08	0.41082	0.407975	0.475149	0.5317	0.414523	0.263889			1.23665	1.52918	1.00164	8.58612	-
rs6972333	A	G	1.07	4.9e-08	0.520809	0.515337	0.465209	0.355908	0.0446293	0.480159			1.00697	-	-	-	1.55679
rs10264063	C	G	0.936	4.7e-08	0.411415	0.415133	0.476143	0.543228	0.483359	0.267857			1.01062	1.11952	1.46332	11.6696	1.08466
rs10238161	T	A	0.935	3.5e-08	0.409631	0.415133	0.470179	0.537464	0.42587	0.266865			-	-	-	-	1.53595
rs2358158	C	T	0.935	2.8e-08	0.41201	0.415133	0.471173	0.54755	0.565809	0.266865			-	-	-	-	1.53498
rs10807778	G	C	0.934	4.3e-08	0.41201	0.415133	0.470179	0.544669	0.554463	0.266865			-	-	-	-	1.54389
rs10238625	G	A	0.935	3.2e-08	0.411415	0.415133	0.471173	0.544669	0.518911	0.266865			-	-	-	-	1.54389
rs10950549	A	G	0.935	2.9e-08	0.408442	0.415133	0.467197	0.533141	0.442511	0.263889			-	-	-	-	1.54166
rs10266209	T	C	1.07	2.6e-08	0.589774	0.605317	0.532803	0.456772	0.438729	0.729167			-	-	-	-	1.54778
rs11514706	C	A	1.07	3.7e-08	0.510107	0.52863	0.465209	0.360231	0.0832073	0.47619			-	1.10693	1.29118	1.34428	-
rs6461153	C	G	1.07	3.1e-08	0.589774	0.606339	0.530815	0.466859	0.529501	0.731151			-	1.09651	1.41606	6.13056	1.07123
rs4721400	A	G	0.936	4e-08	0.406659	0.393661	0.469185	0.5317	0.385023	0.262897			-	1.11107	1.26328	1.11383	-
rs13220985	G	A	0.934	2.2e-08	0.359691	0.382413	0.488072	0.523055	0.250378	0.316468			1.03302	-	-	1.05619	1.54684
rs2215383	C	T	1.07	1.4e-08	0.639715	0.620654	0.507952	0.462536	0.551437	0.684524			-	-	-	1.43659	1.13658
rs10228066	T	C	1.07	1.5e-08	0.63912	0.616564	0.507952	0.462536	0.552194	0.684524			1.03071	1.2594	1.38306	1.16009	-
rs10244051	G	T	1.05	1.34e-18	0.639715	0.638037	0.507952	0.463977	0.558245	0.685516			1.03658	1.25823	1.38177	1.15742	-
rs10950550	G	T	0.934	1.9e-08	0.358502	0.383436	0.488072	0.523055	0.246596	0.316468			1.00263	1.2594	1.37876	1.14594	-
rs10228456	T	C	1.07	1.5e-08	0.640309	0.615542	0.507952	0.462536	0.555219	0.683532			-	-	-	1.4538	1.13282
rs10228561	T	C	1.07	1.6e-08	0.640309	0.616564	0.507952	0.462536	0.580182	0.684524			1.04024	1.26057	1.38434	1.15325	-
rs10258074	T	A	1.07	1.6e-08	0.63912	0.617587	0.507952	0.462536	0.560514	0.685516			1.03851	1.26057	1.38434	1.10364	-
rs2191348	T	G	1.07	1.5e-08	0.639715	0.617587	0.507952	0.462536	0.560514	0.685516			1.03487	1.25823	1.38177	1.14024	-
rs2191349	T	G	1.05	1.17e-18	0.640309	0.616564	0.50497	0.462536	0.560514	0.684524			1.03583	1.2594	1.38306	1.1413	-
rs6947830	A	G	1.07	2.7e-08	0.639715	0.615542	0.507952	0.466859	0.593041	0.683532			1.03851	1.26801	1.38434	1.14236	-
rs4719433	C	T	1.07	4.9e-08	0.63912	0.614519	0.507952	0.465418	0.593041	0.686508			1.03927	1.2594	1.37025	1.0787	-
rs6967891	C	T	1.07	1.4e-08	0.639715	0.619632	0.507952	0.461095	0.555219	0.685516			1.04003	1.25823	1.37322	1.0777	-
rs1974619	T	C	1.07	2e-08	0.638526	0.615542	0.507952	0.462536	0.562027	0.686508			1.03241	1.2594	1.38738	1.15218	-
rs10274928	G	A	0.919	2.7e-11	0.433413	0.269939	0.525845	0.410663	0.32829	0.0188492			1.03734	1.25706	1.38049	1.13611	-
rs10245867	T	G	1.1	1.39e-08	0.454221	0.613497	0.332008	0.489914	0.366868	0.97123			1.6056	-	1.0554	1.32021	22.9937
rs1109484	A	C	0.905	5.29e-10	0.586207	0.332311	0.607356	0.436599	0.42587	0.014881			-	1.3681	-	1.2381	-
rs1109483	C	T	0.906	6.39e-10	0.586801	0.332311	0.611332	0.43804	0.426626	0.014881			1.76403	-	1.34267	1.37649	39.3931
rs757729	C	G	0.905	5.49e-10	0.58264	0.332311	0.607356	0.420749	0.259455	0.014881			1.76582	-	1.33961	1.37545	39.4331
rs1003728	T	C	0.91	2.38e-08	0.736029	0.54499	0.678926	0.638329	0.48941	0.215278			1.7533	-	1.38477	2.24563	39.1534
rs10267985	C	T	0.901	1.69e-09	0.735434	0.546012	0.697813	0.645533	0.454614	0.214286			1.35054	1.08411	1.15306	1.50391	3.41897
rs10281935	G	A	0.901	1.81e-09	0.737812	0.548057	0.699801	0.645533	0.490923	0.21627			1.34692	1.05391	1.13927	1.61771	3.43203
rs6963719	T	C	0.901	1.72e-09	0.738407	0.547035	0.699801	0.646974	0.490923	0.21627			1.34623	1.05432	1.14295	1.50291	3.41153
rs11771411	C	T	0.898	2.21e-11	0.583234	0.331288	0.627237	0.426513	0.232224	0.014881			1.34983	1.05517	1.14132	1.50412	3.41428
rs11767776	T	G	0.899	5.11e-11	0.586207	0.331288	0.630219	0.449568	0.395613	0.014881			1.7605	-	1.36745	2.51152	39.1933
rs10275834	C	T	0.901	1.13e-09	0.735434	0.546012	0.697813	0.646974	0.493949	0.212302			1.76948	-	1.30393	1.48177	39.3931
rs10276070	C	T	0.899	5.11e-11	0.586801	0.331288	0.630219	0.451009	0.394856	0.014881			1.34692	1.05391	1.13673	1.48889	3.4641
rs881850	T	C	0.905	4.98e-10	0.58264	0.331288	0.607356	0.416427	0.228442	0.014881			1.77127	-	1.30109	1.48611	39.4331
rs4722756	G	A	0.901	1.15e-10	0.592152	0.332311	0.633201	0.45245	0.454614	0.014881			1.75871	-	1.39914	2.5505	39.1534
rs2391591	T	G	0.909	2.27e-09	0.605232	0.353783	0.62326	0.463977	0.467474	0.233135			1.78192	-	1.30877	1.30254	39.7926
rs6945413	T	C	0.905	4.39e-10	0.58264	0.331288	0.607356	0.42219	0.273828	0.014881			1.71074	-	1.30444	1.29469	2.59606
rs10275989	T	C	0.898	2.66e-11	0.582045	0.331288	0.628231	0.427954	0.257943	0.014881			1.75871	-	1.38004	2.12776	39.1534
rs6962289	A	C	0.908	1.81e-09	0.606421	0.352761	0.624254	0.466859	0.521936	0.233135			1.75691	-	1.36007	2.25649	39.1134
rs12531540	T	C	0.918	1.4e-12	0.414388	0.222904	0.492048	0.334294	0.0695915	0.014881			1.71907	-	1.29894	1.16187	2.60116
rs740123	C	G	0.905	5.29e-10	0.580262	0.330266	0.602386	0.412104	0.213313	0.014881			1.85904	-	1.23959	5.95457	27.8468
rs1985152	A	G	0.907	1.36e-09	0.584423	0.332311	0.609344	0.440922	0.420575	0.014881			1.75695	-	1.40805	2.72023	38.9936
rs10254284	T	A	0.904	4.27e-10	0.589774	0.333333	0.634195	0.474063	0.589259	0.014881			1.75866	-	1.32546	1.38958	39.2732
rs702814	T	C	0.917	6.9e-13	0.414982	0.224949	0.507952	0.341499	0.0711044	0.014881			1.76932	-	1.24408	1.00087	39.6328
rs849138	A	G	0.917	6.6e-13	0.420927	0.225971	0.508946	0.353026	0.215582	0.014881			1.84478	-	1.21518	5.83624	27.8868
rs849139	T	C	0.905	3.51e-10	0.642093	0.551125	0.611332	0.645533	0.824508	0.503968			1.86275	-	1.19234	1.95251	28.2863
rs864745	C	T	0.928	1.17e-34	0.429251	0.237219	0.519881	0.364553	0.211044	0.227183			1.16506	1.05032	-	-	1.27407
rs860263	G	A	0.91	3.44e-08	0.725922	0.760736	0.737575	0.840058	0.896369	0.982143			1.80951	-	1.17747	2.03394	1.88945
rs849140	C	T	0.934	2.2e-08	0.527943	0.45092	0.643141	0.605187	0.530257	0.705357			-	-	-	-	-
rs849141	G	A	0.962	4.46e-08	0.730083	0.761759	0.744533	0.841499	0.893343	0.982143			1.17081	-	-	-	-
rs849142	C	T	0.914	7.4e-14	0.416171	0.214724	0.507952	0.350144	0.151286	0.014881			-	-	-	-	-
rs1635851	T	C	0.933	1.5e-08	0.526754	0.449898	0.637177	0.585014	0.451589	0.706349			1.93817	-	1.18857	2.75089	27.9667
rs1029534	G	T	0.91	3e-08	0.727111	0.759714	0.73161	0.837176	0.896369	0.983135			1.17083	-	-	1.16645	-
rs1635852	C	T	0.932	1.11e-29	0.432224	0.241309	0.518887	0.363112	0.232224	0.228175			-	-	-	-	-
rs1635853	G	T	0.933	4e-08	0.526754	0.449898	0.637177	0.602305	0.536309	0.703373			1.79116	-	1.19033	1.86124	1.89427
rs1708299	G	A	0.961	1.08e-08	0.727111	0.761759	0.73161	0.837176	0.896369	0.983135			1.17083	-	-	-	-
rs849133	T	C	0.913	4.6e-14	0.428062	0.236196	0.514911	0.361671	0.2118	0.225198			-	-	-	-	-
rs860262	A	C	0.913	5.3e-14	0.426873	0.236196	0.514911	0.361671	0.2118	0.225198			1.81231	-	1.18357	2.02106	1.90082
rs849134	G	A	0.929	1.4e-34	0.427976	0.238241	0.514911	0.361671	0.2118	0.225198			1.80728	-	1.18028	2.01545	1.89554
rs849135	A	G	0.914	6.6e-14	0.413793	0.212679	0.502982	0.350144	0.211044	0.0128968			1.7964	-	1.18333	2.02066	1.90044
rs1708302	T	C	0.914	6.8e-14	0.414388	0.212679	0.501988	0.347262	0.15053	0.0119048			1.94562	-	1.18178	1.9607	32.0849
rs1513272	T	C	0.914	1.1e-13	0.416171	0.214724	0.501988	0.350144	0.211044	0.015873			1.94842	-	1.1933	2.75287	34.8086
rs506154	C	T	0.911	4.44e-08	0.731272	0.762781	0.738569	0.838617	0.895613	0.983135			1.93817	-	1.18857	1.97197	26.2188
rs537124	T	C	0.91	3.91e-08	0.730083	0.760736	0.738569	0.838617	0.895613	0.983135			-	-	-	-	-
rs552707	C	T	0.911	4.63e-08	0.727111	0.759714	0.737575	0.837176	0.877458	0.986111			-	-	-	-	-
rs481806	T	G	0.91	3.77e-08	0.724732	0.756646	0.737575	0.837176	0.869138	0.987103			-	-	-	-	-
rs849335	C	T	0.925	5.4e-10	0.51962	0.349693	0.656064	0.425072	0.199697	0.0257937			-	-	-	-	-
rs849336	G	A	0.925	6.2e-10	0.520238	0.349693	0.656064	0.425072	0.197428	0.0257937			1.48593	-	1.22243	2.60203	20.1452
rs849327	G	A	0.924	4.3e-10	0.517241	0.349693	0.656064	0.425072	0.187595	0.0248016			1.4877	-	1.22388	2.63508	20.1692
rs498475	A	G	0.927	2.9e-09	0.509524	0.345603	0.641153	0.423631	0.186838	0.0248016			1.47913	-	1.21683	2.75723	20.8552
rs1799884	T	C	1.05	2.36e-09	0.17717	0.125767	0.177932	0.193084	0.164145	0.181548			1.4743	-	1.20275	2.72709	20.544
rs6975024	C	T	1.05	3.14e-08	0.178359	0.127812	0.175944	0.181556	0.0741301	0.186508			1.40872	-	-	1.07935	-
rs4607517	A	G	1.05	1.44e-09	0.176576	0.126789	0.175944	0.182997	0.0733737	0.191468			1.39548	1.01372	-	2.40603	-
rs4559191	G	C	2.69	1.01e-08	0.0184304	0.145194	0.00198807	0	0.0627837	0.0178571			1.39267	1.00359	-	2.40652	-
rs10253837	T	C	0.313	1.51e-08	0.857907	0.95092	0.7833	0.916427	0.98941	0.999008			-	9.27051	#DIV/0!	-	1.03211
rs2233580	T	C	1.36	1.75e-12	0.00118906	0	0	0	0	0.0982143			-	1.09525	-	-	-
rs4731702	T	C	0.962	7.47e-10	0.458383	0.385481	0.449304	0.381844	0.241301	0.313492			#DIV/0!	#DIV/0!	#DIV/0!	#DIV/0!	-
rs972283	G	A	1.04	1.66e-11	0.540428	0.627812	0.560636	0.639769	0.876702	0.684524			1.18912	1.02021	1.20044	1.89963	1.46218
rs328	G	C	0.949	6.82e-09	0.0796671	0.0858896	0.130219	0.0634006	0.0612708	0.122024			-	-	-	-	-
rs17482753	T	G	0.946	4.1e-08	0.0796671	0.0828221	0.130219	0.0634006	0.0506808	0.118056			-	-	1.25657	1.30025	-
rs2977852	C	A	1.04	2.64e-11	0.553879	0.52454	0.493042	0.546109	0.505295	0.391865			-	-	1.25657	1.57194	-
rs516946	C	T	1.07	1.87e-20	0.712247	0.809816	0.769384	0.793948	0.793495	0.855159			1.05593	1.12339	1.01423	1.09615	1.41344
rs13266634	T	C	0.914	1.85e-47	0.243163	0.254601	0.2833	0.266571	0.0741301	0.457341			-	-	-	-	-
rs3802177	A	G	0.914	3.13e-41	0.244352	0.253579	0.2833	0.266571	0.075643	0.46131			-	-	-	3.28022	-
rs2466295	T	C	0.923	2.8e-10	0.592152	0.647239	0.611332	0.651297	0.208775	0.81746			-	-	-	3.23033	-
rs2466294	G	C	0.929	2.5e-09	0.530321	0.628834	0.479125	0.595101	0.198941	0.81746			-	-	-	2.83632	-
rs11558471	G	A	0.915	8.23e-41	0.250892	0.255624	0.291252	0.273775	0.0771558	0.463294			-	1.10685	-	2.66572	-
rs2466292	T	C	0.924	1.4e-09	0.592152	0.644172	0.612326	0.652738	0.211044	0.818452			-	-	-	3.25175	-
rs2466291	G	A	0.931	6.3e-09	0.53151	0.627812	0.481113	0.596542	0.191377	0.81746			-	-	-	2.80583	-
rs35859536	T	C	0.896	5.1e-17	0.240785	0.254601	0.284294	0.268012	0.0779123	0.46131			-	1.10475	-	2.7773	-
rs2466288	C	G	0.927	1.4e-09	0.595125	0.646217	0.61332	0.659942	0.291225	0.818452			-	-	-	3.09046	-
rs9650069	T	C	0.896	3e-16	0.236623	0.251534	0.281312	0.268012	0.0998487	0.463294			-	-	-	2.04352	-
rs2466320	T	G	0.928	2.6e-09	0.593341	0.647239	0.612326	0.658501	0.316944	0.821429			-	-	-	2.36982	-
rs2466318	C	T	0.928	3.8e-09	0.595125	0.643149	0.612326	0.659942	0.318457	0.819444			-	-	-	1.87207	-
rs4300038	A	G	0.896	6.1e-17	0.244352	0.253579	0.284294	0.272334	0.126324	0.463294			-	-	-	1.86878	-
rs11774700	C	T	0.896	8.6e-15	0.25119	0.268916	0.279324	0.28098	0.118003	0.463294			-	-	-	1.93433	-
rs2466311	C	G	0.928	1.2e-08	0.596314	0.644172	0.610338	0.662824	0.321483	0.820437			-	-	-	2.12868	-
rs2464573	A	G	0.928	5.8e-09	0.59453	0.644172	0.609344	0.67147	0.361573	0.819444			-	-	-	1.85489	-
rs112129735	C	T	0.926	5.3e-09	0.629608	0.653374	0.638171	0.670029	0.325265	0.819444			-	-	-	1.64429	-
rs4350011	T	G	0.912	1.6e-12	0.313912	0.270961	0.413519	0.348703	0.195915	0.463294			-	-	-	1.93568	-
rs1995222	T	C	0.93	3.6e-09	0.334126	0.201431	0.43837	0.412104	0.34115	0.470238			1.15851	-	-	1.60228	-
rs951337	T	C	0.931	4e-09	0.331748	0.201431	0.43837	0.393372	0.254917	0.469246			1.65876	-	-	-	-
rs1024069	G	A	0.931	1.1e-08	0.344233	0.208589	0.446322	0.396254	0.227685	0.470238			1.64695	-	-	1.3014	-
rs1024068	C	G	0.932	2.9e-08	0.34126	0.208589	0.445328	0.400576	0.276097	0.469246			1.65029	-	-	1.51188	-
rs28529793	T	C	0.931	5.5e-09	0.32937	0.202454	0.43837	0.394813	0.226929	0.468254			1.63604	-	-	1.23602	-
rs28552442	T	C	0.931	4.6e-09	0.331748	0.202454	0.43837	0.399135	0.274584	0.469246			1.62689	-	-	1.45142	-
rs12549811	T	G	0.931	4.5e-09	0.331748	0.202454	0.43837	0.397695	0.274584	0.469246			1.63863	-	-	1.20818	-
rs12544930	G	A	0.931	6e-09	0.340071	0.208589	0.444334	0.417867	0.371407	0.469246			1.63863	-	-	1.20818	-
rs4876711	A	C	0.931	1.4e-08	0.330559	0.203476	0.437376	0.394813	0.254917	0.469246			1.63034	-	-	-	-
rs12545006	G	A	0.931	4.3e-09	0.340666	0.202454	0.445328	0.402017	0.273828	0.468254			1.62456	-	-	1.29673	-
rs7004660	C	A	0.93	3.1e-09	0.343639	0.200409	0.441352	0.381844	0.118003	0.472222			1.68268	-	-	1.24409	-
rs7005140	G	A	0.931	6.8e-09	0.346611	0.202454	0.444334	0.391931	0.205749	0.475198			1.71469	-	-	2.91212	-
rs7005548	C	G	0.931	6.3e-09	0.332937	0.209611	0.439364	0.394813	0.22466	0.467262			1.71205	-	-	1.68463	-
rs12545397	C	T	0.93	3.2e-09	0.3478	0.201431	0.444334	0.42219	0.34947	0.474206			1.58835	-	-	1.48196	-
rs10955807	A	G	0.929	3.4e-09	0.332937	0.199387	0.434394	0.394813	0.204236	0.472222			1.72664	-	-	-	-
rs997314	T	C	0.927	2.9e-09	0.324019	0.193252	0.437376	0.407781	0.276853	0.465278			1.66981	-	-	1.63016	-
rs997313	T	A	0.926	2.5e-09	0.326397	0.194274	0.43837	0.40634	0.278366	0.46627			1.67667	-	-	1.17036	-
rs62530366	G	A	1.08	1.9e-08	0.344828	0.276074	0.389662	0.269452	0.183056	0.517857			1.68009	-	-	1.17255	-
rs3890400	A	G	1.08	4.1e-08	0.318668	0.282209	0.379722	0.273775	0.183812	0.516865			1.24904	-	1.27974	1.88373	-
rs3757973	A	G	1.08	3.9e-08	0.319857	0.282209	0.380716	0.273775	0.184569	0.516865			1.12919	-	1.16398	1.73366	-
rs3757972	T	C	1.08	3.1e-08	0.315696	0.284254	0.379722	0.266571	0.0824508	0.485119			1.13341	-	1.16832	1.733	-
rs3757969	G	C	1.08	3.6e-08	0.312128	0.280164	0.37674	0.266571	0.0476551	0.517857			1.11061	-	1.18428	3.8289	-
rs3757968	G	C	1.08	3.4e-08	0.312128	0.280164	0.37674	0.266571	0.0476551	0.517857			1.11409	-	1.1709	6.54974	-
rs7034200	A	C	1.05	3.76e-14	0.511296	0.56953	0.520875	0.530259	0.652042	0.468254			1.11409	-	1.1709	6.54974	-
rs10758593	A	G	1.05	1.95e-16	0.457194	0.517382	0.442346	0.487032	0.501513	0.444444			-	-	-	-	1.09192
rs7849074	A	C	3.48	7.56e-10	0.00118906	0.00102249	0	0.00720461	0.0983359	0			-	1.03357	-	-	1.02869
rs1063192	A	G	1.07	3.7e-09	0.71522	0.726994	0.565606	0.804035	0.985628	0.832341			1.16291	#DIV/0!	-	-	#DIV/0!
rs2069418	C	G	1.08	6.4e-10	0.691439	0.709611	0.552684	0.793948	0.983359	0.902778			-	1.26452	-	-	-
rs573687	A	G	0.931	1.1e-08	0.250892	0.261759	0.377734	0.168588	0.0136157	0.0962302			-	1.25106	-	-	-
rs1101330	A	C	0.929	2.2e-09	0.25327	0.262781	0.38668	0.17147	0.0136157	0.0952381			-	-	1.4882	18.4266	2.60721
rs523096	G	A	0.929	3.1e-09	0.30975	0.296524	0.4334	0.204611	0.0151286	0.0962302			-	-	1.47705	18.6013	2.65933
rs518394	C	G	0.931	9.3e-09	0.309156	0.295501	0.432406	0.204611	0.0151286	0.094246			1.04461	-	1.51385	20.4745	3.21885
rs597816	C	T	0.926	4.7e-10	0.28478	0.287321	0.407555	0.182997	0.0143722	0.0952381			1.04621	-	1.51094	20.4352	3.28031
rs581876	T	C	0.928	2.1e-09	0.270511	0.329243	0.385686	0.168588	0.0151286	0.284722			-	-	1.5562	19.8147	2.99019
rs615552	C	T	0.93	2.2e-09	0.311534	0.294479	0.4334	0.201729	0.0151286	0.094246			-	-	1.60457	17.8808	-
rs613312	A	G	0.932	9.3e-09	0.280024	0.274029	0.411531	0.188761	0.0143722	0.094246			1.05792	-	1.54432	20.5924	3.30554
rs543830	T	A	0.931	5.8e-09	0.280024	0.274029	0.411531	0.188761	0.0143722	0.094246			1.02188	-	1.48348	19.4838	2.9712
rs599452	A	G	0.932	9.3e-09	0.280618	0.274029	0.411531	0.188761	0.0143722	0.0922619			1.02188	-	1.48348	19.4838	2.9712
rs679038	A	G	0.932	9.5e-09	0.280024	0.274029	0.411531	0.188761	0.0143722	0.0922619			1.02405	-	1.48663	19.5251	3.04154
rs564398	C	T	0.933	4.4e-08	0.281807	0.273006	0.413519	0.188761	0.0143722	0.0922619			1.02188	-	1.48348	19.4838	3.0351
rs7865618	A	G	1.07	2e-08	0.716409	0.724949	0.574553	0.808357	0.985628	0.907738			1.03224	-	1.49293	19.6079	3.05443
rs2157719	T	C	1.07	5.1e-09	0.718787	0.725971	0.576541	0.808357	0.985628	0.907738			-	1.2469	-	-	-
rs1008878	T	G	1.07	3.5e-09	0.718193	0.726994	0.576541	0.805476	0.966717	0.90377			-	1.24672	-	-	-
rs1556515	T	C	1.07	3.5e-09	0.718787	0.732106	0.576541	0.805476	0.96823	0.90377			-	1.24569	-	-	-
rs1333037	T	C	1.07	4.8e-09	0.720571	0.728016	0.577535	0.806916	0.986384	0.906746			-	1.24672	-	-	-
rs1412829	G	A	0.933	1.8e-08	0.278835	0.270961	0.412525	0.188761	0.0136157	0.093254			-	1.24767	-	-	-
rs1360589	T	C	1.08	8e-10	0.720571	0.729039	0.577535	0.806916	0.986384	0.904762			1.02906	-	1.47719	20.4789	2.99006
rs944801	C	G	1.08	3.8e-10	0.718787	0.730061	0.579523	0.809798	0.986384	0.905754			-	1.24767	-	-	-
rs6475604	C	T	1.08	8.2e-10	0.727111	0.769939	0.579523	0.81268	0.986384	0.904762			-	1.24031	-	-	-
rs7030641	T	C	1.08	9.5e-10	0.72176	0.723926	0.579523	0.809798	0.986384	0.905754			-	1.25467	-	-	-
rs7853090	C	T	1.07	3.8e-08	0.721165	0.723926	0.577535	0.809798	0.986384	0.905754			-	1.24544	-	-	-
rs7866783	G	A	1.08	6.1e-10	0.719382	0.722904	0.577535	0.809798	0.986384	0.905754			-	1.2487	-	-	-
rs2383205	G	A	1.08	1.3e-09	0.731867	0.731084	0.60338	0.821326	0.986384	0.889881			-	1.24561	-	-	-
rs2184061	A	C	1.08	4.5e-10	0.714031	0.665644	0.602386	0.791066	0.667171	0.722222			1.00107	1.21295	-	-	-
rs1537378	G	A	1.08	1.3e-09	0.733056	0.731084	0.604374	0.821326	0.985628	0.890873			1.07269	1.18534	-	1.07024	-
rs8181050	A	G	1.08	1.8e-09	0.728894	0.729039	0.604374	0.818444	0.985628	0.889881			1.0027	1.21292	-	-	-
rs1333039	C	G	1.08	1.5e-09	0.72176	0.725971	0.599404	0.789625	0.686838	0.797619			-	1.20603	-	-	-
rs4977755	A	T	1.08	1.3e-09	0.725327	0.726994	0.601392	0.788184	0.670197	0.890873			-	1.20413	-	1.05084	-
rs10965223	A	G	1.08	4e-10	0.720571	0.725971	0.599404	0.788184	0.666415	0.794643			-	1.20608	-	1.08226	-
rs10965224	A	T	1.08	6.3e-09	0.722354	0.725971	0.600398	0.788184	0.666415	0.794643			-	1.20215	-	1.08127	-
rs10811648	T	C	1.08	1.8e-09	0.72176	0.725971	0.600398	0.791066	0.680787	0.794643			-	1.20313	-	1.08394	-
rs10811649	T	C	1.08	1.9e-09	0.722354	0.725971	0.601392	0.791066	0.680787	0.794643			-	1.20214	-	1.06018	-
rs10811651	A	G	1.08	2.1e-09	0.720571	0.725971	0.600398	0.791066	0.68003	0.795635			-	1.20114	-	1.06106	-
rs4977756	A	G	1.08	2.3e-09	0.721165	0.725971	0.600398	0.792507	0.68003	0.794643			-	1.20016	-	1.05962	-
rs4451405	T	C	1.07	6.6e-09	0.699168	0.712679	0.59841	0.798271	0.864599	0.799603			-	1.20115	-	1.06049	-
rs4645630	A	G	1.08	3.3e-09	0.679548	0.645194	0.595427	0.770893	0.608169	0.632937			-	1.16838	-	-	-
rs1333045	C	T	1.07	1e-08	0.535672	0.50409	0.506958	0.489914	0.459909	0.539683			1.05325	1.14128	-	1.11737	1.07364
rs10217586	T	A	1.07	1.5e-08	0.564804	0.510225	0.524851	0.501441	0.463691	0.534722			1.06265	1.05664	1.0934	1.16473	-
rs10757281	T	C	0.869	2.3e-10	0.13912	0.183027	0.136183	0.12536	0.485628	0.18254			1.10697	1.07612	1.12636	1.21806	1.05626
rs10811657	A	G	0.878	1e-10	0.148633	0.131902	0.185885	0.12536	0.409985	0.0535714			-	1.02157	1.10976	-	-
rs12379111	G	C	0.869	2.7e-08	0.0701546	0.0899796	0.0974155	0.0792507	0.114221	0.165675			1.12684	-	1.18564	-	2.77447
rs7020996	T	C	0.904	5.57e-33	0.115933	0.129857	0.130219	0.148415	0.403177	0.396825			-	-	-	-	-
rs10965243	G	A	0.854	2.5e-11	0.0760999	0.126789	0.0944334	0.0994236	0.207262	0.396825			-	-	-	-	-
rs10965245	A	G	0.861	6.8e-12	0.0749108	0.122699	0.0904573	0.0979827	0.204992	0.396825			-	-	-	-	-
rs2383208	G	A	0.89	8.8e-38	0.146849	0.133947	0.172962	0.139769	0.172466	0.418651			-	-	-	-	-
rs78432974	T	C	0.819	7.7e-09	0.0339084	0.00715746	0.055666	0.0244957	0.00151286	0			1.09632	-	1.05065	-	-
rs10965246	C	T	0.869	9.8e-17	0.143876	0.142127	0.170974	0.129683	0.0673222	0.439484			4.73749	-	1.38426	22.4134	#DIV/0!
rs10965248	C	T	0.869	6.4e-17	0.149822	0.151329	0.172962	0.129683	0.0673222	0.439484			1.01231	-	1.10945	2.13713	-
rs72655438	G	T	0.811	6.2e-09	0.0118906	0.00613497	0.0516899	0.0230548	0.00151286	0			-	-	1.15529	2.22544	-
rs10965250	A	G	0.882	9.73e-47	0.142093	0.131902	0.166998	0.12536	0.0468986	0.4375			1.93817	-	-	7.85969	#DIV/0!
rs10811660	A	G	0.869	1e-16	0.140309	0.131902	0.167992	0.12536	0.0453858	0.435516			1.07726	-	1.13348	3.02978	-
rs10811661	C	T	0.828	6.04e-11	0.140309	0.131902	0.167992	0.123919	0.0453858	0.435516			1.06374	-	1.11925	3.09148	-
rs10811662	A	G	0.869	1e-16	0.142093	0.131902	0.167992	0.134006	0.0937973	0.436508			1.06374	-	1.13226	3.09148	-
rs12555274	C	G	1.2	2.06e-10	0.241379	0.312883	0.261431	0.322767	0.181543	0.393849			1.07726	-	1.06035	1.51489	-
rs1333051	T	A	0.893	1.32e-37	0.104167	0.0828221	0.134195	0.103746	0.0824508	0.132937			-	-	-	1.3296	-
rs7018475	G	T	1.21	3.7e-11	0.243163	0.348671	0.269384	0.332853	0.263994	0.401786			1.25772	-	1.00405	1.26338	-
rs2796441	A	G	0.963	1.08e-09	0.388823	0.445808	0.415507	0.489914	0.153555	0.587302			-	-	-	-	-
rs9410573	C	T	0.93	2e-08	0.387039	0.44683	0.416501	0.492795	0.146747	0.588294			-	-	-	2.53214	-
rs60980157	T	C	0.94	3.19e-16	0.203329	0.189162	0.240557	0.279539	0.223903	0.047619			-	-	-	2.63745	-
rs11257655	T	C	1.08	4e-08	0.192628	0.240286	0.22664	0.262248	0.241301	0.539683			1.0749	-	-	-	4.26992
rs11257658	A	G	1.12	1.17e-09	0.204518	0.303681	0.227634	0.276657	0.475038	0.613095			-	-	-	-	-
rs11257659	T	C	1.08	2.7e-08	0.204518	0.303681	0.227634	0.278098	0.48941	0.613095			-	-	-	-	-
rs10906115	G	A	0.966	1.28e-08	0.432818	0.485685	0.371769	#N/A	0.29879	0.402778			-	-	-	-	-
rs7077792	T	C	1.12	1.68e-08	0.165279	0.119632	0.200795	0.207493	0.161876	0.266865			-	1.16421	#N/A	1.44857	1.07458
rs6602570	C	A	0.893	2.16e-08	0.836504	0.876278	0.797217	0.786744	0.818457	0.732143			1.38157	-	-	1.02103	-
rs12779790	G	A	1.13	4.22e-09	0.15874	0.124744	0.203777	0.157061	0.11649	0.199405			-	1.04928	1.06325	1.02205	1.14254
rs2642587	G	A	1.12	8.45e-09	0.856124	0.944785	0.792247	0.855908	0.803328	0.969246			1.27252	-	1.01069	1.36269	-
rs2616131	C	T	1.12	8.74e-09	0.856548	0.944785	0.792247	0.855908	0.803328	0.968254			-	1.08063	1.00025	1.06572	-
rs4746890	C	T	0.892	4.41e-09	0.142262	0.0552147	0.207753	0.139769	0.136157	0.031746			-	1.08116	1.00075	1.06625	-
rs703987	C	G	0.93	8.4e-09	0.685493	0.873211	0.615308	0.814121	0.759455	0.883929			2.57652	-	1.01783	1.04483	4.48125
rs703986	C	G	0.929	4.7e-09	0.684304	0.874233	0.612326	0.811239	0.749622	0.84623			-	1.11407	-	-	-
rs703985	T	A	0.926	3.2e-10	0.322235	0.310838	0.408549	0.416427	0.106657	0.332341			-	1.11755	-	-	-
rs697240	C	T	0.93	6.1e-09	0.682738	0.873211	0.614314	0.805476	0.727685	0.84623			1.03667	-	-	3.02124	-
rs703984	C	G	0.924	1.5e-10	0.365636	0.389571	0.410537	0.472622	0.27761	0.329365			-	1.11138	-	-	-
rs703983	G	A	0.924	1.5e-10	0.369798	0.389571	0.411531	0.492795	0.503026	0.344246			-	-	-	1.31709	1.11012
rs3915932	C	G	0.919	2.5e-11	0.366825	0.389571	0.411531	0.497118	0.512103	0.361111			-	-	-	-	1.07423
rs810517	T	C	0.915	1.3e-12	0.385256	0.451943	0.450298	0.537464	0.449319	0.431548			-	-	-	-	1.01582
rs12571751	G	A	0.947	3.39e-21	0.38585	0.451943	0.450298	0.537464	0.475038	0.431548			-	-	-	-	-
rs703982	G	A	0.92	3.6e-11	0.320452	0.309816	0.408549	0.414986	0.0990923	0.334325			-	-	-	-	-
rs703981	C	G	0.921	1.5e-11	0.342449	0.369121	0.446322	0.474063	0.181543	0.405754			1.03433	-	-	3.23387	-
rs703980	A	G	0.921	1.3e-11	0.340476	0.369121	0.446322	0.472622	0.233737	0.40873			-	-	-	1.88633	-
rs703979	C	T	0.93	1.9e-09	0.498811	0.684049	0.569583	0.662824	0.527988	0.669643			-	-	-	1.45667	-
rs703978	G	C	0.928	1.1e-09	0.543401	0.765849	0.573559	0.731988	0.850227	0.695437			-	-	-	-	-
rs703977	G	T	0.921	1.3e-11	0.342449	0.369121	0.446322	0.472622	0.242814	0.409722			-	-	-	-	-
rs703976	G	C	0.92	7e-12	0.340071	0.369121	0.44831	0.474063	0.336611	0.405754			-	-	-	1.41034	-
rs697239	C	T	0.921	1.1e-11	0.342449	0.369121	0.449304	0.485591	0.352496	0.409722			-	-	-	1.01028	-
rs697238	G	T	0.926	8.4e-10	0.497622	0.685072	0.572565	0.667147	0.555219	0.661706			-	-	-	-	-
rs703975	G	T	0.921	1.1e-11	0.341855	0.369121	0.449304	0.475504	0.260212	0.406746			-	-	-	-	-
rs703974	G	A	0.926	2.4e-10	0.321046	0.310838	0.415507	0.416427	0.0612708	0.332341			-	-	-	1.31376	-
rs703973	A	T	0.932	2.3e-08	0.683333	0.873211	0.619284	0.829971	0.934191	0.847222			1.03284	-	-	5.23979	-
rs748179	C	G	0.932	2.3e-08	0.681332	0.874233	0.619284	0.829971	0.922088	0.847222			-	1.10342	-	-	-
rs703972	C	G	0.922	2.4e-11	0.340666	0.366053	0.45328	0.475504	0.35174	0.367063			-	1.10019	-	-	-
rs703971	C	G	0.928	7.5e-09	0.680143	0.873211	0.620278	0.829971	0.934191	0.847222			-	-	-	-	-
rs703970	C	A	0.931	4.2e-09	0.495244	0.683027	0.576541	0.667147	0.643722	0.623016			-	1.09651	-	-	-
rs703969	C	G	0.927	1.7e-09	0.496433	0.680982	0.576541	0.667147	0.643722	0.623016			-	-	-	-	-
rs703968	G	C	0.932	2.5e-08	0.680143	0.873211	0.619284	0.832853	0.953858	0.847222			-	-	-	-	-
rs703967	C	A	0.922	2.3e-11	0.339881	0.366053	0.45328	0.475504	0.353253	0.37004			-	1.09827	-	-	-
rs703966	A	G	0.925	1.9e-10	0.322235	0.309816	0.417495	0.419308	0.0378215	0.313492			-	-	-	-	-
rs697237	A	G	1.07	2.5e-08	0.52497	0.378323	0.45825	0.368876	0.419818	0.418651			1.04009	-	-	8.5199	1.02789
rs1613299	T	C	1.07	4.8e-08	0.268728	0.121677	0.349901	0.158501	0.0665658	0.150794			1.38762	1.1456	1.42316	1.25047	1.25396
rs1613295	G	T	1.08	1.2e-10	0.685493	0.699387	0.581511	0.566282	0.71407	0.684524			2.20854	-	1.69543	4.03702	1.78208
rs703965	T	C	1.05	1.23e-13	0.483353	0.295501	0.456262	0.329971	0.416793	0.399802			-	1.17881	1.21052	-	1.00142
rs66503910	T	C	0.921	2.6e-08	0.390012	0.596115	0.265408	0.449568	0.213313	0.762897			1.63571	1.05938	1.46483	1.1597	1.20898
rs10882063	T	G	0.926	9.7e-09	0.543401	0.758691	0.374751	0.5317	0.832073	0.826389			-	1.46948	-	1.82835	-
rs10882064	C	T	0.896	3.5e-12	0.36088	0.503067	0.222664	0.24928	0.149017	0.529762			-	1.45003	1.02201	-	-
rs2798253	C	G	1.13	9.5e-20	0.55119	0.47137	0.625249	0.690202	0.785174	0.326389			-	1.62074	1.44769	2.42174	-
rs11187001	C	T	1.08	1e-08	0.142687	0.0940695	0.286282	0.154179	0.123298	0.0595238			1.16934	-	-	-	1.68875
rs61875362	T	C	0.887	2.3e-20	0.4239	0.514315	0.363817	0.289625	0.0461422	0.677579			1.51683	-	-	1.15726	2.39715
rs11187007	G	A	0.887	2.6e-20	0.425684	0.52045	0.362823	0.289625	0.0370651	0.704365			-	1.16515	1.46362	9.18682	-
rs3781241	C	T	0.887	4e-20	0.4239	0.518405	0.363817	0.289625	0.0461422	0.677579			-	1.17325	1.46977	11.4848	-
rs11187009	A	G	1.08	9.9e-09	0.14566	0.097137	0.285288	0.15562	0.124054	0.0595238			-	1.16515	1.46362	9.18682	-
rs2149632	C	T	0.887	4.5e-20	0.424405	0.519427	0.364811	0.289625	0.0476551	0.678571			1.49953	-	-	1.17416	2.44709
rs35120790	C	T	1.08	1e-08	0.146849	0.097137	0.286282	0.162824	0.17171	0.0595238			-	1.16335	1.46536	8.90576	-
rs10882067	C	T	0.887	3.8e-20	0.4239	0.518405	0.363817	0.291066	0.0922844	0.679563			1.51177	-	-	-	2.46706
rs11187019	G	A	0.906	3.2e-16	0.638526	0.726994	0.526839	0.680115	0.763238	0.901786			-	1.16515	1.45637	4.59341	-
rs11187027	A	G	1.08	4.8e-08	0.128419	0.0889571	0.238569	0.14121	0.170197	0.0595238			-	1.21199	-	-	-
rs34459034	A	G	0.896	8.7e-15	0.328181	0.468303	0.225646	0.233429	0.0166415	0.595238			1.4436	-	-	-	2.15743
rs10786048	T	C	0.906	9.7e-16	0.503567	0.538855	0.402584	0.341499	0.215582	0.678571			-	1.4544	1.40591	19.7207	-
rs10882071	C	T	0.887	3e-20	0.422711	0.518405	0.363817	0.289625	0.0446293	0.678571			-	1.25084	1.47458	2.33584	-
rs10882072	A	C	0.887	3.7e-20	0.423306	0.515337	0.363817	0.289625	0.0718608	0.678571			-	1.16188	1.45951	9.47159	-
rs11187031	G	T	1.08	6.2e-09	0.147444	0.097137	0.286282	0.162824	0.17171	0.0595238			-	1.16351	1.46156	5.89063	-
rs11187032	T	A	1.08	1.3e-08	0.147444	0.097137	0.286282	0.162824	0.17171	0.0595238			1.51789	-	-	-	2.47705
rs11187033	A	T	0.887	2.1e-20	0.422711	0.514315	0.363817	0.289625	0.0446293	0.678571			1.51789	-	-	-	2.47705
rs11187040	T	C	1.08	4.9e-08	0.129013	0.0889571	0.238569	0.14121	0.170197	0.0595238			-	1.16188	1.45951	9.47159	-
rs10509645	A	C	0.887	1.9e-19	0.422117	0.514315	0.363817	0.289625	0.0453858	0.677579			1.45028	-	-	-	2.16742
rs10882074	G	T	0.896	2e-19	0.424495	0.484663	0.363817	0.288184	0.0574887	0.673611			-	1.16024	1.45746	9.30063	-
rs12358677	G	C	1.08	3.9e-08	0.129608	0.091002	0.234592	0.132565	0.0786687	0.0595238			-	1.16678	1.473	7.38397	-
rs56289118	A	G	1.08	3.9e-08	0.129013	0.091002	0.234592	0.132565	0.0786687	0.0595238			1.42423	-	-	1.64751	2.17741
rs7073833	C	T	0.911	2.8e-14	0.501784	0.53681	0.439364	0.338617	0.145234	0.674603			1.41769	-	-	1.63995	2.16742
rs4646955	G	A	1.08	1e-08	0.148038	0.099182	0.2833	0.154179	0.0801815	0.0625			-	1.14207	1.48186	3.45499	-
rs7077418	G	A	0.887	1.8e-19	0.412604	0.507157	0.360835	0.288184	0.102118	0.674603			1.49259	-	-	1.84629	2.36861
rs17445328	G	A	1.08	1.6e-08	0.148038	0.099182	0.2833	0.154179	0.0801815	0.0595238			-	1.14347	1.43174	4.04046	-
rs11187064	C	T	1.08	1.2e-08	0.148038	0.099182	0.282306	0.154179	0.0801815	0.0595238			1.49259	-	-	1.84629	2.48704
rs12220493	T	C	0.912	4.3e-14	0.511891	0.541922	0.442346	0.341499	0.128593	0.674603			1.49259	-	-	1.84629	2.48704
rs2421943	A	G	0.913	7.2e-14	0.511891	0.546012	0.442346	0.341499	0.128593	0.674603			-	1.15722	1.49895	3.9807	-
rs7078418	T	C	0.915	4.3e-13	0.511296	0.54499	0.442346	0.341499	0.12708	0.675595			-	1.15722	1.49895	3.9807	-
rs11187069	C	T	1.08	3.9e-08	0.130202	0.091002	0.234592	0.132565	0.0779123	0.0595238			-	1.15587	1.49721	4.02341	-
rs10882083	G	C	0.912	4.8e-14	0.512485	0.543967	0.441352	0.341499	0.12708	0.674603			1.43076	-	-	1.67114	2.1874
rs11187070	A	G	1.08	4.5e-08	0.129608	0.091002	0.234592	0.132565	0.075643	0.0595238			-	1.16117	1.50069	4.03277	-
rs12776190	A	T	1.08	4.2e-08	0.129608	0.091002	0.234592	0.132565	0.0771558	0.0595238			1.42423	-	-	1.71341	2.17741
rs11187073	C	T	1.08	4.3e-08	0.130202	0.091002	0.235586	0.132565	0.0771558	0.0595238			1.42423	-	-	1.67982	2.17741
rs7076966	T	C	0.91	1.2e-14	0.510702	0.54499	0.441352	0.340058	0.124054	0.675595			1.43076	-	-	1.68752	2.1874
rs35616984	G	C	1.08	3.9e-08	0.130202	0.091002	0.235586	0.132565	0.0779123	0.0595238			-	1.15713	1.50181	4.11675	-
rs4646953	G	A	1.08	4.2e-08	0.131986	0.093047	0.235586	0.132565	0.0779123	0.0595238			1.43076	-	-	1.67114	2.1874
rs7099761	G	A	0.914	1.1e-13	0.554102	0.625767	0.462227	0.383285	0.373676	0.703373			1.41848	-	-	1.69403	2.21736
rs11187076	A	G	0.912	3e-14	0.572533	0.644172	0.517893	0.544669	0.523449	0.782738			-	1.19877	1.44567	1.48284	-
rs7900991	G	A	0.918	9e-13	0.56395	0.632924	0.475149	0.451009	0.397882	0.758929			-	1.1055	1.05116	1.09377	-
rs7921325	A	T	0.912	6.6e-14	0.554102	0.625767	0.462227	0.386167	0.375946	0.701389			-	1.18689	1.25042	1.41738	-
rs7905037	A	G	0.914	1e-13	0.55113	0.625767	0.462227	0.384726	0.373676	0.702381			-	1.19877	1.43488	1.47389	-
rs2901597	T	C	0.915	2.8e-13	0.511296	0.546012	0.444334	0.340058	0.126324	0.666667			-	1.19234	1.43252	1.47489	-
rs7092522	C	T	0.909	7.7e-15	0.690844	0.812883	0.587475	0.726225	0.918306	0.917659			-	1.1507	1.50356	4.04751	-
rs11187080	C	T	0.918	1.9e-12	0.564209	0.632924	0.476143	0.449568	0.400151	0.758929			-	1.17595	-	-	-
rs6583823	T	C	0.913	7.8e-14	0.554697	0.625767	0.464215	0.383285	0.374433	0.702381			-	1.18496	1.255	1.40999	-
rs6583824	G	A	0.91	4.5e-14	0.690844	0.812883	0.587475	0.726225	0.918306	0.917659			-	1.19491	1.44722	1.48143	-
rs2421941	A	G	0.91	3.9e-14	0.69025	0.812883	0.587475	0.726225	0.917549	0.917659			-	1.17595	-	-	-
rs7921210	A	G	0.91	1.9e-14	0.511296	0.547035	0.44334	0.340058	0.125567	0.665675			-	1.17494	-	-	-
rs6583826	A	G	0.955	2.09e-13	0.628419	0.715746	0.511928	0.524496	0.520424	0.801587			-	1.15328	1.50356	4.07189	-
rs7922041	A	G	0.887	2.4e-15	0.308561	0.46728	0.217694	0.230548	0.026475	0.589286			-	1.22755	1.19814	1.20751	-
rs12355158	A	G	0.896	1.5e-19	0.412604	0.514315	0.360835	0.288184	0.0945537	0.676587			-	1.41741	1.33838	11.6548	-
rs3824735	G	T	0.887	2.2e-20	0.412604	0.514315	0.361829	0.285303	0.0960666	0.675595			-	1.14347	1.43174	4.3637	-
rs6583827	T	A	0.909	8.1e-15	0.675981	0.803681	0.576541	0.71902	0.917549	0.918651			-	1.14033	1.4462	4.29498	-
rs7096101	A	G	0.909	6.2e-15	0.675386	0.803681	0.576541	0.71902	0.917549	0.918651			-	1.17248	-	-	-
rs10882085	T	C	0.887	1.8e-20	0.414982	0.514315	0.361829	0.285303	0.128593	0.674603			-	1.17145	-	-	-
rs10786050	G	A	0.909	6e-15	0.675386	0.803681	0.576541	0.71902	0.917549	0.918651			-	1.1469	1.45453	3.2271	-
rs11187094	A	G	0.896	4.4e-15	0.319263	0.469325	0.218688	0.224784	0.0272315	0.598214			-	1.17145	-	-	-
rs11187096	T	G	0.871	1.17e-08	0.414982	0.514315	0.361829	0.285303	0.127837	0.674603			-	1.4599	1.42031	11.724	-
rs10882091	T	C	0.909	6.4e-15	0.674792	0.803681	0.574553	0.717579	0.917549	0.919643			-	1.1469	1.45453	3.24619	-
rs11187098	C	T	0.887	2.6e-20	0.414388	0.514315	0.361829	0.285303	0.129349	0.675595			-	1.17446	-	-	-
rs11187099	T	C	0.887	1.3e-20	0.414982	0.515337	0.361829	0.285303	0.127837	0.675595			-	1.14526	1.45245	3.20363	-
rs10882092	A	G	0.887	1.3e-20	0.414982	0.514315	0.361829	0.285303	0.0953101	0.675595			-	1.1469	1.45453	3.24619	-
rs7894183	A	G	0.908	2.8e-15	0.674197	0.804703	0.576541	0.71902	0.917549	0.919643			-	1.1469	1.45453	4.35402	-
rs7914814	C	T	0.905	1.1e-15	0.675386	0.804703	0.575547	0.71902	0.917549	0.919643			-	1.16938	-	-	-
rs11187105	T	C	0.896	2.9e-15	0.321641	0.469325	0.219682	0.227666	0.0408472	0.595238			-	1.17347	-	-	-
rs7071905	G	T	0.909	5e-15	0.675386	0.804703	0.576541	0.71902	0.917549	0.919643			-	1.46412	1.41278	7.87425	-
rs1573051	C	T	0.887	1.1e-20	0.415577	0.514315	0.361829	0.285303	0.130106	0.675595			-	1.17145	-	-	-
rs10882094	A	T	0.908	3.2e-15	0.675386	0.804703	0.576541	0.71902	0.917549	0.919643			-	1.14854	1.45662	3.19414	-
rs11187107	A	G	0.887	5.6e-21	0.414388	0.514315	0.361829	0.285303	0.0695915	0.675595			-	1.17145	-	-	-
rs10882095	G	T	0.862	1.1e-08	0.414982	0.514315	0.361829	0.285303	0.129349	0.675595			-	1.14526	1.45245	5.95457	-
rs10736069	C	T	0.908	3.2e-15	0.675386	0.804703	0.576541	0.71902	0.918306	0.919643			-	1.1469	1.45453	3.20822	-
rs7900689	C	A	0.908	3.4e-15	0.675386	0.804703	0.576541	0.71902	0.918306	0.919643			-	1.17145	-	-	-
rs1972360	T	C	0.887	1.3e-20	0.414982	0.514315	0.361829	0.285303	0.128593	0.675595			-	1.17145	-	-	-
rs6583830	G	A	0.908	3.6e-15	0.674197	0.804703	0.576541	0.71902	0.918306	0.919643			-	1.1469	1.45453	3.2271	-
rs10882096	T	G	0.887	6.9e-21	0.414982	0.514315	0.360835	0.283862	0.129349	0.676587			-	1.16938	-	-	-
rs11187114	T	A	0.862	1.14e-08	0.414982	0.514315	0.361829	0.285303	0.130106	0.675595			-	1.15006	1.46192	3.20822	-
rs6583833	T	C	0.909	2.6e-15	0.555886	0.638037	0.513917	0.551873	0.729955	0.786706			-	1.1469	1.45453	3.18957	-
rs11187117	C	A	0.887	2.5e-20	0.412604	0.511247	0.361829	0.285303	0.070348	0.674603			-	1.08167	1.00727	-	-
rs7078243	C	A	0.909	3.4e-15	0.55648	0.638037	0.513917	0.556196	0.778366	0.785714			-	1.14033	1.4462	5.86519	-
rs4933734	T	A	0.908	2.2e-15	0.675981	0.804703	0.575547	0.71902	0.919062	0.919643			-	1.08282	1.00051	-	-
rs1044153	C	A	0.887	2.6e-21	0.413444	0.511247	0.362823	0.285303	0.0695915	0.678571			-	1.1745	-	-	-
rs7071912	G	T	0.908	2.4e-15	0.55648	0.638037	0.513917	0.554755	0.753404	0.786706			-	1.13952	1.44914	5.94102	-
rs7921040	A	G	0.908	2.3e-15	0.555886	0.639059	0.512922	0.554755	0.752648	0.784722			-	1.08282	1.00311	-	-
rs2153827	G	T	0.887	9.8e-23	0.454221	0.564417	0.398608	0.298271	0.130862	0.685516			-	1.08376	1.00204	-	-
rs35978445	A	G	0.887	3.1e-23	0.453627	0.56544	0.398608	0.298271	0.070348	0.685516			-	1.13952	1.52285	3.47098	-
rs7918084	T	C	0.905	3.4e-17	0.598692	0.714724	0.539761	0.661383	0.655825	0.881944			-	1.13803	1.52085	6.44833	-
rs7903302	C	T	0.87	4.98e-08	0.438763	0.572597	0.43837	0.456772	0.391074	0.762897			-	1.10918	-	-	-
rs11187129	C	T	0.869	4.5e-08	0.439952	0.571575	0.439364	0.459654	0.395613	0.761905			-	1.0009	-	1.12194	-
rs2185756	C	A	0.863	9.87e-09	0.428656	0.564417	0.427435	0.394813	0.347201	0.71131			-	1.00134	-	1.11208	-
rs9419741	G	A	1.12	2.4e-19	0.478597	0.400818	0.484095	0.4683	0.285174	0.238095			-	1.00286	1.08572	1.23461	-
rs2497318	T	C	1.11	4.2e-17	0.400119	0.286299	0.45825	0.319885	0.130106	0.119048			1.19405	-	1.02199	1.67826	2.01011
rs7911264	C	T	0.896	8.4e-20	0.522592	0.600204	0.515905	0.51585	0.503026	0.761905			1.39756	-	1.25082	3.07533	3.36099
rs10882098	T	C	0.863	1.1e-08	0.427467	0.568507	0.422465	0.377522	0.0741301	0.714286			-	1.01296	1.01307	1.0389	-
rs11187133	A	G	0.878	6.1e-19	0.296076	0.47137	0.247515	0.308357	0.0400908	0.625992			-	1.01184	1.1323	5.76645	-
rs2488087	A	G	1.12	2e-19	0.482164	0.398773	0.484095	0.4683	0.291225	0.238095			-	1.1962	-	7.38514	-
rs10786052	C	T	0.896	2.4e-19	0.517836	0.601227	0.515905	0.514409	0.495461	0.762897			1.20912	-	1.02961	1.65564	2.02509
rs9420589	T	G	1.11	3.1e-16	0.366825	0.204499	0.442346	0.295389	0.0824508	0.0833333			-	1.00374	1.00666	1.04516	-
rs11187138	G	A	0.867	2.61e-08	0.431034	0.644172	0.427435	0.394813	0.375189	0.718254			1.79378	-	1.24184	4.44902	4.4019
rs10882099	C	T	0.867	2.84e-08	0.431034	0.644172	0.425447	0.378963	0.189107	0.717262			-	1.00842	1.09174	1.14885	-
rs10882100	G	C	0.896	2.7e-19	0.523781	0.676892	0.517893	0.511527	0.514372	0.761905			-	1.01313	1.13741	2.27931	-
rs10882101	C	T	0.866	2.22e-08	0.431034	0.644172	0.427435	0.394813	0.371407	0.71627			-	1.01137	1.02396	1.01829	-
rs1111875	T	C	0.866	1.95e-08	0.431629	0.644172	0.424453	0.378963	0.183812	0.71627			-	1.00842	1.09174	1.16054	-
rs1977832	T	G	0.866	2.21e-08	0.431629	0.644172	0.424453	0.378963	0.185325	0.71627			-	1.01691	1.13898	2.3482	-
rs1977833	A	G	0.867	2.42e-08	0.431034	0.644172	0.424453	0.378963	0.185325	0.71627			-	1.01691	1.13898	2.32903	-
rs12778642	T	G	0.869	3.45e-08	0.444709	0.651329	0.441352	0.456772	0.406959	0.760913			-	1.01551	1.13741	2.32583	-
rs5015480	T	C	0.932	1.57e-30	0.435196	0.631902	0.426441	0.536023	0.360817	0.827381			-	1.00761	-	1.09276	-
rs146935743	T	C	0.844	4e-08	0.0434007	0.0347648	0.0258449	0.018732	0	0.00198413			-	1.02053	-	1.20614	-
rs11187139	C	T	0.865	1.67e-08	0.434007	0.638037	0.426441	0.536023	0.360061	0.826389			1.24841	1.67927	2.31693	#DIV/0!	21.874
rs12219514	G	A	0.867	2.57e-08	0.447681	0.645194	0.441352	0.596542	0.397882	0.872024			-	1.01774	-	1.20537	-
rs10882102	C	G	0.845	2.33e-08	0.431034	0.639059	0.426441	0.536023	0.360061	0.825397			-	1.01434	-	1.12516	-
rs11187140	A	G	0.878	4.2e-26	0.41082	0.59407	0.366799	0.409222	0.0295008	0.791667			-	1.01077	-	1.19712	-
rs61862778	T	C	1.1	3.5e-16	0.381094	0.241309	0.49503	0.389049	0.114977	0.113095			-	1.12001	1.00391	13.9258	-
rs11187141	T	A	0.878	7.3e-25	0.418549	0.643149	0.372763	0.417867	0.117247	0.796627			1.57928	-	-	3.31451	3.36968
rs34744311	T	C	0.878	3e-24	0.419738	0.643149	0.374751	0.440922	0.339637	0.795635			-	1.12283	1.00163	3.56982	-
rs61862780	C	T	1.1	3.5e-16	0.419144	0.287321	0.506958	0.402017	0.186082	0.140873			-	1.12004	-	1.23584	-
rs11187143	A	G	0.878	1e-24	0.421522	0.639059	0.375746	0.429395	0.117247	0.798611			1.4588	-	1.0426	2.25247	2.97533
rs11187144	C	T	0.878	2.1e-24	0.422117	0.639059	0.377734	0.449568	0.33888	0.798611			-	1.12183	-	3.59517	-
rs10882104	C	T	0.878	1.5e-24	0.420927	0.639059	0.375746	0.425072	0.0302572	0.798611			-	1.1175	-	1.24562	-
rs7087591	A	G	0.878	5.2e-24	0.419738	0.638037	0.37674	0.449568	0.340393	0.798611			-	1.12025	-	13.9117	-
rs10786053	A	G	0.878	3.7e-24	0.420333	0.640082	0.374751	0.426513	0.0302572	0.816468			-	1.11413	-	1.2331	-
rs10882105	T	C	0.878	2.9e-24	0.420333	0.640082	0.374751	0.426513	0.0302572	0.816468			-	1.12163	-	13.892	-
rs10748582	A	T	0.878	1.2e-22	0.420927	0.631902	0.375746	0.423631	0.0438729	0.8125			-	1.12163	-	13.892	-
rs1832886	A	G	0.878	4.3e-24	0.420333	0.631902	0.374751	0.423631	0.0438729	0.8125			-	1.12025	-	9.59424	-
rs7898054	T	C	0.878	3.6e-24	0.421522	0.631902	0.374751	0.423631	0.0438729	0.8125			-	1.12163	-	9.58069	-
rs11187146	C	G	0.887	2.3e-11	0.195006	0.449898	0.143141	0.302594	0.00983359	0.708333			-	1.1248	-	9.60779	-
rs1112718	G	A	0.887	1.9e-22	0.43698	0.639059	0.392644	0.514409	0.437973	0.858135			-	1.36233	-	19.8306	-
rs10882106	T	C	0.878	3.5e-24	0.422024	0.631902	0.374751	0.42219	0.0416036	0.811508			-	1.11292	-	-	-
rs7923837	A	G	0.878	5.6e-24	0.421522	0.631902	0.374751	0.423631	0.0302572	0.8125			-	1.12614	-	10.1439	-
rs7923866	T	C	0.887	1.4e-22	0.420927	0.631902	0.374751	0.423631	0.0416036	0.8125			-	1.1248	-	13.9313	-
rs2497306	C	A	1.05	4.06e-15	0.425684	0.269939	0.511928	0.409222	0.186838	0.125992			-	1.12322	-	10.1176	-
rs2497305	T	C	1.1	7.9e-16	0.383472	0.204499	0.494036	0.383285	0.107413	0.107143			1.57696	-	1.04023	2.27836	3.37866
rs11187149	A	G	0.878	3.4e-24	0.420927	0.657464	0.374751	0.423631	0.0438729	0.814484			1.87518	-	1.00049	3.57007	3.57907
rs1544210	A	G	1.1	7.7e-16	0.425089	0.269939	0.511928	0.409222	0.186082	0.126984			-	1.12322	-	9.59424	-
rs2497304	T	C	1.1	8e-16	0.382878	0.205521	0.496024	0.380403	0.105144	0.108135			1.57476	-	1.03877	2.28442	3.34758
rs947591	A	C	1.09	7.4e-13	0.398335	0.262781	0.472167	0.400576	0.242814	0.144841			1.86296	-	1.00651	3.64147	3.54074
rs2488073	G	A	1.09	8.5e-12	0.414388	0.245399	0.471173	0.435158	0.241301	0.201389			1.51584	-	-	1.6405	2.75016
rs2488071	G	A	1.09	3.1e-11	0.460761	0.295501	0.523857	0.475504	0.33888	0.203373			1.68863	-	-	1.71731	2.05765
rs6584918	T	C	3.56	1.16e-11	0.00178359	0	0	0.0115274	0.11649	0			1.55925	-	-	1.35966	2.2656
rs113397277	C	T	1.22	1.3e-08	0.0297265	0.00204499	0.0576541	0.0317003	0.00075643	0			#DIV/0!	#DIV/0!	-	-	#DIV/0!
rs17746916	T	C	1.16	1.7e-08	0.0760999	0.0296524	0.0745527	0.0590778	0.00151286	0.00198413			14.5363	-	-	39.2985	#DIV/0!
rs720785	C	G	1.15	7.6e-19	0.356718	0.344581	0.263419	0.321326	0.858548	0.542659			2.5664	1.02075	1.28813	50.302	38.3543
rs12255678	G	T	1.22	2.87e-11	0.277051	0.130879	0.262425	0.182997	0.0325265	0.000992064			1.03522	1.35418	1.11014	-	-
rs7917983	C	T	1.18	3.83e-11	0.563615	0.5409	0.497018	0.478386	0.819213	0.699405			2.11685	1.05573	1.51397	8.51771	279.267
rs7901275	C	A	1.18	3.38e-11	0.550535	0.531697	0.474155	0.445245	0.737519	0.676587			1.04199	1.13399	1.17816	-	-
rs12243578	T	C	1.27	7.21e-16	0.36742	0.179959	0.307157	0.204611	0.0325265	0.00198413			1.03543	1.16109	1.23648	-	-
rs11196174	G	A	1.27	6.27e-16	0.366231	0.203476	0.307157	0.195965	0.00680787	0.00198413			2.04169	1.1962	1.7957	11.296	185.179
rs11196175	C	T	1.26	1.5e-10	0.359691	0.200409	0.301193	0.193084	0.00605144	0.00198413			1.79987	1.19232	1.86886	53.7952	184.58
rs6585196	T	C	1.19	1.93e-10	0.680143	0.640082	0.642147	0.528818	0.719365	0.695437			1.79478	1.19422	1.86287	59.4389	181.284
rs7080591	T	C	1.19	7.6e-11	0.665874	0.591002	0.615308	0.502882	0.652799	0.677579			1.06259	1.05917	1.28616	-	-
rs7081062	A	G	1.19	1.58e-10	0.678359	0.640082	0.643141	0.530259	0.714826	0.694444			1.12669	1.08218	1.32412	1.02003	-
rs10128255	A	G	1.19	1.47e-10	0.678954	0.640082	0.643141	0.530259	0.715582	0.695437			1.0598	1.05476	1.2793	-	-
rs7895307	G	A	1.19	1.01e-10	0.679548	0.643149	0.644135	0.525937	0.719365	0.696429			1.06073	1.05568	1.28042	-	-
rs7079711	A	G	0.844	8e-22	0.157551	0.101227	0.17495	0.121037	0.459909	0.0287698			1.05659	1.05498	1.29207	-	-
rs4073980	G	C	1.25	3.49e-18	0.519025	0.376278	0.498012	0.338617	0.787443	0.0486111			1.55641	-	1.30167	-	5.47624
rs4073288	A	G	1.21	1.42e-12	0.48157	0.315951	0.405567	0.24928	0.195915	0.0416667			1.37937	1.04219	1.53278	-	10.6771
rs11196180	T	A	1.2	3.51e-12	0.48157	0.315951	0.405567	0.24928	0.204236	0.0416667			1.52419	1.1874	1.93184	2.45805	11.5577
rs4074720	T	C	1.25	3.89e-18	0.519025	0.377301	0.499006	0.337176	0.780635	0.0496032			1.52419	1.1874	1.93184	2.35791	11.5577
rs4074718	A	G	1.25	3.22e-18	0.519025	0.377301	0.499006	0.337176	0.779879	0.0496032			1.37563	1.04012	1.53933	-	10.4635
rs75933965	A	G	1.25	6.6e-18	0.0315101	0.0572597	0.0606362	0.0331412	0.0226929	0.00793651			1.37563	1.04012	1.53933	-	10.4635
rs35011184	A	G	1.38	2.85e-25	0.315101	0.233129	0.258449	0.184438	0.0400908	0.015873			-	-	-	1.38855	3.97027
rs11196182	T	C	0.861	8.1e-17	0.165874	0.0828221	0.147117	0.0706052	0.339637	0.0257937			1.35162	1.2192	1.70844	7.85969	19.8514
rs61875118	C	T	1.37	1.77e-24	0.315696	0.234151	0.258449	0.185879	0.0416036	0.015873			2.00277	1.12749	2.34932	-	6.43081
rs11196183	A	G	0.869	2e-16	0.164685	0.0828221	0.146123	0.0648415	0.155068	0.0257937			1.34825	1.2215	1.69839	7.58817	19.8888
rs61875119	A	G	1.38	9.63e-25	0.312723	0.195297	0.258449	0.175793	0.0257186	0.000992064			1.98842	1.12703	2.53981	1.06202	6.38471
rs72826075	G	A	1.3	1.1e-11	0.315696	0.234151	0.258449	0.184438	0.0408472	0.015873			1.60127	1.21	1.77893	12.1594	315.225
rs58064715	A	G	1.15	4.8e-10	0.0350773	0.0613497	0.0874751	0.054755	0.108926	0.00793651			1.34826	1.2215	1.71166	7.7287	19.8888
rs116859590	T	C	1.34	2.9e-10	0.0457788	0.00204499	0.0308151	0.0244957	0	0			-	-	-	-	4.41974
rs17747324	C	T	1.29	8.7e-11	0.31629	0.235174	0.257455	0.184438	0.0242057	0.014881			22.3858	1.4856	1.86885	#DIV/0!	#DIV/0!
rs7911250	T	C	1.25	2.3e-18	0.0326992	0.0572597	0.0606362	0.0417867	0.115734	0.00793651			1.34492	1.22852	1.71489	13.0667	21.2546
rs149692182	T	C	1.52	2.7e-08	0.0184304	0.0490798	0.0149105	0.0100865	0.00075643	0.00793651			-	-	-	-	4.12009
rs61875120	C	T	1.39	3.49e-26	0.31629	0.234151	0.251491	0.184438	0.02118	0.014881			-	1.23607	1.82724	24.365	2.32223
rs34347733	T	C	1.25	2.1e-18	0.0332937	0.0603272	0.0606362	0.0403458	0.102118	0.00793651			1.3508	1.25766	1.71489	14.9334	21.2546
rs34872471	C	T	1.43	1.43e-35	0.3478	0.299591	0.315109	0.243516	0.311649	0.0228175			-	-	-	-	4.195
rs7901695	C	T	1.23	5.82e-226	0.347206	0.295501	0.343936	0.256484	0.43646	0.0228175			1.16092	1.10374	1.42824	1.116	15.2427
rs35198068	C	T	1.43	9.06e-36	0.349584	0.299591	0.317097	0.240634	0.305598	0.0228175			1.17497	1.00951	1.35371	-	15.2166
rs4506565	T	A	1.24	6.14e-229	0.351367	0.303681	0.345924	0.259366	0.434947	0.0228175			1.16687	1.10245	1.45276	1.14394	15.3209
rs35676242	A	C	1.23	3.8e-14	0.0154578	0.00817996	0.0457256	0.0244957	0.0196672	0			1.15703	1.01573	1.35472	-	15.399
rs78025551	G	C	0.869	7.8e-16	0.163496	0.0838446	0.144135	0.0662824	0.154312	0.0297619			1.88971	-	-	-	#DIV/0!
rs7903146	T	C	1.26	5.33e-277	0.346611	0.298569	0.317097	0.23487	0.260212	0.0228175			1.94999	1.13432	2.46665	1.05952	5.49346
rs4267006	T	G	1.3	1e-11	0.306183	0.195297	0.250497	0.167147	0.01059	0.000992064			1.16091	1.09307	1.47576	1.33203	15.1906
rs11196187	A	G	1.25	1.5e-18	0.0315101	0.0644172	0.0606362	0.0345821	0.0499244	0.00793651			1.56778	1.2223	1.83182	28.9124	308.632
rs35801464	T	C	1.25	2e-18	0.0315101	0.0644172	0.0606362	0.0345821	0.0499244	0.00793651			-	-	-	-	3.97027
rs10885402	C	A	1.26	2.17e-19	0.510107	0.385481	0.491054	0.34438	0.860061	0.0496032			-	-	-	-	3.97027
rs6585197	T	G	1.26	1.15e-19	0.509512	0.382413	0.49006	0.34438	0.860061	0.0496032			1.3233	1.0388	1.48123	-	10.2838
rs6585198	A	G	1.26	9.82e-20	0.509512	0.382413	0.49006	0.342939	0.85174	0.0496032			1.33236	1.03969	1.47951	-	10.2718
rs10787471	A	G	1.25	4.62e-18	0.501784	0.370143	0.475149	0.331412	0.850983	0.0436508			1.33236	1.03969	1.48572	-	10.2718
rs12266632	G	C	1.36	4.12e-08	0.0338882	0.0623722	0.0636183	0.037464	0.0688351	0.00892857			1.35565	1.05606	1.51408	-	11.4954
rs6585199	A	G	1.26	4.74e-19	0.511296	0.383436	0.49006	0.34438	0.850983	0.0436508			-	-	-	-	3.79548
rs61872774	A	G	1.43	8e-09	0.0077381	0.00511247	0.0129225	0.0129683	0	0			1.33346	1.04333	1.48469	-	11.7133
rs4575195	A	C	1.27	7.7e-12	0.347206	0.262781	0.34493	0.268012	0.664902	0.00992064			1.51357	-	-	#DIV/0!	#DIV/0!
rs7896811	T	C	0.869	7.2e-16	0.158145	0.0787321	0.142147	0.0648415	0.138427	0.0198413			1.32127	1.0066	1.29549	-	34.9983
rs4132670	A	G	1.27	8.9e-12	0.348395	0.262781	0.34493	0.269452	0.69062	0.00992064			2.00865	1.11255	2.43895	1.14245	7.97051
rs6585200	G	A	1.26	4.25e-19	0.511296	0.393661	0.489066	0.345821	0.858548	0.0446429			1.3258	1.01004	1.29297	-	35.1182
rs6585201	A	G	1.25	1.04e-18	0.483353	0.321063	0.485089	0.329971	0.80938	0.030754			1.29882	1.04545	1.4785	-	11.453
rs57225583	G	A	0.869	3.7e-16	0.158145	0.0777096	0.142147	0.0648415	0.140696	0.0208333			1.50548	-	1.46483	-	15.7168
rs10885404	T	G	0.861	6.5e-17	0.158145	0.277096	0.156064	0.324207	0.0370651	0.296627			2.03508	1.11255	2.43895	1.12402	7.59096
rs55899248	G	A	1.29	7.8e-11	0.30975	0.199387	0.246521	0.168588	0.0370651	0.000992064			-	1.01334	-	4.26669	-
rs35180738	T	C	1.38	2.77e-31	0.354935	0.293456	0.346918	0.257925	0.363086	0.0138889			1.55351	1.25649	1.83732	8.35694	312.228
rs7904519	G	A	1.26	3.33e-19	0.517836	0.380368	0.49503	0.350144	0.860061	0.0347222			1.2095	1.02311	1.37612	-	25.5553
rs36090025	C	A	1.42	9.98e-35	0.351367	0.258691	0.317097	0.213256	0.183812	0.0109127			1.36141	1.04607	1.47892	-	14.9137
rs7918599	T	C	1.25	1.15e-18	0.514863	0.377301	0.494036	0.345821	0.859304	0.0337302			1.35825	1.10807	1.64763	1.91155	32.198
rs10885405	T	C	1.25	1e-18	0.514269	0.338446	0.492048	0.332853	0.807867	0.0297619			1.3646	1.04216	1.48881	-	15.2642
rs10885406	G	A	1.25	8.04e-19	0.519025	0.379346	0.494036	0.34438	0.850983	0.0436508			1.5195	1.04516	1.54503	-	17.2794
rs12762233	T	C	1.2	7.4e-14	0.0380499	0.0593047	0.0695825	0.0403458	0.0544629	0.00892857			1.36821	1.05058	1.50713	-	11.8904
rs7899529	A	G	1.25	7.68e-19	0.513674	0.367076	0.494036	0.34438	0.850983	0.0337302			-	-	-	-	4.26159
rs11196191	C	A	1.25	7.21e-19	0.519025	0.380368	0.494036	0.345821	0.859304	0.0446429			1.39937	1.03975	1.49159	-	15.2289
rs10787472	C	A	1.25	1.24e-18	0.519025	0.380368	0.494036	0.34438	0.850983	0.0446429			1.36453	1.05058	1.50085	-	11.6261
rs10787473	A	C	1.25	7.51e-19	0.519025	0.368098	0.494036	0.34438	0.850983	0.0446429			1.36453	1.05058	1.50713	-	11.6261
rs12258200	C	T	1.25	8.06e-19	0.519048	0.380368	0.494036	0.345821	0.859304	0.0446429			1.41002	1.05058	1.50713	-	11.6261
rs12258274	G	T	1.2	3.2e-14	0.0386445	0.0593047	0.0695825	0.0403458	0.0544629	0.00992064			1.36459	1.05063	1.50091	-	11.6267
rs55853916	C	G	1.3	2e-11	0.312723	0.199387	0.245527	0.164265	0.0204236	0.000992064			-	-	-	-	3.89536
rs11196192	G	T	1.2	2.5e-14	0.0386445	0.0593047	0.0695825	0.0403458	0.0544629	0.00992064			1.56842	1.27368	1.90377	15.3118	315.225
rs61872780	A	G	1.45	4.6e-08	0.0059453	0.00511247	0.00894632	0.0129683	0	0			-	-	-	-	3.89536
rs55972445	T	G	1.3	2.8e-11	0.312128	0.199387	0.246521	0.164265	0.0325265	0.000992064			1.1629	-	-	#DIV/0!	#DIV/0!
rs6585202	C	T	1.25	2.66e-18	0.514863	0.339468	0.492048	0.332853	0.808623	0.030754			1.56544	1.26613	1.90015	9.59613	314.625
rs7921525	T	C	1.25	1.05e-18	0.514269	0.369121	0.494036	0.341499	0.80938	0.0347222			1.51668	1.04637	1.54682	-	16.7413
rs6585203	G	C	1.25	8.71e-19	0.516647	0.379346	0.494036	0.34438	0.850983	0.0347222			1.39323	1.04095	1.50592	-	14.8109
rs6585204	G	C	1.25	5.53e-18	0.515458	0.338446	0.492048	0.332853	0.807867	0.030754			1.36194	1.04577	1.50022	-	14.8794
rs114863326	C	T	0.869	1.1e-15	0.15874	0.0766871	0.142147	0.0648415	0.141452	0.0198413			1.52301	1.04758	1.5486	-	16.7607
rs11196193	C	T	1.26	4.16e-19	0.516052	0.379346	0.494036	0.345821	0.859304	0.0347222			2.06996	1.11673	2.44812	1.12221	8.00048
rs4309084	G	A	1.25	6.85e-19	0.517241	0.378323	0.494036	0.34438	0.850983	0.0436508			1.36038	1.04456	1.49225	-	14.8623
rs7074440	A	G	1.31	5.4e-14	0.348989	0.257669	0.317097	0.210375	0.16944	0.00992064			1.36719	1.04697	1.50195	-	11.8495
rs4128598	G	A	1.26	3.42e-19	0.514863	0.370143	0.494036	0.34438	0.850983	0.0337302			1.35441	1.10057	1.65889	2.05966	35.1781
rs4128597	G	A	1.25	6.92e-19	0.515458	0.379346	0.49503	0.34438	0.85174	0.0337302			1.39098	1.04216	1.49504	-	15.2642
rs7924080	C	T	1.25	7.99e-19	0.516052	0.380368	0.496024	0.345821	0.858548	0.0347222			1.35881	1.04127	1.49677	-	15.2818
rs7907610	G	A	1.25	1.08e-18	0.514863	0.380368	0.496024	0.345821	0.859304	0.0337302			1.35672	1.04038	1.49225	-	14.8623
rs140820620	A	G	1.48	5e-15	0.0232143	0.0327198	0.0198807	0.0216138	0.00151286	0			1.35359	1.03798	1.48881	-	15.2642
rs56299331	T	C	1.31	3.9e-11	0.27824	0.163599	0.213718	0.157061	0.0355522	0.000992064			-	1.16768	1.07405	15.3446	#DIV/0!
rs12243326	C	T	1.21	1.56e-185	0.321046	0.220859	0.285288	0.208934	0.315431	0.0109127			1.70075	1.30191	1.77154	7.82625	280.466
rs7077039	C	T	1.26	1.19e-19	0.515458	0.328221	0.483101	0.331412	0.804841	0.0297619			1.45363	1.12534	1.53659	1.0178	29.4195
rs10885408	G	A	1.26	3.48e-20	0.516647	0.358896	0.484095	0.348703	0.860061	0.0337302			1.57046	1.06698	1.55534	-	17.3194
rs12260037	T	C	1.4	7.52e-31	0.319263	0.220859	0.286282	0.213256	0.280635	0.00992064			1.43954	1.06724	1.48162	-	15.317
rs138732563	C	T	1.45	2e-09	0.030321	0.00204499	0.0258449	0.0100865	0	0			1.44555	1.1152	1.49709	1.13764	32.1817
rs7086857	G	A	1.27	1.5e-20	0.513674	0.372188	0.482107	0.342939	0.860817	0.0337302			14.827	1.17319	3.0061	#DIV/0!	#DIV/0!
rs12359102	A	G	1.26	3.15e-20	0.513674	0.370143	0.482107	0.342939	0.860061	0.0337302			1.38015	1.06548	1.49786	-	15.2289
rs116369954	C	T	1.35	1.6e-17	0.0107015	0	0.0377734	0.0288184	0.00151286	0			1.38777	1.06548	1.49786	-	15.2289
rs7900150	A	T	1.26	2.59e-20	0.513674	0.359918	0.482107	0.34438	0.860061	0.0337302			#DIV/0!	-	-	7.07372	#DIV/0!
rs7919152	T	C	1.26	1.68e-19	0.512485	0.329243	0.481113	0.331412	0.807867	0.0267857			1.4272	1.06548	1.49159	-	15.2289
rs4367880	C	G	1.38	6.04e-23	0.277051	0.163599	0.214712	0.157061	0.0347958	0.000992064			1.55656	1.06521	1.54637	-	19.1328
rs7100927	G	A	1.26	2.29e-19	0.512485	0.339468	0.480119	0.337176	0.857035	0.0297619			1.69348	1.29034	1.76397	7.96221	279.267
rs17685538	G	C	0.878	2.5e-08	0.0785714	0.0511247	0.101392	0.0461095	0.00151286	0			1.50967	1.06741	1.51993	-	17.2195
rs61872784	A	T	1.4	3e-30	0.320452	0.219836	0.286282	0.206052	0.200454	0.0109127			1.53686	-	1.70402	51.9357	#DIV/0!
rs56087297	G	A	1.31	1e-13	0.320452	0.220859	0.285288	0.198847	0.0975794	0.0109127			1.45768	1.11936	1.5552	1.59863	29.365
rs7895340	A	G	1.26	4.84e-20	0.514863	0.361963	0.482107	0.34438	0.816944	0.0337302			1.45093	1.12326	1.61155	3.28401	29.365
rs11196200	G	C	1.26	4.99e-20	0.514269	0.359918	0.483101	0.34438	0.815431	0.0337302			1.42242	1.06794	1.49504	-	15.2642
rs11196201	T	A	1.19	1.1e-13	0.0410226	0.0562372	0.0695825	0.0403458	0.0559758	0.00892857			1.42885	1.06452	1.49332	-	15.2465
rs61872786	A	G	1.29	2.6e-10	0.287158	0.164622	0.220676	0.165706	0.0355522	0.000992064			-	-	1.01677	-	4.59453
rs11196205	C	G	1.28	1.49e-13	0.524376	0.372188	0.488072	0.353026	0.819213	0.0347222			1.74435	1.30127	1.73294	8.07709	289.455
rs10885409	C	T	1.26	1.72e-19	0.527943	0.372188	0.49006	0.351585	0.822239	0.0357143			1.4089	1.07438	1.48537	-	15.102
rs12255372	T	G	1.39	1.92e-29	0.328181	0.220859	0.292247	0.21902	0.301815	0.00992064			1.41848	1.0773	1.50161	-	14.7824
rs77795162	T	C	1.39	1.06e-08	0.019025	0.0470348	0.0149105	0.00720461	0.00075643	0.00992064			1.48593	1.12296	1.49841	1.08736	33.0806
rs12265291	C	T	1.26	1.43e-19	0.527976	0.372188	0.489066	0.353026	0.857035	0.0347222			-	1.27594	2.64067	25.151	1.91772
rs11196208	C	T	1.25	5.47e-19	0.526754	0.372188	0.489066	0.351585	0.81997	0.0347222			1.41857	1.07956	1.49557	-	15.2057
rs7077247	C	T	1.25	2.25e-18	0.52497	0.329243	0.487078	0.338617	0.773071	0.030754			1.41529	1.07706	1.49823	-	15.1705
rs61872787	G	A	1.43	9e-11	0.0231867	0.00817996	0.0228628	0.0201729	0.00075643	0			1.59448	1.0778	1.55034	-	17.07
rs4077527	T	C	1.26	3.2e-19	0.51962	0.369121	0.488072	0.351585	0.815431	0.0337302			2.83457	1.01417	1.1494	30.6528	#DIV/0!
rs12718338	T	C	1.25	4.72e-19	0.520214	0.369121	0.488072	0.351585	0.815431	0.0337302			1.40772	1.06464	1.47793	-	15.4052
rs11196211	C	A	1.3	1.7e-13	0.32937	0.218814	0.291252	0.207493	0.129349	0.0109127			1.40933	1.06586	1.47963	-	15.4228
rs7071302	G	T	1.25	2.73e-18	0.523781	0.373211	0.489066	0.348703	0.810136	0.0347222			1.50525	1.13088	1.58738	2.54636	30.1822
rs35519679	A	G	1.23	2.7e-08	0.307967	0.226994	0.254473	0.206052	0.573374	0.00992064			1.40345	1.07098	1.50208	-	15.0849
rs12245680	C	T	1.15	1.1e-10	0.0648038	0.0490798	0.110338	0.0706052	0.0945537	0.0128968			1.35672	1.21021	1.49461	-	31.043
rs4918788	A	G	1.08	3.3e-11	0.525565	0.372188	0.477137	0.334294	0.844932	0.0456349			1.32038	-	-	-	5.0248
rs11196212	C	T	1.1	7.5e-13	0.529132	0.372188	0.466203	0.331412	0.855522	0.0456349			1.41209	1.1015	1.57216	-	11.5167
rs61872790	G	A	1.26	3.14e-09	0.248514	0.171779	0.144135	0.10951	0.0204236	0.000992064			1.42168	1.13498	1.5966	-	11.5949
rs11196213	T	C	1.09	7.3e-13	0.522592	0.329243	0.462227	0.315562	0.640696	0.0367064			1.44671	1.72417	2.26932	12.168	250.502
rs4918789	G	T	1.09	1.6e-12	0.526159	0.372188	0.464215	0.329971	0.843419	0.046627			1.58725	1.1306	1.65607	-	14.2371
rs4917642	T	C	1.09	1.6e-12	0.52497	0.370143	0.465209	0.331412	0.843419	0.0486111			1.41369	1.13344	1.59456	-	11.2844
rs7085989	G	A	1.09	2.4e-12	0.51962	0.328221	0.460239	0.325648	0.820726	0.0367064			1.41829	1.12846	1.58404	-	10.7994
rs7087006	G	A	1.09	4.2e-12	0.528571	0.372188	0.465209	0.329971	0.838124	0.0486111			1.58314	1.12902	1.59565	-	14.1561
rs10885410	A	G	0.905	1.6e-11	0.254167	0.165644	0.276342	0.151297	0.177761	0.0396825			1.42017	1.1362	1.60187	-	10.8735
rs4918791	A	G	0.91	2.4e-09	0.403686	0.403885	0.37674	0.377522	0.138427	0.627976			1.53441	-	1.67992	1.42982	6.405
rs4277044	A	G	0.929	3.4e-08	0.274078	0.120654	0.349901	0.377522	0.639183	0.0277778			-	1.07153	1.06931	2.91625	-
rs1810650	A	G	0.909	2.3e-09	0.114744	0.0756646	0.201789	0.223343	0.0491679	0.0228175			2.2716	-	-	-	9.86683
rs116929578	G	A	1.26	1.4e-10	0.0231867	0.0132924	0.0357853	0.0446686	0.00378215	0			1.51649	-	-	2.33372	5.0288
rs7069881	T	C	0.927	1.4e-08	0.256837	0.114519	0.33996	0.376081	0.634644	0.0277778			1.74435	-	-	6.13056	#DIV/0!
rs12259231	G	C	0.905	2.2e-10	0.0998811	0.0685072	0.192843	0.23487	0.197428	0.0228175			2.24274	-	-	-	9.24614
rs749596	A	T	0.914	1.4e-08	0.10107	0.0695297	0.193837	0.21902	0.0574887	0.0188492			1.45797	-	-	-	4.3774
rs4639863	T	C	0.919	5.6e-09	0.149227	0.097137	0.233598	0.257925	0.0529501	0.0833333			1.45363	-	-	1.75809	5.36204
rs10885414	G	A	0.922	5.8e-09	0.195006	0.127812	0.307157	0.289625	0.0567322	0.0843254			1.53625	-	-	2.81826	1.79073
rs11196229	A	G	0.918	5.2e-09	0.141498	0.100204	0.233598	0.259366	0.0514372	0.0863095			1.52573	-	-	3.4373	2.31254
rs112947956	C	G	0.905	4.3e-10	0.0969084	0.0562372	0.182903	0.0691643	0.03177	0.00198413			1.41209	-	-	2.75089	1.63943
rs7080960	C	T	0.935	2.3e-08	0.554102	0.749489	0.499006	0.701729	0.783661	0.945437			1.72321	-	1.40113	3.05031	48.8419
rs56029211	C	T	0.924	9.6e-11	0.529132	0.53681	0.467197	0.589337	0.215582	0.609127			-	1.11041	-	-	-
rs2901307	T	C	0.924	8.7e-11	0.529132	0.53681	0.467197	0.589337	0.21407	0.608135			-	1.13257	-	2.45443	-
rs71486610	C	G	0.922	3.3e-11	0.552319	0.54499	0.468191	0.602305	0.261725	0.632937			-	1.13257	-	2.47178	-
rs11200594	T	C	0.919	4.6e-12	0.528537	0.534765	0.467197	0.621037	0.348714	0.607143			1.01345	1.17969	-	2.1103	-
rs1004946	A	G	1.07	3.5e-08	0.312723	0.274029	0.411531	0.255043	0.196672	0.180556			-	1.1313	-	1.51568	-
rs11200595	C	T	0.919	3.6e-12	0.528537	0.533742	0.467197	0.613833	0.30938	0.603175			1.14121	-	1.22616	1.59008	1.732
rs10887145	A	G	1.07	3.8e-08	0.314507	0.273006	0.411531	0.255043	0.170953	0.181548			-	1.1313	-	1.70838	-
rs7084349	A	G	1.07	3.7e-08	0.314507	0.275051	0.410537	0.255043	0.167171	0.186508			1.15201	-	1.23315	1.83972	1.73236
rs7084718	G	A	1.07	3.7e-08	0.314507	0.275051	0.410537	0.255043	0.166415	0.186508			1.14345	-	1.23315	1.88135	1.68629
rs7902176	T	A	1.07	3.6e-08	0.314507	0.273006	0.410537	0.255043	0.166415	0.181548			1.14345	-	1.23315	1.8899	1.68629
rs11200604	A	G	0.919	4.9e-12	0.526754	0.534765	0.467197	0.619597	0.350983	0.606151			1.15201	-	1.23315	1.8899	1.73236
rs2421017	G	A	0.919	4.6e-12	0.528537	0.534765	0.469185	0.634006	0.593797	0.607143			-	1.12748	-	1.50079	-
rs2421018	G	A	1.07	3.5e-08	0.314507	0.273006	0.410537	0.255043	0.164145	0.181548			-	1.1265	-	-	-
rs4752691	T	C	1.07	3.5e-08	0.314507	0.273006	0.410537	0.255043	0.164145	0.18254			1.15201	-	1.23315	1.91603	1.73236
rs11200606	T	G	0.919	3.8e-12	0.526754	0.534765	0.468191	0.619597	0.355522	0.606151			1.15201	-	1.23315	1.91603	1.72295
rs10788284	C	T	0.919	3.9e-12	0.528537	0.534765	0.469185	0.636888	0.61649	0.607143			-	1.12508	-	1.48164	-
rs2421019	T	C	1.07	3.5e-08	0.315696	0.273006	0.410537	0.255043	0.164145	0.181548			-	1.1265	-	-	-
rs2421020	C	G	1.07	3.4e-08	0.314507	0.273006	0.410537	0.255043	0.164145	0.18254			1.15637	-	1.23781	1.92327	1.73891
rs5013920	A	T	0.919	3.6e-12	0.526754	0.534765	0.467197	0.619597	0.350227	0.607143			1.15201	-	1.23315	1.91603	1.72295
rs4146894	T	C	0.92	8.1e-12	0.526754	0.533742	0.468191	0.619597	0.350227	0.603175			-	1.12748	-	1.50404	-
rs2421021	G	A	0.919	2.9e-12	0.526754	0.533742	0.467197	0.612392	0.310893	0.602183			-	1.12508	-	1.50404	-
rs11200608	C	T	0.919	3.2e-12	0.526754	0.534765	0.468191	0.619597	0.352496	0.606151			-	1.12748	-	1.69433	-
rs11200609	C	G	0.919	3.3e-12	0.526754	0.53272	0.468191	0.619597	0.353253	0.606151			-	1.12508	-	1.49435	-
rs7087144	A	G	1.07	3e-08	0.314507	0.273006	0.410537	0.255043	0.162632	0.181548			-	1.12508	-	1.49115	-
rs8181474	A	G	1.07	3.3e-08	0.312128	0.273006	0.410537	0.262248	0.234493	0.181548			1.15201	-	1.23315	1.93385	1.73236
rs4751890	C	T	1.07	3.1e-08	0.312723	0.273006	0.411531	0.253602	0.170953	0.181548			1.1433	-	1.1902	1.33108	1.71926
rs2421022	G	A	1.07	3.1e-08	0.314507	0.276074	0.411531	0.255043	0.170953	0.185516			1.14548	-	1.23312	1.82929	1.72254
rs6585827	A	G	0.919	2.2e-12	0.529727	0.533742	0.468191	0.619597	0.352496	0.607143			1.13921	-	1.23315	1.83972	1.69531
rs2421016	T	C	0.919	1.4e-11	0.530321	0.53272	0.465209	0.60951	0.290469	0.602183			-	1.13143	-	1.50279	-
rs7097701	C	T	0.919	2.6e-12	0.529132	0.535787	0.468191	0.621037	0.352496	0.608135			-	1.13996	-	1.82574	-
rs7079976	G	A	0.919	2.6e-12	0.527348	0.535787	0.468191	0.619597	0.352496	0.608135			-	1.13016	-	1.5011	-
rs7908662	G	A	0.919	2.6e-12	0.527348	0.535787	0.468191	0.619597	0.352496	0.608135			-	1.12635	-	1.49604	-
rs4612730	A	G	0.919	2.9e-12	0.521403	0.555215	0.466203	0.619597	0.347958	0.607143			-	1.12635	-	1.49604	-
rs4311997	T	C	0.919	2.4e-12	0.528537	0.554192	0.466203	0.616715	0.329047	0.604167			-	1.1184	-	1.49847	-
rs10887150	A	C	0.919	2.8e-12	0.529132	0.554192	0.466203	0.621037	0.35174	0.604167			-	1.13371	-	1.60627	-
rs10887151	T	C	0.919	2.5e-12	0.525565	0.53681	0.465209	0.60951	0.282905	0.604167			-	1.13498	-	1.50433	-
rs2292626	T	C	0.919	1.8e-12	0.526159	0.534765	0.467197	0.612392	0.308623	0.604167			-	1.12974	-	1.85775	-
rs1045216	G	A	0.933	2.1e-08	0.686088	0.723926	0.589463	0.744957	0.832073	0.815476			-	1.1262	-	1.70486	-
rs7350442	T	C	0.934	3.1e-08	0.684899	0.725971	0.588469	0.744957	0.829047	0.814484			-	1.16392	-	-	-
rs10510110	C	T	0.919	1.5e-11	0.527348	0.534765	0.468191	0.645533	0.6823	0.604167			-	1.16387	-	-	-
rs2280141	G	T	0.919	1.4e-11	0.528537	0.535787	0.467197	0.645533	0.680787	0.608135			-	1.12635	-	-	-
rs7072204	G	A	0.919	2.4e-12	0.528537	0.535787	0.466203	0.621037	0.348714	0.607143			-	1.1313	-	-	-
rs11200629	G	A	0.919	3.4e-12	0.527348	0.535787	0.467197	0.621037	0.347958	0.607143			-	1.13371	-	1.51568	-
rs11564732	T	C	0.768	1.06e-08	0.00416667	0.00102249	0.00795229	0.139769	0.00151286	0.015873			-	1.12875	-	1.51555	-
rs4929965	G	A	0.831	3.22e-08	0.760999	0.831288	0.642147	0.615274	0.24584	0.912698			4.075	-	-	2.75417	-
rs117253123	T	C	0.81	3.44e-08	0.00237812	0.00204499	0.0198807	0.213256	0.00226929	0.0357143			-	1.18508	1.23685	3.09551	-
rs17737404	G	A	0.804	1.48e-08	0.00237812	0.00102249	0.0198807	0.213256	0.00226929	0.0257937			1.1629	-	-	1.04796	-
rs12284746	T	C	0.816	7.08e-09	0.195006	0.137014	0.0914513	0.262248	0.0113464	0.41369			2.3258	-	-	1.04796	-
rs4929968	T	C	0.827	1.71e-08	0.193222	0.320041	0.168986	0.331412	0.293495	0.447421			1.42325	2.13235	-	17.1865	-
rs61873064	T	C	0.822	3.7e-08	0.179548	0.134969	0.083499	0.256484	0.0537065	0.425595			-	1.14342	-	-	-
rs16928049	T	C	0.822	3.59e-08	0.179548	0.134969	0.083499	0.256484	0.0537065	0.424603			1.33029	2.1503	-	3.34314	-
rs4930065	G	A	0.817	1.55e-08	0.196067	0.137014	0.0864811	0.28098	0.22239	0.425595			1.33029	2.1503	-	3.34314	-
rs715179	C	A	0.82	2.35e-08	0.193817	0.138037	0.084493	0.255043	0.0529501	0.424603			1.43099	2.26716	-	-	-
rs12283789	A	G	0.824	4e-08	0.197384	0.137014	0.0874751	0.278098	0.220877	0.424603			1.4041	2.29388	-	3.66037	-
rs11022045	T	C	0.824	4.15e-08	0.196195	0.137014	0.0815109	0.272334	0.223147	0.423611			1.44061	2.25646	-	-	-
rs11022048	A	T	0.824	4.57e-08	0.196195	0.137014	0.0815109	0.273775	0.226929	0.418651			1.43193	2.40698	-	-	-
rs12282231	T	C	0.82	2.16e-08	0.193817	0.137014	0.0785288	0.25072	0.0521936	0.420635			1.43193	2.40698	-	-	-
rs12289134	G	A	0.818	2.21e-08	0.193222	0.139059	0.0765408	0.24928	0.0521936	0.425595			1.41457	2.4681	-	3.71342	-
rs12282361	T	C	0.819	2.43e-08	0.192628	0.137014	0.0765408	0.24928	0.0521936	0.421627			1.3895	2.52444	-	3.70203	-
rs12273963	T	C	0.819	2.13e-08	0.194411	0.138037	0.0765408	0.247839	0.0627837	0.421627			1.4059	2.51667	-	3.69064	-
rs756852	A	G	0.914	3.6e-10	0.245541	0.159509	0.383698	0.18732	0.118759	0.0138889			1.4084	2.53997	-	3.09653	-
rs231362	G	A	1.08	1.9e-09	0.619643	0.745399	0.498012	0.691643	0.795764	0.883929			1.53935	-	1.31081	2.06755	17.679
rs231360	T	C	1.08	9.5e-10	0.385256	0.630879	0.377734	0.634006	0.592284	0.973214			-	1.24423	-	-	-
rs163171	C	T	1.21	1.17e-08	0.800832	0.880368	0.792247	0.639769	0.409985	0.593254			-	1.01991	-	-	-
rs163170	T	C	1.22	5.54e-09	0.796076	0.879346	0.790258	0.597983	0.388048	0.582341			-	1.01084	1.25175	1.95332	1.3499
rs151290	C	A	1.19	2e-09	0.799049	0.882413	0.790258	0.600865	0.388805	0.575397			-	1.00736	1.33127	2.05149	1.36703
rs163168	C	T	1.25	5.77e-11	0.806778	0.883436	0.804175	0.636888	0.806354	0.603175			-	1.01112	1.32983	2.05514	1.38869
rs151289	A	G	1.21	4.54e-08	0.8044	0.882413	0.801193	0.626801	0.725416	0.600198			-	1.00324	1.26675	1.00053	1.33755
rs2074196	T	G	0.821	2.3e-08	0.0249703	0.0286299	0.0377734	0.275216	0.111952	0.397817			-	1.004	1.28334	1.10888	1.34022
rs2074197	T	C	0.791	1.26e-10	0.0243757	0.0286299	0.0447316	0.278098	0.112708	0.397817			-	-	-	-	-
rs11602964	T	C	0.79	1.28e-10	0.0249703	0.0286299	0.0447316	0.278098	0.114977	0.402778			-	-	-	-	-
rs10766379	G	A	0.805	2.14e-09	0.0291667	0.0419223	0.0457256	0.29683	0.259455	0.43254			-	-	-	-	-
rs3852528	G	A	0.796	3.85e-10	0.0267539	0.0286299	0.0457256	0.278098	0.115734	0.421627			-	-	-	-	-
rs8181588	C	T	0.806	2.62e-09	0.0237812	0.0184049	0.0477137	0.293948	0.201967	0.427579			-	-	-	-	-
rs7480855	G	A	0.804	2.03e-09	0.049346	0.0255624	0.0656064	0.285303	0.140696	0.400794			1.29211	-	-	-	-
rs234844	C	G	0.921	1.3e-08	0.24673	0.289366	0.252485	0.15562	0.164145	0.252976			1.93042	-	-	-	-
rs233446	C	A	0.92	1.4e-08	0.260404	0.299591	0.264414	0.157061	0.187595	0.170635			-	-	1.58547	1.50312	-
rs233447	T	C	0.92	7.7e-09	0.229489	0.266871	0.247515	0.152738	0.179274	0.167659			-	-	1.65799	1.38812	1.52609
rs163177	C	T	1.1	2e-12	0.502381	0.47955	0.507952	0.433718	0.310136	0.429563			-	-	1.5025	1.2801	1.36878
rs2237892	T	C	0.889	1.31e-19	0.0439952	0.0143149	0.0626243	0.278098	0.0892587	0.355159			1.04761	-	1.15831	1.61987	1.16952
rs233448	T	C	0.92	5.4e-09	0.238407	0.263804	0.262425	0.165706	0.105144	0.156746			3.07338	-	-	-	-
rs151293	A	C	0.919	5.1e-09	0.225327	0.261759	0.245527	0.144092	0.0839637	0.157738			-	-	1.43873	2.26744	1.52097
rs233449	A	G	0.915	2.8e-10	0.252675	0.276074	0.259443	0.149856	0.0975794	0.242063			-	-	1.56377	2.68362	1.42849
rs233450	G	A	0.918	9.4e-10	0.261593	0.296524	0.264414	0.159942	0.186082	0.246032			-	-	1.68612	2.58943	1.04384
rs163182	C	G	1.1	2.6e-13	0.476813	0.461145	0.469185	0.432277	0.313918	0.354167			-	-	1.63555	1.4058	1.06325
rs233451	A	G	0.915	7.1e-10	0.234245	0.258691	0.246521	0.146974	0.0733737	0.162698			1.03398	1.01626	1.10303	1.51891	1.3463
rs163184	G	T	1.09	3.4e-13	0.511296	0.492843	0.493042	0.404899	0.138427	0.420635			-	-	1.59378	3.19249	1.43975
rs2283228	C	A	0.8	7.22e-10	0.0469679	0.0296524	0.0675944	0.283862	0.0922844	0.37996			1.03744	1.03702	1.26277	3.69363	1.21553
rs234856	T	G	0.914	3.5e-10	0.244643	0.291411	0.255467	0.151297	0.145991	0.166667			1.58395	-	-	-	-
rs234857	C	T	0.919	2e-09	0.259215	0.297546	0.27833	0.190202	0.236006	0.181548			-	-	1.61697	1.67574	1.46786
rs2237895	C	A	1.08	1.96e-29	0.375149	0.397751	0.419483	0.404899	0.145234	0.330357			-	-	1.36284	1.09834	1.42781
rs60808706	A	G	0.791	1.54e-10	0.0475624	0.0163599	0.0536779	0.28098	0.215582	0.369048			-	-	-	2.58305	1.13559
rs234864	A	G	0.918	9.4e-11	0.589774	0.564417	0.547714	0.563401	0.503782	0.65873			2.90725	-	-	-	-
rs2299620	T	C	0.791	2.14e-10	0.0439952	0.0132924	0.0397614	0.279539	0.217095	0.376984			1.04493	1.07679	1.04681	1.17069	-
rs2237896	A	G	0.71	4.14e-10	0.0428571	0.0143149	0.0457256	0.266571	0.00529501	0.374008			3.3098	1.10648	-	-	-
rs2237897	T	C	0.842	2.56e-11	0.0434007	0.0132924	0.0467197	0.272334	0.080938	0.353175			2.99388	-	-	8.09388	-
rs74046911	T	C	0.76	2.96e-13	0.0416171	0.0132924	0.0457256	0.270893	0.070348	0.359127			3.26507	-	-	-	-
rs4930016	T	C	1.2	3.97e-08	0.563615	0.576687	0.597416	0.564841	0.698941	0.827381			3.13089	-	-	-	-
rs757081	G	C	1.04	8.6e-09	0.304994	0.308793	0.311133	0.279539	0.0181543	0.355159			-	-	-	-	-
rs5213	T	C	0.934	4.9e-08	0.640309	0.605317	0.658052	0.711816	0.960666	0.661706			-	-	1.09106	16.8001	-
rs5215	T	C	0.942	4.52e-21	0.630952	0.604294	0.647117	0.70317	0.954614	0.661706			1.05781	-	-	-	-
rs5219	C	T	0.943	5.68e-22	0.633175	0.604294	0.647117	0.707493	0.976551	0.661706			1.04411	-	-	-	-
rs757110	A	C	0.947	8.14e-19	0.628419	0.584867	0.648111	0.693084	0.975038	0.638889			1.04779	-	-	-	-
rs12279428	C	A	0.364	7.94e-09	0.00535077	0.0112474	0.0159046	0.0302594	0.0763994	0.0128968			1.07446	-	-	-	-
rs10838158	A	G	0.931	4.4e-08	0.734245	0.657464	0.676938	0.534582	0.590772	0.738095			-	-	-	-	-
rs10768975	G	A	0.931	4.5e-08	0.734245	0.658487	0.676938	0.536023	0.586989	0.738095			1.11678	1.08466	1.37349	1.24286	-
rs10742688	G	A	0.931	4.7e-08	0.734839	0.658487	0.677932	0.537464	0.590772	0.738095			1.11505	1.08466	1.3698	1.25087	-
rs7115970	T	C	0.931	4.7e-08	0.734839	0.657464	0.677932	0.536023	0.586989	0.738095			1.11595	1.08394	1.36723	1.24386	-
rs10734517	C	A	0.931	4.5e-08	0.734839	0.658487	0.678926	0.536023	0.587746	0.738095			1.11769	1.08394	1.37091	1.25188	-
rs7928134	G	A	0.931	4.5e-08	0.734839	0.658487	0.678926	0.536023	0.590772	0.738095			1.11595	1.08236	1.37091	1.25027	-
rs10838162	G	A	0.931	4.4e-08	0.735434	0.659509	0.678926	0.534582	0.587746	0.738095			1.11595	1.08236	1.37091	1.24386	-
rs4755741	A	G	0.931	4.7e-08	0.735434	0.657464	0.67992	0.534582	0.591528	0.738095			1.11512	1.08323	1.37572	1.25128	-
rs6485462	T	C	0.93	2.8e-08	0.732143	0.657464	0.66998	0.527378	0.540091	0.691468			1.11859	1.08165	1.37572	1.24328	-
rs7118659	T	C	0.931	3.1e-08	0.734245	0.657464	0.66998	0.528818	0.539334	0.691468			1.11359	1.09278	1.38827	1.35559	1.05882
rs7118906	G	C	0.931	4.3e-08	0.733056	0.658487	0.66998	0.527378	0.518154	0.694444			1.11678	1.09592	1.38846	1.36139	1.06186
rs10838175	G	A	0.931	3.5e-08	0.73365	0.657464	0.66998	0.528818	0.538578	0.694444			1.11324	1.09415	1.39	1.41474	1.0556
rs1518815	T	C	0.931	3.3e-08	0.73365	0.657464	0.66998	0.528818	0.538578	0.694444			1.11588	1.09503	1.38734	1.3622	1.05646
rs10768981	G	A	0.931	3.5e-08	0.73365	0.658487	0.66998	0.528818	0.538578	0.700397			1.11588	1.09503	1.38734	1.3622	1.05646
rs10400343	A	G	0.931	3.2e-08	0.734245	0.658487	0.66998	0.530259	0.537821	0.700397			1.11415	1.09503	1.38734	1.3622	1.04748
rs10742689	C	T	0.931	3.2e-08	0.73365	0.658487	0.66998	0.528818	0.539334	0.700397			1.11505	1.09592	1.38469	1.36522	1.04833
rs7129046	G	A	0.931	3.2e-08	0.734245	0.658487	0.66998	0.528818	0.538578	0.700397			1.11415	1.09503	1.38734	1.36029	1.04748
rs10838180	C	T	0.931	3.3e-08	0.734245	0.657464	0.66998	0.528818	0.537821	0.700397			1.11505	1.09592	1.38846	1.3633	1.04833
rs6485466	C	T	0.93	2.8e-08	0.734245	0.658487	0.66998	0.528818	0.540091	0.700397			1.11678	1.09592	1.38846	1.36522	1.04833
rs7101808	G	C	0.93	2.7e-08	0.734245	0.658487	0.66998	0.528818	0.539334	0.700397			1.11505	1.09592	1.38846	1.35948	1.04833
rs10768984	A	C	0.927	2e-08	0.737812	0.658487	0.67992	0.536023	0.590015	0.744048			1.11505	1.09592	1.38846	1.36139	1.04833
rs10838181	T	C	0.93	2.8e-08	0.73365	0.658487	0.66998	0.528818	0.539334	0.700397			1.12047	1.08514	1.37646	1.2505	-
rs6485468	A	G	0.931	3.2e-08	0.732461	0.658487	0.66998	0.528818	0.539334	0.700397			1.11415	1.09503	1.38734	1.36029	1.04748
rs1464229	A	G	0.931	3.1e-08	0.73365	0.658487	0.670974	0.528818	0.539334	0.700397			1.11234	1.09326	1.38509	1.35808	1.04578
rs7935296	C	A	0.93	2.1e-08	0.73365	0.658487	0.66998	0.528818	0.539334	0.700397			1.11415	1.09341	1.38734	1.36029	1.04748
rs6485470	A	G	0.93	2.3e-08	0.73365	0.658487	0.66998	0.528818	0.539334	0.700397			1.11415	1.09503	1.38734	1.36029	1.04748
rs11037663	C	T	0.93	2.3e-08	0.73365	0.658487	0.66998	0.528818	0.539334	0.700397			1.11415	1.09503	1.38734	1.36029	1.04748
rs6485473	T	G	0.93	2.3e-08	0.733056	0.658487	0.66998	0.528818	0.539334	0.700397			1.11415	1.09503	1.38734	1.36029	1.04748
rs7931097	G	A	0.929	1.5e-08	0.732461	0.658487	0.66998	0.530259	0.539334	0.689484			1.11324	1.09415	1.38621	1.35919	1.04663
rs7934707	C	G	0.93	2.4e-08	0.73365	0.658487	0.66998	0.528818	0.539334	0.700397			1.11234	1.09326	1.38133	1.35808	1.06233
rs10734518	A	G	0.93	2.2e-08	0.731867	0.658487	0.66998	0.525937	0.497731	0.700397			1.11415	1.09503	1.38734	1.36029	1.04748
rs7111450	A	G	0.93	2.6e-08	0.731867	0.658487	0.66998	0.525937	0.498487	0.700397			1.11144	1.09237	1.39155	1.47041	1.04493
rs1914773	A	T	0.93	2.5e-08	0.732461	0.657464	0.66998	0.525937	0.498487	0.700397			1.11144	1.09237	1.39155	1.46818	1.04493
rs10838185	A	G	0.93	2.4e-08	0.729489	0.655419	0.66998	0.525937	0.498487	0.700397			1.11407	1.09326	1.39268	1.46937	1.04578
rs11037676	G	C	0.93	2.2e-08	0.733056	0.656442	0.66998	0.525937	0.499244	0.700397			1.11301	1.08882	1.38703	1.46341	1.04154
rs1518822	A	G	0.931	3.7e-08	0.738095	0.657464	0.67992	0.536023	0.590015	0.744048			1.11671	1.09415	1.39381	1.46833	1.04663
rs3781805	C	T	0.93	2.1e-08	0.733056	0.656442	0.66998	0.525937	0.500756	0.700397			1.12264	1.08556	1.37698	1.25098	-
rs58817325	A	G	1.08	1.9e-08	0.263377	0.342536	0.321074	0.463977	0.423601	0.255952			1.11671	1.09415	1.39381	1.4639	1.04663
rs12417393	C	T	1.07	4e-08	0.264566	0.343558	0.321074	0.463977	0.421331	0.255952			-	-	-	-	1.02901
rs3736505	G	A	1.07	3.9e-08	0.264566	0.343558	0.321074	0.465418	0.433434	0.255952			-	-	-	-	1.03365
rs11555762	T	C	1.07	3.7e-08	0.265161	0.342536	0.321074	0.463977	0.423601	0.255952			-	-	-	-	1.03365
rs1061810	A	C	1.08	5.3e-09	0.254459	0.342536	0.303181	0.446686	0.414523	0.255952			-	-	-	-	1.03598
rs35251247	A	G	1.08	9.3e-09	0.254459	0.343558	0.302187	0.448127	0.406959	0.253968			-	-	-	-	-
rs57635800	A	G	1.08	6.9e-09	0.255054	0.343558	0.303181	0.448127	0.421331	0.253968			-	-	-	-	1.00193
rs35186585	C	A	1.09	2.2e-08	0.211058	0.132924	0.242545	0.397695	0.156581	0.141865			-	-	-	-	1.00427
rs56200889	C	G	0.964	4.79e-08	0.217598	0.306748	0.262425	0.214697	0.219365	0.243056			1.58781	-	-	1.34792	1.48774
[truncated: 280 more rows]
