# Supplementary material for: High genetic burden of type 2 diabetes can promote the high prevalence of disease: a longitudinal cohort study in Iran
Source: Sci Rep. 2020 Aug 19;10:14006. doi: 10.1038/s41598-020-70725-4 (PMC7438483; doi:10.1038/s41598-020-70725-4)
Supplement: Supplementary file 3 — Supplementary file3 [file 41598_2020_70725_MOESM3_ESM.xlsx]

## Sheet: loading matrix
The loading matrix for the variants after linkage disequilibrium (LD) pruning of variants with the threshold of 0.1.
variant	PC1	PC2	PC3	PC4	PC5
1:39442834:G:A	-0.0592904	-0.0542033	-0.0672784	-0.0816905	-0.0181324
1:39562508:A:G	0.0423263	0.0639593	-0.0490355	-0.154203	-0.017639
1:50444313:G:A	-0.00548957	0.00294671	0.00988804	-0.0448306	0.0538884
1:50723884:G:C	0.132868	-0.0822712	-0.163883	-0.085713	-0.0546396
1:71537011:A:G	0.0263484	0.0853586	0.00279654	0.0178394	-0.054365
1:87950907:T:C	-0.0849172	-0.0598848	0.0417229	-0.0187145	-0.0230174
1:112112245:C:G	-0.0170771	-0.116075	0.00149241	-0.0376351	-0.0731335
1:119975336:G:T	-0.101138	-0.0281691	0.0398672	0.0975658	-0.0698446
1:154364240:G:A	-0.00379737	0.0531082	0.00651922	0.0148058	-0.0359887
1:213985913:T:C	0.0976875	0.0794391	0.0548493	0.00102877	-0.00320202
1:219589239:C:A	0.0233	0.0160768	-0.187551	0.0587364	0.0983234
1:233204408:A:G	0.0716612	-0.107874	-0.077251	-0.0788336	-0.0106149
1:241024982:C:T	-0.0642616	0.0953974	0.00703203	0.0102414	0.0395349
2:646674:T:C	0.0315517	-0.0343846	-0.0101411	0.0147845	-0.0223482
2:27518370:T:C	-0.0757347	-0.0267074	0.0392531	0.12867	-0.0794035
2:30845153:C:G	0.0566939	-0.0375097	0.00925681	-0.104932	0.027526
2:43292838:C:T	-0.0192758	0.0482817	-0.105943	0.0143116	0.00778436
2:43536027:T:C	-0.134178	-0.0139062	0.0169293	0.0564277	-0.00475256
2:45521138:C:T	-0.0105383	0.0191582	0.0421085	0.00106071	-0.00471546
2:53169910:C:G	-0.0756584	0.00799035	-0.0333322	0.0161854	-0.0513053
2:57060276:A:G	-0.0419826	0.0661359	0.0634059	0.0468588	-0.08727
2:60356530:G:A	0.050338	-0.0219829	0.00732804	0.00456165	0.0784587
2:65069664:G:A	0.0500492	0.0676893	0.0698367	0.0472722	0.0105319
2:111192964:T:C	-0.0631961	-0.0313564	-0.0670544	-0.143277	-0.0562067
2:134722410:G:T	-0.0258033	-0.114736	0.16618	0.130538	0.205755
2:150781422:C:G	-0.0266951	-0.0956833	0.0273551	-0.0377023	0.00580005
2:160275183:G:A	0.0566395	-0.0130855	-0.0538761	-0.0492092	0.00136856
2:164790822:C:T	-0.0754564	-0.0258463	-0.0301207	-0.120513	-0.0454889
2:180567655:T:C	-0.0693479	0.0073877	0.00665148	-0.00110631	3.0556e-05
2:212329598:C:T	-0.043338	0.0326377	0.0643617	0.0503698	-0.0113484
2:226291946:C:T	0.151865	-0.0389022	0.00131561	0.023087	0.000890679
2:229657682:G:A	-0.00442412	0.0118167	-0.0358306	0.00573755	-0.0362115
3:12174760:A:G	-0.12557	-0.0676493	-0.0642601	0.0131599	-0.00879803
3:12317550:G:A	-0.0240943	0.0440065	-0.14038	0.131403	0.0795903
3:12325606:A:T	0.070598	-0.0475645	-0.0345024	-0.000638896	0.051391
3:23156993:G:A	-0.130091	-0.0816723	0.0882976	0.0595119	-0.0575677
3:64017221:T:C	-0.0795955	-0.0671125	0.0451741	-0.051875	-0.0324275
3:64726228:C:T	0.0234122	0.0107663	0.109043	0.133737	0.0917508
3:83005095:A:G	-0.00513852	0.106341	0.0821179	0.0126618	0.0454634
3:123349970:T:C	-0.0447098	0.0549551	-0.0727059	0.120804	-0.0046643
3:171007094:T:C	-0.14021	-0.0350659	-0.00385425	-0.0287369	0.0294712
3:185830129:C:T	-0.141705	-0.00973299	0.0569296	0.0222455	-0.00428977
3:185832712:C:T	-0.0115149	-0.0220229	0.00713838	0.046229	0.039691
3:186948673:C:T	0.0643386	-0.0055318	0.00433499	0.0874592	0.0207893
3:188022735:T:C	0.032768	-0.12429	-0.00502634	0.0362338	0.0330675
4:1316113:C:G	0.055336	-0.151152	-0.0899841	0.0396698	-0.00518725
4:6262269:C:T	0.102127	-0.0556302	0.000695326	-0.0169929	0.0219569
4:6325942:C:A	0.0110722	-0.135005	0.061666	0.0590502	0.0245845
4:46966033:T:C	0.0200997	-0.0202313	0.039837	-0.135147	-0.0125408
4:103067742:G:T	-0.132575	-0.0428712	-0.00879402	-0.0157318	-0.00877112
4:128605841:G:C	0.0156849	-0.0648661	0.0368788	-0.000225408	-0.00485641
4:152599323:C:T	-0.0156581	-0.0437633	-0.00413784	0.0651947	0.0211506
4:184787653:T:C	-0.000791263	0.0722301	0.0380716	0.052848	-0.0613599
5:53975590:G:A	0.0162863	-0.0365933	-0.0363208	0.0318011	0.0717923
5:54002195:G:A	0.0115003	-0.0582215	0.0251498	-0.0285179	0.000755654
5:56510924:A:G	0.018378	0.0673838	-0.0656059	0.0373728	0.011902
5:56564125:A:G	-0.0185828	0.0142615	-0.0546269	0.0310153	0.00802142
5:75671561:C:T	-0.0118717	0.0676359	-0.0845458	-0.0566405	0.0373123
5:77129124:G:A	-0.00408096	-0.0955636	0.0772376	-0.0653187	0.0061596
5:90250292:A:G	0.0340378	-0.0246955	0.055886	-0.00602707	0.0284091
5:102284470:T:C	-0.0767236	0.00844146	-0.021396	-0.0302817	0.0497271
5:113474031:C:T	-0.0638331	0.0246796	0.00964178	-0.0399387	-0.113192
5:134528909:G:A	-0.0238791	-5.68225e-05	-0.0705101	0.0428831	0.0163718
5:155967220:C:T	-0.0121372	0.0259746	0.0647855	0.0581982	0.0531001
6:7231610:G:A	0.0533557	0.0208233	0.0368521	-0.0559683	0.0928481
6:7240344:A:T	0.027523	0.000912965	-0.0343695	0.0344075	-0.0851991
6:7258384:C:T	-0.0667875	-0.111708	0.0466671	-0.0015237	-0.0244233
6:20545881:A:G	-0.022856	-0.0580592	0.0244363	0.0178049	0.0901054
6:20640673:A:G	0.035179	0.0485926	-0.017925	-0.00408987	-0.0528202
6:20735163:T:C	0.0830204	-0.0533362	0.0670403	0.053686	0.0647424
6:20836736:T:C	0.0145163	-0.0838102	0.014101	-0.00770844	0.0928683
6:31145275:G:A	0.0212742	0.107073	-0.0108655	0.0884584	0.177406
6:31286089:G:A	-0.0552558	0.0340567	-0.0450265	0.0256687	0.115829
6:31642607:C:T	0.0466588	0.0226932	0.0939893	0.0188293	0.0934292
6:32179984:T:C	-0.0341362	0.00730227	-0.0117805	0.0047073	0.215739
6:32441753:G:A	-0.0352743	0.0261658	-0.104426	0.00863781	0.156476
6:32463370:A:G	-0.00518985	-0.0290454	-0.119236	0.0284193	0.14488
6:32619077:G:A	-0.011499	0.0176928	-0.108638	-0.0602094	0.257883
6:32711607:G:T	0.00204114	0.000423318	-0.116001	-0.00505132	0.127969
6:38139068:T:C	-0.00609182	-0.0828817	0.0409379	-0.0669481	-0.0282472
6:39316274:G:T	-0.109339	-0.0271016	0.0439634	-0.0529144	0.0123653
6:43837071:G:C	0.127156	0.0237829	-0.0205394	0.0458996	0.0185504
6:50830813:C:T	0.0386523	-0.00299203	-0.0787998	0.0964204	0.0203692
6:70579486:A:G	-0.0636728	0.00755248	-0.0329682	0.015263	-0.0115912
6:126460288:C:T	0.162727	-0.0690273	0.020431	0.0297025	0.0677897
6:136966564:A:G	-0.00214802	0.0237986	-0.0247593	-0.000401929	0.0669157
6:151135457:G:A	-0.133208	-0.0642375	-0.0156477	-0.0319846	0.0128368
6:160345738:T:C	-0.0487844	0.0372188	0.00414329	-0.0436261	-0.0338056
7:13861106:A:G	-0.0263555	0.00999523	-0.00475801	0.0468864	-0.0839607
7:14858657:C:T	0.0924959	-0.0837665	-0.0709438	0.154144	0.0122831
7:15014438:T:C	-0.0510782	0.0302746	-0.0920732	0.0602065	0.0203094
7:28121760:C:A	-0.0406566	0.114335	-0.0128249	-0.0823963	0.00303753
7:28139777:C:T	-0.0731629	0.0162373	-0.0282161	0.00476515	0.046992
7:44184122:G:A	-0.00310221	-0.00180795	-0.0166805	-0.0524506	0.0237357
7:84576687:C:T	-0.0223968	-0.113641	0.013613	0.0819663	0.0269915
7:127524904:A:G	-0.0169532	-0.100526	0.030774	-0.0714084	-0.107951
7:127606849:G:A	-0.00708468	0.0302939	0.0680994	0.0554133	-0.0913441
7:128222749:A:G	0.0830628	0.0061697	-0.0526355	-0.0137606	0.0260093
7:130748625:C:T	0.0357015	0.0589987	0.0196268	0.00567121	-0.00618656
7:140912363:A:T	-0.146815	-0.0501241	0.0813919	0.0415908	0.0416722
8:19962213:C:G	0.0172188	-0.00068228	0.0246949	-0.0715381	-0.0580148
8:37001668:T:C	-0.0357247	-0.042708	0.0905392	0.0365051	0.0267082
8:41631133:A:C	-0.00905221	0.0332052	-0.0334649	0.0822692	0.00469324
8:41631133:A:T	-0.0321189	0.0637062	0.0328325	-0.0625142	0.0943213
8:94925274:T:C	0.0978003	-0.0263419	-0.000730096	-0.00588986	-0.00103479
8:117178154:A:G	0.131406	-0.0468912	0.0111838	0.00465464	0.0302624
8:117220003:A:G	0.00690945	-0.0184158	-0.0850673	-0.164566	0.050983
8:128555832:C:T	0.128008	-0.0480663	-0.054865	-0.0481682	-0.0344392
8:144312370:A:G	0.0606846	-0.0168052	0.0252623	-0.145559	-0.0143229
9:4292083:G:A	-0.00804037	-0.00518518	0.0235045	0.0403897	0.00621885
9:4297892:T:C	-0.0228257	-0.0599371	-0.15641	0.0531768	-0.0112488
9:22021173:T:C	0.0558615	0.123133	0.034972	-0.0324226	-0.100705
9:22119196:T:C	0.0127755	0.0019834	0.0206845	-0.0360325	0.0620176
9:22129580:C:T	-0.0487086	-0.12089	-0.00690437	-0.11956	-0.00487795
9:22137686:T:G	0.0222617	-0.0366068	0.00979426	0.00374002	-0.00316888
9:22301093:T:A	-0.126496	-0.06651	-0.00546557	0.00120262	-0.0556286
9:79337213:C:T	0.0151002	-0.019635	-0.0318715	0.118672	-0.0398914
9:81694033:G:A	0.0947937	-0.0261429	-0.0440991	0.0163146	0.0103192
9:110657479:A:T	0.00270444	0.0733794	-0.00441038	-0.0452272	0.016958
9:133279427:T:C	-0.0275098	-0.00966198	-0.0108898	0.0572752	-0.0306697
9:136357696:G:A	0.000407689	-0.0807625	0.146127	-0.116354	-0.00791805
10:12272998:A:G	0.0351769	0.0124777	0.0131141	0.0697998	0.00772423
10:69171718:C:T	0.0562895	0.0984706	0.03767	0.0135054	-0.00383277
10:69709641:T:C	0.0445008	-0.0536625	0.0475714	0.0877449	0.00576029
10:79182874:A:G	-0.0089451	-0.0109108	-0.067118	0.0406293	-0.0549836
10:79194929:G:A	0.00302929	0.0257535	0.0340527	-0.0313309	0.0416338
10:92438575:C:T	0.101768	-0.103654	0.0459898	0.116868	-0.00876759
10:92513107:C:T	-0.0286128	0.0559461	-0.0368796	-0.120138	-0.0611888
10:92669754:T:C	0.0593172	-0.086019	0.0422251	0.0312006	-0.0434059
10:92898450:G:A	-0.0117186	0.0711872	-0.00399473	-0.0614534	0.0169355
10:112961809:G:C	-0.117293	-0.110526	0.0708644	-0.103082	0.20205
10:112969723:T:G	0.0198214	0.135292	0.0656222	-0.0891918	0.286482
10:112980858:C:T	-0.0150346	-0.00199452	0.12185	-0.159547	0.282482
10:113020874:A:C	-0.160905	0.0840049	0.0675132	-0.0518456	0.201963
10:113060432:T:C	-0.030637	0.0353862	-0.0039562	-0.0419355	0.0727356
10:113064714:G:A	-0.0138944	0.0883692	0.00116862	-0.00716034	-0.0899239
10:113070547:G:A	0.100741	-0.0340477	0.000210406	-0.0384098	-0.0925409
10:113079113:C:T	-0.133645	0.0327936	-0.145025	-0.0298981	-0.0307234
10:113101545:A:G	0.0384659	0.0791106	-0.16717	0.0101461	-0.134376
10:119389891:C:T	0.0580969	0.103277	-0.0310116	0.0394281	-0.00307353
10:121090153:A:G	0.059913	0.00574227	-0.0351219	-0.0969229	0.0292947
10:122375287:G:C	0.0853246	-0.00716741	-0.024641	0.0479986	0.0424577
11:2193859:G:A	0.141743	0.0136541	-0.00496367	0.0329482	0.0509113
11:2256458:C:T	0.0175159	-0.0921825	-0.0404318	0.0464695	0.0049265
11:2671019:C:T	0.0368995	-0.178646	-0.0397013	0.0239414	-0.02671
11:2804969:A:G	0.00144807	-0.177184	-0.184829	-0.00458884	0.0372128
11:2817183:T:C	0.0367868	0.0443381	0.044658	-0.0349282	0.0964945
11:2822573:G:A	0.0450913	0.0281151	0.0925556	-0.00933184	-0.140239
11:2857705:C:T	-0.00279132	-0.0806976	0.0122583	-0.116547	0.0591816
11:17396930:C:A	-0.096566	-0.0421415	-0.0345918	-0.0498725	-0.0219872
11:41893816:C:A	0.00993763	-0.0599806	0.053136	-0.0321804	0.000367687
11:43848389:G:A	0.0494399	0.0225519	0.0719106	-0.0627216	0.000642334
11:72697010:G:C	0.0088378	-0.00412173	0.0208657	0.00750112	-0.0694511
11:73140418:C:T	-0.059232	0.0644394	-0.0432197	0.0599189	0.0384738
11:92958366:T:C	-0.0713323	-0.0332473	0.0752176	-0.0164449	-0.0420492
11:129603795:A:C	-0.0160309	0.0573965	0.0798688	0.10557	0.0547657
12:4266923:C:T	0.119259	-0.018636	-0.0144408	0.0076475	-0.00325709
12:26304717:A:T	0.102152	-0.0551408	-0.130979	-0.0560508	0.0345351
12:27812217:C:T	0.0617399	0.00810927	0.00131821	-0.0559979	-0.0605704
12:28947696:G:A	0.0239385	0.0866991	0.0201561	-0.00847412	-0.0293968
12:54705212:T:A	0.0452501	-0.0675163	0.0167246	-0.0049825	0.0428146
12:65781114:G:C	-0.101365	-0.0276984	0.0622944	0.034248	0.0216788
12:65964567:C:T	0.10115	-0.0333637	0.0316427	0.0142591	0.0327102
12:71039513:C:T	-0.0942051	0.0179195	0.0333306	0.0366703	-0.0696709
12:71269322:C:T	-0.0253703	-0.0702532	-0.10403	0.00879144	-0.0549751
12:108224853:C:T	0.111969	-0.0626837	0.0774097	-0.0571635	-0.116569
12:120978847:A:C	0.0874032	0.0454221	0.0954762	0.0337949	0.0931571
12:121017786:G:A	-0.0269663	0.085403	-0.203194	0.0346267	0.00765722
12:121249126:G:A	0.0175237	-0.00668374	-0.102523	-0.141063	0.0187968
12:122963381:T:C	0.150419	0.0461825	-0.0109572	-0.0464117	-0.0107615
13:23290518:G:A	0.0735495	-0.128011	0.116462	0.0236571	-0.0505415
13:26207391:G:A	0.0805528	-0.0359439	-0.0647472	-0.0284551	0.0658465
13:32980164:G:A	0.14022	0.0588277	0.0512869	-0.0330197	-0.028549
13:80132320:T:C	-0.0386231	-0.087085	-0.0892707	-0.0650365	0.000871053
13:91287915:T:A	-0.0510617	0.0220131	-0.0124464	-0.0971531	-0.00390252
14:79478819:A:G	-0.110812	0.0226921	-0.077682	0.00466655	-0.0361048
15:38530704:T:C	-0.0481814	0.0170344	0.0773978	-0.0610252	-0.0662746
15:40327523:T:C	0.00163199	-0.0265254	0.0994144	0.086834	0.00181048
15:61826276:G:C	-0.068566	-0.0266095	-0.113673	0.0957515	0.00525055
15:62116871:G:C	-0.0762928	0.0155154	-0.0962327	0.033587	0.00999285
15:75463126:C:T	-0.0463761	0.000317981	0.117736	0.0057191	0.0656719
15:77540420:G:A	0.0500021	0.115691	-0.049777	-0.0223532	-0.00421859
15:80139880:A:G	-0.00778765	0.156688	-0.0491585	0.0899954	-0.0221695
15:89831025:C:A	0.0148783	-0.0129895	-0.0575835	-0.0377451	0.0800164
15:91000846:A:G	0.0134792	-0.204017	-0.0308567	0.0680286	0.0246069
16:250642:G:A	-0.095473	-0.113536	0.00307752	-0.0445959	0.036849
16:53735765:G:A	-0.0764227	0.0992615	0.0683408	-0.0697063	-0.00850137
16:53773852:A:G	0.0289742	-0.0186268	0.0541753	-0.199208	-0.0223519
16:53783406:G:A	-0.00402214	0.0792152	-0.0253555	-0.147909	0.00209184
16:53789966:T:C	0.0705102	0.139187	0.122617	-0.0859679	0.0405911
16:75209759:G:C	-0.0776382	0.0118069	0.0198773	0.0215918	-0.0135686
16:75213347:T:G	-0.0206548	-0.0748272	-0.00481475	-0.0870608	-0.0466405
16:79373021:C:T	0.0294018	-0.0962871	-0.00837431	-0.0167	0.0174776
16:81455768:C:T	0.0215381	-0.155791	0.0395739	-0.156428	0.00127534
16:81501185:T:C	-0.0136897	0.0226931	-0.0673113	0.139949	0.00344651
16:85702046:A:G	-0.113362	0.0707379	0.0230311	-0.0796593	-0.0234919
17:2312964:T:C	0.0480402	0.00291573	-0.0945515	-0.0795207	0.0337514
17:4044350:T:C	-0.108812	-0.0285835	-0.0702978	0.0261856	0.0224228
17:7051901:C:G	-0.00111394	0.015843	-0.195976	0.0287535	0.0062257
17:9877070:A:G	0.0273803	0.129836	-0.0461453	-0.0936793	-0.111826
17:17751005:A:G	-0.076484	0.100842	-0.0811022	-0.128579	-0.0115745
17:37739849:T:C	-0.0994162	0.0507399	0.0270386	-0.00936018	0.000257717
17:42570011:A:G	0.0545081	-0.0274317	0.116679	0.060575	-0.0483813
17:48889676:T:A	0.138301	0.0213726	0.00258293	-0.0729067	-0.00809267
17:67873957:C:T	0.101816	-0.115935	0.0220156	-0.0827356	-0.00206908
18:7068463:C:G	-0.0559719	-0.137408	-0.0572721	0.0206229	-0.0625148
18:24259188:A:T	-0.0661215	0.0130631	0.0387396	0.0136753	-0.0316962
18:43192321:G:C	0.0684843	0.181391	0.0447434	0.0178957	0.0167866
18:60215554:C:A	-0.0607296	0.0284929	0.0637744	0.017781	0.0149533
18:60381959:A:C	-0.136088	-0.0362977	0.00813632	0.000204548	0.00224218
18:63178651:T:C	0.0659928	0.016697	0.110185	0.068208	0.00821639
19:19296909:T:C	-0.0417362	-0.0450457	0.015724	0.0298317	-0.0808796
19:33415217:T:C	-0.047426	0.0392391	-0.11238	-0.0772524	-0.00204224
19:44919689:A:G	-0.0397701	0.00866583	-0.0129559	-0.0639379	-0.0707565
19:45654658:G:A	-0.00710675	0.0277814	-0.0143266	0.0858221	-0.03198
19:45657402:G:A	-0.0230741	-0.103301	0.0117889	-0.115529	0.0425868
20:10771962:C:T	0.02726	0.079627	0.0380533	0.0456961	-0.110771
20:44318326:T:G	-0.0281608	-0.0934384	-0.0606562	0.139657	0.0900463
22:43928847:C:G	0.0650276	-0.0188956	-0.130509	0.0854314	0.0775134
22:50001867:T:C	-0.0297444	-0.00228276	0.142077	0.0986787	-0.00814851

## Sheet: score matrix
The score matrix corresponding to the projections of the individuals onto each PC
Sample	PC1	PC2	PC3	PC4	PC5
Individual_1	8.11781e-05	0.00439984	0.0143541	0.00239476	0.00578878
Individual_2	0.0532138	0.0464585	0.00695804	0.00605569	0.0494259
Individual_3	0.0531951	0.0516304	-0.00756613	0.0027339	-0.00837862
Individual_4	0.0513948	0.0108882	-0.00758954	0.0177982	-0.0288924
Individual_5	0.0507574	0.023312	0.0482644	-0.0243981	0.0145865
Individual_6	0.0488785	0.00996121	-0.00775624	0.0179172	0.0140641
Individual_7	0.0485312	0.0245863	0.0311629	0.0261778	0.0134057
Individual_8	0.048524	0.0439025	0.0387635	0.0149353	0.0286722
Individual_9	0.0482474	0.0388869	0.0354519	0.0348543	0.0623331
Individual_10	0.0465976	0.0303864	0.0244944	0.00174856	0.0285178
Individual_11	0.0461045	0.0403736	0.0340665	0.0384013	0.0139817
Individual_12	0.0456619	0.0348627	0.0519699	0.0173649	0.0248263
Individual_13	0.0452767	0.0272112	0.0107958	0.0250989	0.0242715
Individual_14	0.0450785	-0.017036	-0.00232805	-0.00175333	0.0240042
Individual_15	0.044891	0.0150043	-0.00590836	-0.0254268	7.02723e-05
Individual_16	0.0448192	0.0324329	0.0078771	0.0430095	-0.00777328
Individual_17	0.0443806	0.00379755	0.0440076	0.022488	0.0211258
Individual_18	0.0439283	0.0186942	0.00930976	0.00959427	0.00334936
Individual_19	0.0432425	0.0592647	0.0337989	0.0363673	0.0395063
Individual_20	0.0427624	0.0127845	0.0102179	-0.00839219	0.0220614
Individual_21	0.0420493	0.0107185	0.0116788	0.013148	0.00598369
Individual_22	0.0420482	0.017227	0.0252983	0.0157705	0.0231595
Individual_23	0.0415253	0.0405693	0.0360245	0.0242129	0.0134181
Individual_24	0.0412247	0.0542139	-0.0157194	-0.00318923	-0.0191398
Individual_25	0.0409324	0.0167415	-0.0476272	-0.00979381	-0.00679148
Individual_26	0.0407657	0.025503	0.0393453	0.0154465	0.00983746
Individual_27	0.0405693	0.0209876	0.0381237	0.0251626	0.0299667
Individual_28	0.0403647	0.0051216	0.0100484	0.00975086	0.0362551
Individual_29	0.0400582	-0.014442	-0.0140956	-0.0286417	-0.0221383
Individual_30	0.0398047	0.0521008	0.0278869	0.00924037	0.0282296
Individual_31	0.0388027	0.0038221	0.0481372	0.0182462	0.032273
Individual_32	0.0386766	-0.00755727	0.0122277	0.00672141	0.0104006
Individual_33	0.0386566	0.0254617	0.0372232	0.024765	0.0286013
Individual_34	0.0382407	0.000917519	0.0244949	0.000730424	-0.0038667
Individual_35	0.037949	0.0110057	0.0343981	0.0230146	-0.0165222
Individual_36	0.0373639	0.0345339	-0.0147055	0.0131335	0.0228915
Individual_37	0.0370775	0.00270379	0.0120486	0.0121323	0.0226585
Individual_38	0.0370749	0.00459954	-0.0171221	-0.00232359	0.0134922
Individual_39	0.0360437	-0.0283338	0.0308701	-0.00881287	-0.00653107
Individual_40	0.0359501	0.0231747	0.0127463	0.0222835	0.00275827
Individual_41	0.0358041	0.0208338	0.0130116	0.0272886	0.0240079
Individual_42	0.0355698	0.0441682	0.0277638	0.0131647	0.0281492
Individual_43	0.0355192	-0.00976063	-0.0151777	0.0099387	-0.0217431
Individual_44	0.0353614	0.00185783	-0.0171574	0.0164716	-0.0414434
Individual_45	0.035332	0.0280287	0.00815833	-0.000779008	0.0227572
Individual_46	0.034823	0.0177148	0.0225818	0.0185555	0.0292361
Individual_47	0.0345878	0.0211506	0.019201	0.028624	0.00520095
Individual_48	0.0343434	0.0191192	0.0399329	0.0220005	0.0116244
Individual_49	0.0339451	0.0070456	0.0230926	0.00858837	0.0246506
Individual_50	0.0339106	0.0318625	0.0272277	0.0311897	0.0262898
Individual_51	0.0336017	0.0180095	-0.0161407	0.0047375	-0.00117791
Individual_52	0.033429	0.010401	0.0182859	0.0142063	0.0191164
Individual_53	0.0331897	0.0112755	0.020392	0.0245071	0.0350002
Individual_54	0.0330647	0.0181798	0.014087	0.0152158	0.0272967
Individual_55	0.0329584	0.0163212	0.00477397	0.0286731	0.0170014
Individual_56	0.0325635	0.0234386	0.0183148	0.0229431	0.0216227
Individual_57	0.0322486	0.0210146	0.00986978	-0.0362835	0.027958
Individual_58	0.0321264	0.0377113	0.0391092	0.0184988	0.0311463
Individual_59	0.0320623	0.0260952	-0.00391919	0.00828992	0.000115265
Individual_60	0.0319613	0.0050834	0.0298379	0.0224016	0.0402359
Individual_61	0.0319291	0.0403983	0.0121069	0.0214093	0.0195018
Individual_62	0.0318856	0.0174484	0.032822	0.0317596	0.0259983
Individual_63	0.0317364	0.0181768	0.0131163	0.0197507	0.0144828
Individual_64	0.0317106	0.029091	0.0193535	0.0282109	0.0152732
Individual_65	0.0316956	0.0061638	0.0130701	-0.0110526	0.0139915
Individual_66	0.0316881	0.00778968	0.0398325	0.0492995	0.0645007
Individual_67	0.0316251	0.00169809	0.011041	0.0239374	0.0122051
Individual_68	0.0313527	0.038728	0.0192416	0.0307668	0.0042649
Individual_69	0.0310461	0.00520494	0.00966451	-0.00873538	-0.00133763
Individual_70	0.0309892	0.00864475	-0.00692323	0.000536456	-0.0111599
Individual_71	0.0309437	0.0247288	0.0270404	0.0028304	0.00126618
Individual_72	0.030742	0.0103341	0.00769066	-0.0112356	-0.00911296
Individual_73	0.0306708	0.031336	0.0407085	0.0338666	-0.00580358
Individual_74	0.0306512	0.0211763	0.0115364	0.0214347	0.012833
Individual_75	0.0305813	0.0132648	-0.0249021	0.000723494	0.00913751
Individual_76	0.0304636	0.0236412	0.0292556	0.0168661	-0.00524223
Individual_77	0.0302957	0.0172403	0.00959701	0.0276184	0.0152456
Individual_78	0.0301538	0.0321679	0.0133712	0.0125096	-0.00511612
Individual_79	0.0300981	0.0123296	0.0157131	0.0230826	0.0110696
Individual_80	0.0299906	0.00983066	0.0218906	0.0420167	-0.00887731
Individual_81	0.0297037	0.0129112	0.0214571	-0.000276681	-0.00685248
Individual_82	0.029672	0.00118905	0.0101064	0.00555282	0.0118979
Individual_83	0.0296408	0.0343508	0.00416379	0.0159847	-0.004246
Individual_84	0.0295359	0.0190089	0.0348072	0.00178274	0.0308406
Individual_85	0.0295033	0.0327321	-0.0411738	0.000637329	0.00398189
Individual_86	0.0293314	0.00145342	0.0115224	0.00736765	-0.00495007
Individual_87	0.0293135	0.0252925	0.0333926	0.0235557	0.00739424
Individual_88	0.0292896	-0.00469703	-0.00559953	0.0066139	0.00948011
Individual_89	0.0292867	0.012806	0.0148841	0.0114959	0.00620121
Individual_90	0.0292107	0.0229388	-0.00874329	0.0145263	-0.00208775
Individual_91	0.0292073	0.002195	-0.007657	-0.00974674	-0.0236481
Individual_92	0.0291874	0.0083229	0.0188158	0.0207183	0.038024
Individual_93	0.0291544	0.0183446	0.0323341	0.0385761	0.020655
Individual_94	0.0290138	-0.00324029	0.0216616	-0.00194275	-0.0209257
Individual_95	0.0289016	0.0110491	0.020122	0.0126169	0.00892605
Individual_96	0.0288265	0.0231036	0.0248963	0.0139354	0.0171367
Individual_97	0.0286126	0.00742364	0.026165	0.0122948	-0.0011782
Individual_98	0.0285655	-0.00130523	-0.0108034	-0.00290552	-0.00284958
Individual_99	0.0284824	0.03744	0.0308126	0.0158554	0.0234046
Individual_100	0.0283497	0.0233343	0.0380541	0.0366186	0.027559
Individual_101	0.0282731	0.00315338	-0.0368071	0.0117092	-0.0220293
Individual_102	0.028263	0.00815905	0.0202892	0.0164978	0.0124105
Individual_103	0.0280043	0.0216752	0.0520839	0.00224792	0.0179227
Individual_104	0.0279214	0.0342953	-0.0106203	-0.016542	0.0154342
Individual_105	0.0277578	0.0290478	0.00927454	0.0386248	0.0319846
Individual_106	0.0277059	-0.00403577	0.0374367	0.0123418	0.011329
Individual_107	0.0276487	0.01947	0.0163682	0.0089685	0.0254524
Individual_108	0.027622	0.0378021	0.0215196	0.0259414	0.0158119
Individual_109	0.0276187	-0.00918542	0.00754595	0.0305474	-0.0276491
Individual_110	0.0274661	0.0226111	0.0293449	0.0181162	0.0204035
Individual_111	0.0274014	0.0234563	-0.0582517	0.0148649	0.0363702
Individual_112	0.0272644	0.0162499	0.0186582	-0.00214339	0.00228122
Individual_113	0.0272588	0.0408454	0.0311149	0.00970157	0.0174855
Individual_114	0.0271977	0.0216094	0.000378069	0.0193859	0.0209178
Individual_115	0.0270445	0.0289911	0.0168561	0.00995682	0.000755538
Individual_116	0.0270268	0.0232567	0.00500422	0.0249459	0.0180098
Individual_117	0.027025	0.0131189	0.0208387	-0.0335856	-0.0180899
Individual_118	0.0270045	0.00753651	0.0102012	0.00843027	0.0272973
Individual_119	0.0268878	0.0151753	0.00905923	0.0233663	0.0108116
Individual_120	0.026794	-0.00349473	-0.017691	0.0369741	0.0280383
Individual_121	0.0267874	0.00368817	0.0131249	0.0292936	0.0132689
Individual_122	0.0266825	0.0306403	0.0306233	0.03997	0.0268807
Individual_123	0.0266705	0.0317446	0.0287355	0.00776031	0.00495381
Individual_124	0.0265832	0.0107331	0.00318661	-0.0356309	0.0103879
Individual_125	0.0265785	0.041954	0.0492153	0.0212491	0.0175519
Individual_126	0.02653	0.0209117	0.00913885	0.0153018	0.00459316
Individual_127	0.0265097	0.00912567	0.0277993	0.0163459	0.0204654
Individual_128	0.0264664	0.018281	0.0166779	0.016269	0.0178881
Individual_129	0.0263343	0.0161125	-0.0104524	0.00317499	0.0183261
Individual_130	0.0262935	0.0189357	-0.0097888	-0.0145063	0.000982101
Individual_131	0.026288	-0.012908	-0.0174661	-0.0317642	-0.0222034
Individual_132	0.026242	0.00495296	0.000839415	0.0399821	-0.00146597
Individual_133	0.02623	0.019875	0.00533386	0.022807	0.0101213
Individual_134	0.0260873	0.025247	0.012296	0.0440402	0.0187806
Individual_135	0.0260472	0.0171109	0.0164771	0.0141791	0.00959448
Individual_136	0.0260143	0.0203179	0.00121674	0.0323562	0.0225128
Individual_137	0.0259051	0.0195353	0.0165546	0.0189668	0.0102431
Individual_138	0.0257877	0.0235579	0.0135168	-0.00895961	0.0232189
Individual_139	0.0256965	0.0231891	0.0192956	0.0378899	0.0159102
Individual_140	0.0256876	0.0221467	0.0202592	0.0297902	0.0119618
Individual_141	0.0256012	0.00885263	0.0179946	-0.00792584	0.0186431
Individual_142	0.0255992	0.0210733	0.0228265	0.0219066	0.0214716
Individual_143	0.0254605	0.0122412	0.0118028	0.0214902	0.0172173
Individual_144	0.0253333	0.0344946	0.0454091	0.024195	0.0404634
Individual_145	0.0253214	0.0106705	0.0221014	0.0204477	0.0168605
Individual_146	0.0252432	0.0024702	0.0140935	0.00979732	0.00945247
Individual_147	0.0252356	0.00212054	0.00715595	0.000161177	-0.00689371
Individual_148	0.0251931	-0.00933035	-0.00646426	-0.0147254	-0.00445754
Individual_149	0.0251651	0.0104848	0.0152069	0.0189019	0.0224056
Individual_150	0.0251322	0.0227093	0.0262462	0.0225957	0.023803
Individual_151	0.0250579	0.0193027	0.0155229	0.0122926	0.00727067
Individual_152	0.024996	0.0216792	0.0185553	0.0258318	0.0185764
Individual_153	0.0249434	0.0195853	0.0169291	0.0158185	0.0197946
Individual_154	0.0249224	0.0198592	0.022388	0.0214393	0.0201424
Individual_155	0.0249186	0.0147798	0.0269434	0.0252481	0.0234675
Individual_156	0.024885	0.0188158	0.0293579	0.0217896	0.0164402
Individual_157	0.0247786	0.00311313	0.00483834	-0.00542534	0.000202629
Individual_158	0.0247533	0.00638821	0.0104587	0.0284018	0.0218373
Individual_159	0.0246637	0.0189935	0.00817158	0.0208741	0.0173075
Individual_160	0.0246391	0.0423921	-0.00168509	0.00776148	-0.000264354
Individual_161	0.0245413	0.00845797	0.0160204	0.031311	0.0563719
Individual_162	0.0245234	-0.0172615	0.0226653	-0.00134053	-0.00230035
Individual_163	0.0244668	-0.00231693	-0.0107826	-0.0147876	-0.019013
Individual_164	0.024452	-0.000638212	0.011592	0.00989694	0.00259078
Individual_165	0.0243692	0.0179484	0.0206919	0.0142094	0.0209867
Individual_166	0.0243406	0.0308218	0.0220761	0.0161666	0.0202423
Individual_167	0.0243291	0.0124437	0.0212275	0.0186353	0.0123299
Individual_168	0.0243131	0.0252326	0.0156669	0.0191242	0.0183716
Individual_169	0.0242131	0.0160239	0.0151297	0.0114734	0.0112045
Individual_170	0.0241856	-0.0175336	0.0096489	-0.00560379	-0.00978407
Individual_171	0.0240464	0.0252222	0.00577637	0.00341465	0.0152518
Individual_172	0.0240463	-0.00176648	-0.00399425	0.0197024	-0.00111918
Individual_173	0.0240323	0.00261201	-0.0155676	-0.0241156	-0.00773183
Individual_174	0.0239685	-0.00277906	0.0084198	0.015977	0.014713
Individual_175	0.0238257	0.0417886	0.018488	0.0224262	0.00723081
Individual_176	0.0237902	-0.0121842	0.0065757	0.0256997	0.00322769
Individual_177	0.0237817	0.0205458	0.0171497	0.0190277	0.0134742
Individual_178	0.0237486	0.0210265	0.0233606	0.022783	-0.00271227
Individual_179	0.0237327	0.0229398	0.0213644	0.0154963	0.0220453
Individual_180	0.0237248	-0.014018	-0.00358605	0.0234161	0.00924943
Individual_181	0.0237102	-0.0103124	0.00168316	-0.00659133	-0.0116839
Individual_182	0.0236931	0.0215766	0.0256037	0.0162857	0.0150009
Individual_183	0.0236908	0.0112347	0.0105941	0.0137135	0.0132718
Individual_184	0.0236809	-0.00299189	0.00435494	-0.0140029	-0.00659939
Individual_185	0.0236601	-0.0275685	-0.0266778	0.00471564	-0.000950414
Individual_186	0.0236083	-0.0157689	0.00418913	0.00268927	-0.00437215
Individual_187	0.0235968	0.0242301	0.0212005	0.0218678	0.0140597
Individual_188	0.0235947	-0.0161777	-0.0290986	-0.00170282	-0.0107225
Individual_189	0.0235543	0.019931	0.0144079	0.0141283	0.0209584
Individual_190	0.0234715	0.0243718	0.00250608	0.00965053	0.00461986
Individual_191	0.0234115	0.0204648	0.0115119	0.024233	0.00582904
Individual_192	0.0233903	0.0166187	0.0195901	0.0182669	0.0189495
Individual_193	0.0233829	-0.00123649	0.00154558	0.00861971	-0.0119601
Individual_194	0.0233242	0.0137368	0.0181229	0.0158362	0.00931056
Individual_195	0.023319	0.019942	0.0258792	0.0188845	0.0238352
Individual_196	0.0233118	0.0152653	0.0226538	0.027391	0.0230525
Individual_197	0.0232968	0.0163164	0.0144164	0.0169121	0.0078454
Individual_198	0.0232838	0.0178391	0.0204426	0.0214107	0.0170229
Individual_199	0.02328	0.0350029	0.0245856	0.0318927	0.0287231
Individual_200	0.0232755	0.0188968	0.00578255	0.0211393	0.00760021
Individual_201	0.023266	0.0161992	0.0166914	0.00651152	0.00336609
Individual_202	0.0232444	0.044327	-0.00196915	-0.000551029	-0.00156022
Individual_203	0.0231831	0.0194647	0.0273285	0.0211079	0.0177478
Individual_204	0.0231639	0.0133818	0.016562	0.0182976	0.0198437
Individual_205	0.0231599	0.0062772	0.0119543	0.0150767	0.00306748
Individual_206	0.0231456	0.0202014	0.0131705	0.0205199	0.0163222
Individual_207	0.023136	0.0169233	0.0190692	0.0197647	0.0207629
Individual_208	0.0231222	-0.00806793	-0.0117262	-0.0169437	-0.0111482
Individual_209	0.0230809	0.0166935	0.000380888	-0.00654512	0.00681434
Individual_210	0.0230807	0.0193292	0.0206461	0.0146278	0.0135368
Individual_211	0.023032	0.0114731	0.0158543	0.0193421	0.0185524
Individual_212	0.0230094	-0.00469723	0.00838106	0.0180361	0.0121888
Individual_213	0.0229938	0.025961	0.0185079	0.0227172	0.0154987
Individual_214	0.0228967	0.0134863	0.0139021	0.0144949	0.0120633
Individual_215	0.022891	0.0205193	0.0213196	0.0149204	0.00704336
Individual_216	0.0228781	0.0103254	0.0178386	0.0178423	0.0133781
Individual_217	0.0228189	-0.00695337	0.0206875	0.00248876	0.0224798
Individual_218	0.022794	0.0210433	0.0100845	0.0140627	0.0203451
Individual_219	0.0227426	0.0165841	0.0117956	0.0151863	0.0337329
Individual_220	0.022726	0.0139341	0.00811932	0.0130854	0.0122022
Individual_221	0.0227242	0.011287	-0.0245988	-0.00605918	-0.00484715
Individual_222	0.0227236	0.0146022	0.0180114	0.0127459	0.0119992
Individual_223	0.0227011	0.0176736	0.0181045	0.0130946	0.021436
Individual_224	0.0226964	0.0156063	0.0146224	0.00450375	0.00766718
Individual_225	0.0226847	0.00852069	-0.000820274	-0.00741937	-0.00200591
Individual_226	0.0226843	0.0216012	0.0188897	0.0124204	0.0143316
Individual_227	0.02265	0.0189219	0.0235456	0.0176347	0.0165995
Individual_228	0.0226381	0.0240332	0.0196673	0.020515	0.018876
Individual_229	0.0225996	0.0171617	0.0255791	0.01429	0.00434459
Individual_230	0.0225713	0.019162	0.0181081	0.0230925	0.0239478
Individual_231	0.0225705	0.0230287	0.0133217	0.015763	0.0106648
Individual_232	0.0225229	-0.00178016	-0.00991518	0.0222399	0.00941064
Individual_233	0.0225229	0.00116196	0.0157844	0.00124698	0.0232333
Individual_234	0.0224784	0.0268874	0.013657	0.0423088	0.0236461
Individual_235	0.022473	0.0169999	0.0213355	0.0185093	0.0147771
Individual_236	0.0224661	0.00927598	0.0116433	0.00571959	0.00707158
Individual_237	0.0224616	0.0168876	0.00406158	0.000909556	0.0164305
Individual_238	0.022433	-0.0186444	-0.0128068	-0.0305283	-0.0221871
Individual_239	0.0224302	0.0207821	-0.00967242	0.031425	0.0171278
Individual_240	0.0224207	0.0220964	0.0220894	0.0213566	0.0174038
Individual_241	0.022392	0.0179317	0.0147789	0.0107466	0.0207891
Individual_242	0.0223896	0.0297748	0.0263489	0.0222347	0.0168674
Individual_243	0.0223766	0.022061	0.0150484	0.0113017	0.020375
Individual_244	0.0223721	0.0273182	0.0196566	0.0213466	0.0235486
Individual_245	0.0223716	0.0222705	0.0125623	0.0185914	0.009442
Individual_246	0.0223489	0.021204	0.0196236	0.0169223	0.0142136
Individual_247	0.0223388	0.0208567	0.0176862	0.0182523	0.0186445
Individual_248	0.0223	0.0134365	0.0319627	0.0276176	0.0245694
Individual_249	0.022285	0.0240506	-0.00281782	0.0122277	0.00227058
Individual_250	0.0222442	0.0165003	0.0190304	0.0197303	0.0179154
Individual_251	0.0222305	0.0202537	-0.000861428	-0.00478811	0.0126517
Individual_252	0.0221824	0.0279331	0.0187834	0.0201139	0.0160899
Individual_253	0.0221605	0.0152807	0.000527027	0.0141149	0.0112515
Individual_254	0.0221602	0.0186721	0.00788313	0.0192981	0.0183964
Individual_255	0.0221449	0.0143833	0.000186258	0.0118127	0.00955567
Individual_256	0.0221319	0.0197616	0.0226216	0.0205087	0.0189021
Individual_257	0.0220452	-0.0158896	-0.0338913	0.0133811	-0.00530242
Individual_258	0.0219744	0.0212421	0.0119901	0.0109371	0.0126762
Individual_259	0.0219649	0.0264596	0.00529017	0.0202074	0.0242332
Individual_260	0.0219176	0.00265454	0.0245323	-0.013141	0.0140946
Individual_261	0.0218736	0.0103828	0.0121145	0.0178468	0.0249572
Individual_262	0.0217928	0.0129117	0.0107235	0.0184033	0.00133711
Individual_263	0.0217655	0.0183251	0.0155146	0.0256754	0.0237674
Individual_264	0.0217386	0.00824649	0.0160916	0.0227531	0.0160573
Individual_265	0.0216539	0.0210005	0.0222623	0.0227322	0.0197088
Individual_266	0.0216336	0.0179373	0.0146048	0.0156349	0.0214256
Individual_267	0.0215979	-0.0139221	0.00302555	-0.0146274	-0.0177003
Individual_268	0.0215954	0.0188622	0.0193067	0.0187585	0.0187929
Individual_269	0.0215651	0.0179809	0.0247229	0.0220573	-0.0148577
Individual_270	0.0215431	0.0249868	0.0159932	0.030337	0.00702753
Individual_271	0.0215035	0.0241806	0.0141288	0.0149539	0.0193991
Individual_272	0.0214869	0.0190239	0.0144469	0.0193555	0.00235389
Individual_273	0.0214636	0.0226289	-0.0122792	0.0320598	-0.00978266
Individual_274	0.0214627	-0.0265108	0.00115628	-0.032152	-0.011925
Individual_275	0.0214557	0.00973584	0.00695767	0.000979682	0.0178888
Individual_276	0.0214377	0.0197419	0.0225827	0.0237777	0.0171186
Individual_277	0.0214242	-0.00765883	-0.00112678	-0.00474581	-0.00375397
Individual_278	0.0213882	0.0231277	0.0228423	0.0226231	0.0204331
Individual_279	0.0213606	-0.000444282	0.0260629	0.03217	-0.0204817
Individual_280	0.0213465	0.0196241	0.00929967	0.00789731	0.0139861
Individual_281	0.0213265	0.0134593	0.0150358	0.0287401	0.0250223
Individual_282	0.0212983	0.0188693	0.0219857	0.0128087	0.00103663
Individual_283	0.0212887	0.0164258	0.0219739	0.0233044	0.0176018
Individual_284	0.0212599	0.0153141	0.01878	0.0179155	0.0181579
Individual_285	0.0212084	0.0441798	0.0184501	0.0171042	0.0111377
Individual_286	0.0211961	0.0229559	-0.0147682	-0.00827229	0.0177101
Individual_287	0.0211852	0.00744014	-0.0186393	-0.0122005	-0.0217552
Individual_288	0.0211586	0.0268716	0.00377629	-0.00237161	0.0299134
Individual_289	0.0211584	0.00872336	0.0316318	0.0269511	0.0265271
Individual_290	0.02115	0.0412502	0.00332018	0.00465861	0.0347113
Individual_291	0.0211122	0.0174575	0.0116372	-0.0117857	0.0250466
Individual_292	0.0210603	0.0146276	0.0195145	0.02066	0.023492
Individual_293	0.020998	0.00554751	-0.0104876	-0.00129574	-0.0142244
Individual_294	0.0209938	0.0028543	0.000186487	0.0121932	-0.00897675
Individual_295	0.0209917	0.01285	-0.00154365	0.00169053	0.00308315
Individual_296	0.0209499	0.01543	0.0236294	0.0199665	0.0183955
Individual_297	0.0209488	0.0199001	0.0183062	0.0193881	0.0218733
Individual_298	0.0209251	0.0317489	-0.0201201	0.0162898	0.00969591
Individual_299	0.0208653	-0.0281752	0.0101058	0.00120182	-0.0151812
Individual_300	0.020843	0.0157636	0.0179742	0.00512481	0.0285908
Individual_301	0.0207691	0.00921507	0.00161749	0.00580836	0.013356
Individual_302	0.0207469	0.0156667	0.0202953	0.0187959	0.0181657
Individual_303	0.0207177	0.0216222	0.0120246	0.0197825	0.0133601
Individual_304	0.020692	0.0164148	0.0180244	0.0184214	0.0214789
Individual_305	0.0206898	0.00728349	-0.0177347	0.0203822	0.00825837
Individual_306	0.0206544	0.017462	0.0173663	0.0207891	-0.00368177
Individual_307	0.0206384	0.018793	0.0243883	0.0162922	0.0141702
Individual_308	0.0206339	0.0172356	-0.000806051	0.0183286	0.00938948
Individual_309	0.0206262	0.00710632	-0.00979573	-0.00668478	0.00436673
Individual_310	0.0206207	0.00350757	0.0219822	0.00910623	0.0216833
Individual_311	0.0206164	0.0196389	0.00263831	0.010668	0.0108648
Individual_312	0.0205932	-0.00808143	-0.00459966	-0.0198424	0.00127746
Individual_313	0.0205603	0.0122862	0.0108433	0.00836292	0.0168566
Individual_314	0.0205458	0.0199061	0.00774688	0.0256969	0.0161936
Individual_315	0.0205204	-0.0045158	-0.00261662	0.00846241	0.0142362
Individual_316	0.0204706	0.0193901	0.00723575	0.0141697	0.0198359
Individual_317	0.0204578	0.0216792	0.0279683	0.0144208	0.017171
Individual_318	0.0204475	0.00727899	0.0120716	-0.0073595	0.0109414
Individual_319	0.0204309	0.00135895	0.0236936	-0.0195181	0.0202999
Individual_320	0.0204307	0.0223663	0.0218065	0.0139392	0.0148135
Individual_321	0.0204282	0.0198914	0.0181063	0.0176669	0.0205311
Individual_322	0.0204192	0.018086	0.0130137	0.0170992	0.0183805
Individual_323	0.020404	0.0055787	0.000631932	0.0069608	-0.0116499
Individual_324	0.0203574	0.0101879	0.0222117	0.0218249	0.0212844
Individual_325	0.020352	0.00966504	0.00510774	0.013757	0.00543103
Individual_326	0.0203288	-0.00260258	0.0170394	0.0265147	-0.00419172
Individual_327	0.0203192	0.0179587	0.0279868	0.0375738	0.0235479
Individual_328	0.0202985	0.0133861	0.0145455	0.0189029	0.0205919
Individual_329	0.0202782	0.0383564	0.0201774	0.0182673	0.0152634
Individual_330	0.0202707	0.0163386	0.0186467	-0.0251851	-0.0268359
Individual_331	0.0202168	0.0274992	0.0284962	0.0162895	0.0218256
Individual_332	0.0202062	0.0127857	0.0165467	0.0122805	0.0076
Individual_333	0.0201847	0.0117278	0.0150199	0.0184351	0.00481805
Individual_334	0.0201618	0.0225308	0.0236781	0.0250483	0.0196476
Individual_335	0.0201342	0.012861	0.0179158	0.016171	0.023091
Individual_336	0.0200743	0.014585	0.0218852	0.0205834	0.021147
Individual_337	0.0200727	-0.00647295	0.00443177	0.00679317	0.0152806
Individual_338	0.020004	0.0252083	0.015608	0.010598	0.0192815
Individual_339	0.0199913	0.0289187	0.0294308	0.0146882	0.0203071
Individual_340	0.0199905	0.0162714	0.0144527	0.0135367	0.00437755
Individual_341	0.0199475	0.010129	0.0167618	0.0198531	0.0176753
Individual_342	0.0199409	-0.0113647	-0.00393607	0.0272488	-0.00783246
Individual_343	0.0199254	0.0234929	0.017109	0.0141862	0.0195305
Individual_344	0.0199064	0.00681637	-0.00481867	-0.0206246	-0.0111412
Individual_345	0.0198983	0.0201233	0.0217744	0.015096	0.0224416
Individual_346	0.0198855	0.0219143	0.0104814	0.0101274	0.00764808
Individual_347	0.0198848	0.0142457	0.0234189	0.0190191	0.0095045
Individual_348	0.0198792	0.0118892	0.00376297	0.0268678	0.00900553
Individual_349	0.0198677	0.00410049	0.0123001	0.00503617	-0.0248427
Individual_350	0.0198483	0.0175671	0.00860452	0.0133558	0.0103375
Individual_351	0.01983	0.00844646	0.0100695	0.00407707	-0.00305225
Individual_352	0.0198088	0.0276764	0.0160605	0.0239303	0.0259681
Individual_353	0.0197795	0.00476762	0.0111718	-0.00361736	0.00770944
Individual_354	0.0197577	0.00265327	0.00183258	0.0139466	0.0115654
Individual_355	0.0197512	0.016691	0.0145182	0.00508881	0.0111935
Individual_356	0.0197294	0.00532806	0.0260787	-0.018442	0.00359966
Individual_357	0.0197141	0.0119984	0.00624194	0.00241905	0.00682657
Individual_358	0.019671	0.0161792	0.0211609	0.0195676	0.0145296
Individual_359	0.0196598	0.0139563	0.010472	0.00982933	0.00347665
Individual_360	0.019655	0.0176863	0.00550762	0.0142327	0.00822528
Individual_361	0.0196491	-0.00392487	0.000902217	-0.00143027	0.0286937
Individual_362	0.0196257	0.0189219	0.0182546	0.0136277	0.0270756
Individual_363	0.0195962	-0.000935302	-0.0017257	0.0217592	0.013667
Individual_364	0.0195869	0.0199151	0.0186274	0.0143412	0.0220099
Individual_365	0.0195697	0.0201196	0.000825496	0.0107343	-0.0161826
Individual_366	0.0195548	0.0159162	0.00513858	-0.00974034	0.00537704
Individual_367	0.0195034	-0.000812424	0.0200663	0.0219029	0.0168296
Individual_368	0.0195031	0.024448	0.0182702	0.0181187	0.0273851
Individual_369	0.0194976	-0.0160096	0.00887602	-0.0021331	-0.00124368
Individual_370	0.0194502	0.0137407	0.019259	0.0205878	0.0198812
Individual_371	0.0194372	0.0276393	0.00573601	0.00805339	0.0045961
Individual_372	0.0194294	0.0268006	0.0133052	-0.0039263	0.000266146
Individual_373	0.0194234	-0.0111259	0.00539565	-0.0222794	-0.0110828
Individual_374	0.0194203	0.0111261	0.0135157	0.0201745	0.0115262
Individual_375	0.0193657	-0.00147326	-0.0383307	-0.0174584	-0.00967137
Individual_376	0.0193326	-0.011727	0.0270878	-0.012999	0.0307798
Individual_377	0.0193023	0.0111871	0.00933945	0.0134796	0.0214727
Individual_378	0.0192791	0.0322353	0.030597	0.0525523	0.0269411
Individual_379	0.0192788	0.00101789	0.0195461	0.0105951	0.00923066
Individual_380	0.0192606	0.0127179	0.0172693	0.0112402	0.0122498
Individual_381	0.0192366	0.0151428	-0.00031195	0.0128597	-0.00913517
Individual_382	0.0192186	0.0151286	0.0169111	0.0151965	0.0219695
Individual_383	0.0192049	0.011344	0.0225468	0.0165642	0.0285773
Individual_384	0.0191955	-0.00591997	-0.00930963	-0.0231737	-0.0116879
Individual_385	0.0191847	0.0205129	0.0111015	0.017018	0.0188289
Individual_386	0.0191814	0.025118	0.0198409	0.0220296	0.0277355
Individual_387	0.0191148	0.0219635	0.0106659	0.00247762	0.00998552
Individual_388	0.0191073	0.0162516	0.0123222	0.0128539	0.0113381
Individual_389	0.0190745	-0.0100292	0.0036313	-0.0258493	-0.0281116
Individual_390	0.0190696	0.00563199	0.00675358	-0.0165021	0.016527
Individual_391	0.019001	0.0127318	0.0275128	0.0196296	0.00994249
Individual_392	0.0189824	0.0173176	0.017856	0.0194606	0.023362
Individual_393	0.0189749	-0.0137214	0.00143108	0.0301802	-0.019933
Individual_394	0.0189658	-0.0338773	-0.0280079	-0.0324769	-0.0317959
Individual_395	0.0189631	0.0167784	0.0313695	0.0210712	0.0349652
Individual_396	0.0189453	0.0190704	0.0201468	0.0244738	0.0199204
Individual_397	0.0189147	0.0208463	0.0225484	0.0186759	0.0166044
Individual_398	0.0188997	0.0041097	0.0124824	0.0159411	0.0169284
Individual_399	0.0188785	0.0152474	0.0323012	0.00793352	0.0167178
Individual_400	0.0188675	-0.0165378	0.000729803	0.0162395	0.0267253
Individual_401	0.0188482	0.00789056	-0.0109278	-0.00289749	-0.0145559
Individual_402	0.0187993	0.0186895	-0.0280763	-0.0315517	0.021337
Individual_403	0.0187934	-0.000187293	0.0050286	-0.00651229	0.0188694
Individual_404	0.018792	0.0160412	0.0200859	0.013117	0.0103292
Individual_405	0.0187877	0.00483704	0.018989	0.0113445	-0.00291403
Individual_406	0.0187804	-0.0328686	-0.0323287	-0.0226996	-0.0345263
Individual_407	0.0187625	0.0122137	0.0103847	0.00608416	0.0185958
Individual_408	0.0187118	0.0241987	0.0525537	0.0156048	0.0315625
Individual_409	0.0187103	0.0146	0.015477	0.00780009	0.0193568
Individual_410	0.0187042	0.0140453	0.0173356	0.020564	0.0143681
Individual_411	0.018702	0.0171613	0.0392143	0.0236718	0.0136091
Individual_412	0.0186807	0.0142432	0.015364	0.024439	0.0220801
Individual_413	0.0186756	-0.0058816	0.00861341	0.00565103	0.00979578
Individual_414	0.0186515	0.0348505	-0.00415669	0.0398908	0.0102107
Individual_415	0.0186008	0.010702	0.00686543	0.0130322	0.0170748
Individual_416	0.0185897	0.0185755	0.0156161	0.0203144	0.0179524
Individual_417	0.0185569	0.022019	0.0163769	0.0131802	0.0247371
Individual_418	0.0184966	0.0210792	0.0181893	0.0168815	0.0119421
Individual_419	0.0184906	0.0160822	0.0232691	0.0200503	0.00203705
Individual_420	0.0184875	-0.000394489	0.0305825	0.0253674	0.0121916
Individual_421	0.0184393	-0.0100511	-0.028126	-0.0130393	0.00615533
Individual_422	0.0184385	0.00966668	0.00528405	0.0033853	0.0034576
Individual_423	0.0184264	0.0162381	0.0222648	0.0167686	0.0258342
Individual_424	0.0184102	0.00762799	0.0113834	0.0136141	0.0178258
Individual_425	0.0183834	0.0148858	0.0123282	0.0126265	0.0220389
Individual_426	0.0183586	0.0134211	0.0253248	0.0148922	0.0123164
Individual_427	0.0183271	0.0147646	0.0154268	0.0135955	0.018943
Individual_428	0.0182904	0.0174706	-0.0169305	0.0111593	-0.0208529
Individual_429	0.0182804	0.000720748	0.0128854	-0.00476283	0.00274519
Individual_430	0.0182705	-0.0333015	-0.0326841	-0.0342998	-0.0353203
Individual_431	0.0182579	0.0182259	0.0163796	0.0183685	0.0169332
Individual_432	0.0182532	0.0285921	0.0177407	0.0121809	0.0175857
Individual_433	0.0182526	0.026131	0.0207436	0.00990776	0.0154623
Individual_434	0.0182409	0.0256516	0.0101868	0.0245569	0.0181282
Individual_435	0.0182158	0.0254101	0.00509748	0.0356853	0.000566001
Individual_436	0.0182115	-0.0123633	-0.0293117	-0.0165924	-0.0126675
Individual_437	0.0181746	0.0174685	0.0134511	0.022633	-0.00924977
Individual_438	0.0181613	0.0115145	0.00638646	0.017266	0.00893933
Individual_439	0.0181438	0.0172548	0.020912	0.0180458	0.0142659
Individual_440	0.0181316	0.0177664	0.00962731	0.0260437	0.0242718
Individual_441	0.0181146	-0.018804	0.0119905	0.0084588	0.0203391
Individual_442	0.0181095	0.0198752	0.00916386	0.0135323	0.0143552
Individual_443	0.0180615	0.00798995	0.00540777	-0.00952777	-0.00242111
Individual_444	0.0180608	0.00537757	-0.000924536	0.0136431	-0.000338679
Individual_445	0.0180571	0.0234774	0.0127221	0.00910769	0.00741886
Individual_446	0.0180328	0.0253277	0.0337882	0.0436069	0.0272495
Individual_447	0.018003	0.0190801	0.0210841	-0.0369885	-0.0360454
Individual_448	0.0179859	0.00575519	0.0130368	0.018344	0.0155012
Individual_449	0.0179402	-0.00289183	-0.00248483	-0.00532995	-0.00449458
Individual_450	0.017938	0.0136948	0.0126238	0.00527493	0.0215226
Individual_451	0.0179161	0.0122893	0.0128489	0.00601989	0.00950137
Individual_452	0.0179062	0.017649	0.0206925	0.0174453	0.0208568
Individual_453	0.017899	0.0202215	0.00636903	0.0186676	0.0266927
Individual_454	0.0178978	0.0185218	0.0040451	0.0126404	0.00371829
Individual_455	0.017831	0.0133516	0.000204642	-0.00406452	-0.00276588
Individual_456	0.0178251	-0.00419763	-0.0109045	-0.0528304	-0.0255742
Individual_457	0.0178125	0.0214373	0.0189927	0.0167791	0.00850801
Individual_458	0.0178051	0.0206015	0.00584057	-0.00339764	0.00279771
Individual_459	0.0178041	0.0134567	0.0126416	0.00856816	0.0178092
Individual_460	0.017789	0.000970483	0.0118175	0.00950877	0.0207504
Individual_461	0.017759	0.00930864	0.00564469	0.00619426	0.0023975
Individual_462	0.0177333	0.0484964	0.00540526	0.0120957	0.0117067
Individual_463	0.0177232	0.0117035	0.0146896	0.0187849	0.0135319
Individual_464	0.0177067	0.021127	0.0121479	0.000967239	-0.00861763
Individual_465	0.0176549	0.0181189	0.0137462	0.0182429	0.0159529
Individual_466	0.017653	0.026035	0.0172057	0.00778797	-0.0116481
Individual_467	0.0176502	0.00964516	0.00440092	-0.00493058	-0.0053988
Individual_468	0.017637	0.0249042	0.0215692	0.0179093	0.0218872
Individual_469	0.0175982	0.0149114	0.0013293	0.019067	0.00955667
Individual_470	0.0175931	0.011365	0.0106933	0.016879	0.0158468
Individual_471	0.0175848	0.020672	0.0202444	0.021389	0.0179587
Individual_472	0.0175838	0.0218676	0.0130615	0.0491865	0.0164323
Individual_473	0.0175828	0.0134235	0.0350316	0.0198667	0.0293258
Individual_474	0.0175729	0.0169152	0.0174375	0.0167873	0.023502
Individual_475	0.0175347	0.0229581	0.0261624	0.0259138	0.0225209
Individual_476	0.0175135	0.0221089	0.0192319	0.00387164	0.0165748
Individual_477	0.0174962	-0.0185909	0.0125111	-0.00394831	-0.0141024
Individual_478	0.0174787	0.0253047	0.0163353	0.00474432	0.0140188
Individual_479	0.0174758	-0.00781068	-0.0185038	-0.0131406	-0.0176197
Individual_480	0.0174361	0.0046413	0.00226666	-0.00146613	0.00019699
Individual_481	0.0174244	-0.00428333	0.00878603	-0.0113056	-0.0244233
Individual_482	0.0173885	0.021802	0.0103547	0.013257	0.0146091
Individual_483	0.0173798	0.0294498	0.0344788	0.0177056	0.0290755
Individual_484	0.0173708	0.01116	-0.000459667	0.00527672	0.0157354
Individual_485	0.0173495	0.0142245	0.0262857	0.0179686	0.0247938
Individual_486	0.017337	0.0194104	0.0245066	0.00675282	0.0119163
Individual_487	0.0173357	0.00704374	-0.00117371	0.0109609	0.0128749
Individual_488	0.01733	-0.028076	0.00266583	0.0118215	0.00497138
Individual_489	0.0173261	0.0181099	0.0246393	0.0141736	0.0248444
Individual_490	0.0173174	0.00813082	0.00831202	0.0159316	0.0104607
Individual_491	0.0173096	0.0102647	0.0117357	0.0144879	0.0270452
Individual_492	0.0172956	-0.00281803	0.0111564	-0.00222147	-0.0122139
Individual_493	0.0172726	0.0273883	0.0084895	0.0216698	0.0203531
Individual_494	0.0172695	0.0102367	0.0116382	0.0101828	0.00961847
Individual_495	0.0172641	0.0182325	0.00699323	0.00378578	0.00882408
Individual_496	0.0172532	0.0157946	0.0159167	0.0123594	0.0191303
Individual_497	0.0172488	0.0201762	0.012144	0.019553	0.020122
Individual_498	0.0172189	-0.0210471	-0.0056921	0.0225294	0.00655644
Individual_499	0.0172056	0.0198898	0.0203539	0.0226898	0.018641
Individual_500	0.017204	0.0126072	0.0101511	0.00650471	0.0069773
Individual_501	0.0171787	0.0108349	0.0120809	0.019214	0.0205361
Individual_502	0.0171542	0.0223198	0.0259465	0.0289741	0.0160028
Individual_503	0.0171281	0.00896801	0.00383038	0.0159375	0.0171545
Individual_504	0.0171174	0.0166613	0.0146136	0.007487	0.0138612
Individual_505	0.017099	0.0131783	0.0196353	0.0182183	0.0253275
Individual_506	0.0170983	0.0154985	0.0307917	0.0184697	0.0253727
Individual_507	0.0170824	-0.000831106	-0.029319	-0.00870283	0.0154806
Individual_508	0.0170758	0.0182286	0.0132675	0.0174254	0.0145546
Individual_509	0.0170677	0.0161236	0.0180381	0.0295743	0.00435542
Individual_510	0.0170652	0.0150633	0.0123232	0.016747	0.00697103
Individual_511	0.0170371	0.0207302	0.0213145	0.0120801	0.0243812
Individual_512	0.0170243	0.0252871	0.0182905	0.0201198	0.00889559
Individual_513	0.0170226	-0.0199692	0.0142673	-0.00269458	0.00102115
Individual_514	0.0169703	0.00628106	0.0168708	0.0105665	0.00787695
Individual_515	0.0169445	0.00998765	0.00616513	0.0174188	0.0244763
Individual_516	0.0169114	0.0259244	0.0200915	0.022776	0.0239726
Individual_517	0.0168966	0.0232627	0.0203885	0.0238165	0.0197881
Individual_518	0.0168868	-0.00210568	0.00186446	0.0196957	0.00873111
Individual_519	0.0168844	0.0205244	-0.015083	-0.00406684	0.00930718
Individual_520	0.0168775	0.00909542	0.0107279	0.000806792	0.0192514
Individual_521	0.0168667	0.0137006	0.0169135	0.019796	0.015975
Individual_522	0.0168496	-0.0158795	-0.00640271	-0.0054017	-0.00719394
Individual_523	0.0168379	0.0187544	0.0103508	-0.0183893	0.0148846
Individual_524	0.0168207	0.00438634	0.0259435	-0.00916008	-0.0146729
Individual_525	0.016783	0.0201697	0.0147501	0.0227223	0.0216867
Individual_526	0.0167756	0.0120632	0.0382445	-0.00174774	0.0215911
Individual_527	0.0167688	-0.0183859	0.0167188	0.0219616	0.00481909
Individual_528	0.0167156	-0.00552263	-0.00240189	-0.00731755	0.00343761
Individual_529	0.0167037	0.00899306	0.0164332	0.00587822	0.0137385
Individual_530	0.0167027	7.81139e-06	-0.00489851	-7.78246e-05	-0.00142902
Individual_531	0.0166966	-0.000602864	0.00522811	0.0104058	-0.00470344
Individual_532	0.0166954	0.0241366	0.0187061	0.019542	0.0206618
Individual_533	0.0166463	0.0220504	0.0188599	0.0172439	0.0155612
Individual_534	0.0166395	-0.00283423	-0.0135567	-0.0149987	0.0108644
Individual_535	0.0166372	0.0111147	0.0341227	0.0120664	0.0227524
Individual_536	0.0166269	-0.00743758	0.0146476	0.0069386	-0.00888984
Individual_537	0.0166211	-0.00600783	-0.0201538	0.000285831	-0.0152581
Individual_538	0.0166136	0.0171027	0.024283	0.0264418	0.0188343
Individual_539	0.0165824	0.0090347	0.0206681	0.0141503	0.00395527
Individual_540	0.0165319	0.00762296	0.0193739	0.0161866	0.0255027
Individual_541	0.0165083	0.0174613	0.0184383	0.0150654	0.0227675
Individual_542	0.0165064	0.0263494	0.0116266	0.0100378	0.0163671
Individual_543	0.0165051	0.0169245	0.00890388	0.0124713	0.00988931
Individual_544	0.0165049	0.0184339	-0.00413742	0.00634569	0.020139
Individual_545	0.0164807	0.0140444	0.0123357	0.0137646	0.0196033
Individual_546	0.0164493	-0.012784	0.00628478	0.0100738	-0.00185214
Individual_547	0.0164491	0.0233363	0.0224553	0.0148228	0.0191999
Individual_548	0.0164185	0.0200256	-0.0379429	-0.0337429	-0.0238096
Individual_549	0.0164026	0.0145078	0.0266102	0.012583	0.00877243
Individual_550	0.0163658	-0.0187882	0.00791778	0.0022875	0.0202763
Individual_551	0.0163258	0.0155235	0.00362241	0.0093039	0.0095157
Individual_552	0.0163075	0.0260449	0.0200978	0.0172305	0.0197348
Individual_553	0.0163014	-0.0161938	0.0307387	0.00553415	0.0372923
Individual_554	0.016298	-0.0119804	0.0220127	0.00967761	0.00179303
Individual_555	0.0162939	0.010475	0.00517733	0.0175772	0.0247753
Individual_556	0.0162937	0.018098	0.0122084	0.0208796	0.0180598
Individual_557	0.0162904	0.0121116	0.0195534	0.0226103	0.015884
Individual_558	0.0162797	0.00735382	-0.000673169	-0.0302594	0.00326679
Individual_559	0.0162472	0.0196256	0.018294	0.0178053	0.0137548
Individual_560	0.0162148	0.00885922	0.0165916	0.0173625	0.0179325
Individual_561	0.0161995	0.0235767	0.0189252	0.0192173	0.0159159
Individual_562	0.0161707	0.0213836	0.0226464	0.0108596	0.0206356
Individual_563	0.0161627	0.0281046	-0.00812372	0.0349258	-0.000480413
Individual_564	0.01616	0.012668	0.0165474	0.0290032	0.00855345
Individual_565	0.0161592	0.022805	0.00706563	0.0131771	0.0121749
Individual_566	0.0161405	0.0163317	0.004439	0.00404468	0.0162279
Individual_567	0.0161277	0.00470644	-0.0057601	-0.00922738	-0.00473573
Individual_568	0.0161123	-0.00116527	0.0306975	0.0151795	0.000839494
Individual_569	0.0161078	0.0142161	-0.00132183	-0.000475269	0.00214855
Individual_570	0.0160573	0.00190708	-0.0165375	0.0131999	0.0012894
Individual_571	0.0160539	-0.00305364	-0.00622864	0.024734	-0.00662399
Individual_572	0.0159583	-0.00964312	-0.00551415	-0.00267283	0.0023732
Individual_573	0.01594	0.0111781	-0.00157746	0.0139368	0.016377
Individual_574	0.015919	0.0309773	0.006544	-0.00372139	0.0137093
Individual_575	0.0158922	-0.00994811	0.00657043	-0.0012025	0.0201772
Individual_576	0.0158844	-0.00483726	-0.00483622	-0.0247832	-0.0331833
Individual_577	0.0158767	-0.0083177	-0.00612146	0.0114002	0.00428791
Individual_578	0.0158709	0.0179639	0.0184921	0.00927343	0.0181479
Individual_579	0.0158488	0.0221922	0.0203751	0.0194718	0.0360047
Individual_580	0.0158442	-0.00408297	-0.0015963	-0.00699644	-0.0141882
Individual_581	0.0158255	0.0244963	0.0227632	0.0150224	0.0218299
Individual_582	0.0158226	0.0342652	0.0264664	0.0343496	0.0342768
Individual_583	0.0158207	0.0193894	-0.0034784	-0.00361768	0.0179061
Individual_584	0.0157783	0.00183946	0.0199667	-0.000806429	-0.00624806
Individual_585	0.0157667	0.0110851	0.00830054	0.0135935	-0.0133902
Individual_586	0.0157302	0.00458886	0.0251891	0.0196469	0.0269842
Individual_587	0.0157222	0.0215717	0.0156136	0.0256182	0.0182218
Individual_588	0.0157138	0.0118788	0.0113028	0.0234114	-0.00388153
Individual_589	0.0157094	0.0339615	-0.00199833	0.0270032	0.0278509
Individual_590	0.0157077	0.0390249	0.0284749	0.0214351	0.000166154
Individual_591	0.0156734	0.0208038	0.0175484	0.0222064	0.0195606
Individual_592	0.0156651	0.0156786	0.0188808	-9.94723e-05	0.0130176
Individual_593	0.0156458	0.013438	0.0133404	0.00858099	0.0174403
Individual_594	0.0156397	0.0262753	0.0220278	0.0300888	0.0155062
Individual_595	0.0156144	0.00534254	0.0196894	0.0206881	0.0282674
Individual_596	0.0156055	-0.0149555	-0.0130143	0.0331047	0.00382614
Individual_597	0.0155985	0.00826045	0.00558087	0.00915911	0.0137835
Individual_598	0.015594	0.0116917	0.00150445	0.0305516	0.00682825
Individual_599	0.0155864	-0.00924116	0.00186522	-0.0131449	-0.0103608
Individual_600	0.0155849	0.0161614	0.0196691	0.021496	0.0188452
Individual_601	0.0155759	0.0216171	0.0178913	0.0227433	0.0169185
Individual_602	0.0155469	0.00892063	0.0059174	0.0170926	0.0160007
Individual_603	0.0155366	0.0172518	0.0139295	0.0223855	0.0079707
Individual_604	0.0155358	0.00435959	0.0187725	-0.0105769	-0.0178001
Individual_605	0.015528	0.0179859	0.00750994	0.0108114	0.0165499
Individual_606	0.0155258	0.0199507	-0.00292675	0.0224037	0.0180258
Individual_607	0.0155214	0.0189789	0.0146799	-0.00545301	0.0417642
Individual_608	0.0155059	0.00840352	-0.000700197	0.00620639	0.00959803
Individual_609	0.0154982	0.00024569	0.00300402	-0.0198043	0.0132971
Individual_610	0.0154931	0.00356248	-0.00508326	0.0136919	0.0266046
Individual_611	0.0154714	0.010077	0.0104042	0.020235	0.0188532
Individual_612	0.0154703	0.0268788	0.00668152	-0.00227167	0.00850999
Individual_613	0.0154695	0.0135525	0.0181368	0.00775745	0.0141766
Individual_614	0.0154684	-0.000620787	0.0253935	-0.0102358	0.00706842
Individual_615	0.015445	0.012021	0.0220607	-0.00633084	0.0111556
Individual_616	0.0154278	0.0161595	0.0235231	0.0183686	0.0162699
Individual_617	0.0154077	0.0190114	0.0247249	0.0214283	0.0238588
Individual_618	0.0153674	0.0215311	0.0224791	0.020501	0.0220213
Individual_619	0.0153633	0.0197722	0.00732642	0.0132888	0.00890164
Individual_620	0.0153377	0.00864932	0.0124997	0.00854274	0.0183349
Individual_621	0.015315	0.0173276	0.0107532	0.00938508	0.0162438
Individual_622	0.0153101	-0.00451822	0.00203234	0.0026876	0.00551221
Individual_623	0.0152998	0.0128908	-0.00927523	0.0189491	0.0144505
Individual_624	0.0152668	0.0122889	0.018482	0.0134409	0.0241961
Individual_625	0.015264	0.0176672	0.0289295	-0.00407995	0.00527214
Individual_626	0.0152496	0.00468698	0.0107422	0.00929079	0.0163897
Individual_627	0.0152326	0.00648071	0.0263121	0.0179775	0.0232531
Individual_628	0.0152189	-0.0166194	0.00546688	-0.00883785	0.00171147
Individual_629	0.0152163	0.0145112	0.0152056	0.00801592	0.0157319
Individual_630	0.0152025	0.0144499	0.0114559	0.00258051	0.0160657
Individual_631	0.015201	0.021367	0.0132968	0.0158747	0.00641045
Individual_632	0.015178	0.00605667	0.0265629	0.00812023	0.00659117
Individual_633	0.0151768	0.0165324	0.00887838	0.0155367	0.0216593
Individual_634	0.0151621	0.0202708	0.012323	0.00748503	0.00278833
Individual_635	0.0151598	0.0229089	-0.0164533	0.0055188	-0.00794294
Individual_636	0.0151536	0.0130581	0.00971183	0.0123906	0.0295467
Individual_637	0.0151322	-0.00471484	-0.00258548	0.00269814	-0.00926505
Individual_638	0.0150661	0.0223161	0.0218345	0.0321699	0.0145001
Individual_639	0.0150553	0.0135096	0.0224693	0.0243347	0.0210432
Individual_640	0.015055	0.0167202	0.0207009	0.0164072	0.0174301
Individual_641	0.0150508	-0.0082854	0.0102622	0.0058435	0.00562832
Individual_642	0.0150446	-0.00533125	-0.00393105	0.00167135	0.00184844
Individual_643	0.0150444	0.0111821	0.0205687	0.00708997	0.0125362
Individual_644	0.0150437	0.015725	0.0166024	0.0122945	0.0213979
Individual_645	0.0150393	0.00308432	0.00227822	-0.00183061	-0.00729666
Individual_646	0.0150263	0.00300272	0.00531827	0.00866603	0.0114257
Individual_647	0.015009	0.0143031	0.0208975	0.0187255	0.0332428
Individual_648	0.0149367	0.00842491	0.0126474	0.00729027	0.013356
Individual_649	0.0149341	-0.00480744	-0.011863	-0.0249536	0.00110213
Individual_650	0.014927	-0.0166656	0.0121342	-0.0166276	0.0149375
Individual_651	0.0149177	0.00596966	-0.012911	-0.00335438	0.00157703
Individual_652	0.0149157	0.0184414	0.0206873	0.0193489	0.00668729
Individual_653	0.0149046	0.00148547	0.00669689	0.018475	0.011734
Individual_654	0.0148942	0.00426695	-0.00529146	-0.0171277	0.0179906
Individual_655	0.0148895	0.0108202	0.0165716	0.0100603	0.0156154
Individual_656	0.0148447	0.00973762	0.00815645	0.00130402	0.0133094
Individual_657	0.0148188	0.00510661	0.0286665	0.0200028	0.0104946
Individual_658	0.0148135	0.0130096	-0.00842536	0.000260292	0.0231597
Individual_659	0.0148012	0.00290877	0.0277289	-0.00859974	-0.000513698
Individual_660	0.0147428	0.0156484	-0.00418482	0.0145136	-0.0288358
Individual_661	0.0147151	0.00188735	0.0165698	0.0186384	0.0177409
Individual_662	0.0147143	0.00387945	-0.00345631	-0.00144513	0.0236666
Individual_663	0.014684	0.0234873	-0.010387	0.0201426	0.00979185
Individual_664	0.0146802	0.00939708	0.0117552	0.0125194	0.0207884
Individual_665	0.0146739	-0.00240665	0.00881241	-0.0019438	-0.0154584
Individual_666	0.0146734	0.00301147	0.0212913	0.00893616	0.0174318
Individual_667	0.0146666	0.00850304	0.000196688	-0.0120619	0.00441777
Individual_668	0.0146329	0.0199562	0.025857	0.0203667	0.0157481
Individual_669	0.0146177	0.0151057	0.011483	-0.0116088	-0.0210888
Individual_670	0.014609	0.0216974	0.0114824	0.00403067	0.00905905
Individual_671	0.0146039	0.0189942	-0.0337413	-0.0319752	-0.0276478
Individual_672	0.0146008	-0.00177444	0.0023857	0.000797443	0.0115465
Individual_673	0.0145878	0.00513048	0.0032877	-0.0197077	-0.000628259
Individual_674	0.0145831	0.0243541	0.0154563	0.0218328	0.0134745
Individual_675	0.0145669	0.00608206	0.0233443	0.0238941	0.0210753
Individual_676	0.0145425	0.00852618	0.00979868	0.010379	0.0209383
Individual_677	0.0144474	0.00801847	0.0145681	0.0178593	0.0170425
Individual_678	0.0144234	0.00634025	0.00262621	-0.00495192	0.00824633
Individual_679	0.0144189	-0.0275017	-0.0115985	-0.0185137	-0.00176772
Individual_680	0.0144158	0.00955051	0.0157241	0.0198237	-0.0196983
Individual_681	0.014377	-0.00762606	0.00424291	-0.0164022	-0.0206321
Individual_682	0.0143641	-0.000221574	0.0145011	0.00687422	0.0139461
Individual_683	0.0143072	0.0344114	0.0169616	0.0192761	0.0106908
Individual_684	0.0142918	0.0142458	0.010033	0.0264199	0.0105666
Individual_685	0.0142874	0.00997157	0.0270511	0.0128007	0.0123134
Individual_686	0.0142847	0.00580468	0.0068336	0.00923161	-0.00881514
Individual_687	0.0142748	0.0122781	-0.00305259	-0.000267822	0.0329661
Individual_688	0.0142383	0.0127162	0.0160486	0.0160388	0.0118364
Individual_689	0.0142344	-0.00158342	0.00940607	0.00311139	-0.00124898
Individual_690	0.0142189	-0.00579395	-0.023945	0.00361501	-0.00887747
Individual_691	0.014194	0.0172196	0.0185132	0.0221654	0.0208882
Individual_692	0.0141665	0.0161987	0.016285	0.015554	0.0147126
Individual_693	0.0141638	-0.00470379	-0.00583093	0.0207159	0.0150681
Individual_694	0.0141163	0.0245063	0.0164281	0.0120684	0.0227812
Individual_695	0.0141161	-0.00647078	-0.000999882	0.00221849	0.00465503
Individual_696	0.014097	0.0152492	0.0141579	0.0164543	0.0158197
Individual_697	0.0140806	0.00502932	-0.0166262	-0.00999763	0.0151998
Individual_698	0.0140647	-0.0241128	-0.00942322	-0.0192649	-0.0105366
Individual_699	0.0140616	0.0133582	0.0113124	0.0224168	0.0161609
Individual_700	0.0140485	0.0159675	0.00749311	0.0164927	0.01814
Individual_701	0.0140469	0.0100088	-0.031764	-0.0243333	-0.0122827
Individual_702	0.0140398	0.0173934	0.0180182	0.013057	0.0181027
Individual_703	0.0140244	0.00295053	-0.00211335	-0.00298212	0.00524572
Individual_704	0.0140173	0.00127446	-0.0250747	0.0245023	0.0161406
Individual_705	0.0139684	0.0153498	0.0126643	0.0251485	0.0213954
Individual_706	0.0139599	0.00496266	0.0137039	0.00479319	0.0154417
Individual_707	0.0139439	0.0129317	0.0151922	0.0155797	0.0113037
Individual_708	0.0139202	0.0116468	0.00666695	0.00346882	0.00768373
Individual_709	0.0139167	0.00546856	0.0160565	-0.0115516	0.00899492
Individual_710	0.0138854	0.0125947	-0.00286345	0.0361545	0.0377741
Individual_711	0.0138754	0.00966149	0.00825675	0.0174021	0.0194862
Individual_712	0.0138742	0.00819959	-0.00606097	0.0193005	0.0100475
Individual_713	0.0138557	0.0142836	0.0128828	0.00839656	0.0171171
Individual_714	0.0138515	0.00932987	0.013762	0.00062549	0.00937869
Individual_715	0.013851	0.0238277	0.00357823	-0.0183371	-0.0107829
Individual_716	0.0138443	0.00597889	0.0114425	0.0110791	0.0124737
Individual_717	0.0138307	0.0179478	0.01691	0.017898	0.0159172
Individual_718	0.0137826	-0.00497145	-0.0111034	0.00278018	-0.0124741
Individual_719	0.013777	0.0221333	0.0193891	0.0158985	0.0131752
Individual_720	0.0137518	0.0125761	0.000822275	0.00291374	0.0392445
Individual_721	0.0137491	0.00788513	0.0148304	-0.00998269	0.0102822
Individual_722	0.01371	0.0148375	0.0208295	0.0113788	0.0142853
Individual_723	0.0137042	-0.006068	0.00351957	0.00318858	-0.00061415
Individual_724	0.0136686	0.028372	0.0252653	-0.0130819	-0.0139732
Individual_725	0.0136611	0.0161129	0.0146461	0.00392094	0.0116942
Individual_726	0.0136227	0.0207628	0.0284627	0.0202833	0.0190161
Individual_727	0.0136163	0.0231074	-0.015205	0.00895417	-0.00337188
Individual_728	0.0136139	0.0121198	-0.00386246	0.0110235	-0.0252774
Individual_729	0.0136062	-0.00328188	0.003772	-0.00889765	0.0110767
Individual_730	0.0135911	0.00423335	-0.00623364	0.0131939	0.0128172
Individual_731	0.0135674	0.025154	0.00843742	0.0241334	-0.00121196
Individual_732	0.0135537	-0.0158933	0.00913796	0.0229111	0.0189303
Individual_733	0.0135514	0.0289458	0.0160758	0.0121252	0.0190073
Individual_734	0.0135093	0.019291	0.00133789	0.023883	0.0163171
Individual_735	0.0135062	0.012129	0.0167922	0.0108976	0.0134626
Individual_736	0.0134813	0.0165909	0.0125708	0.00258428	0.0162714
Individual_737	0.0134793	0.00519268	-0.00301618	0.0128591	0.00863511
Individual_738	0.0134547	0.00316478	0.0126742	0.00605784	0.0104642
Individual_739	0.0134437	0.00979424	0.00690331	0.0111649	0.0159844
Individual_740	0.0134349	0.0153669	0.0152623	0.024538	0.0179329
Individual_741	0.0134	-0.0175327	-0.0227451	-0.0159002	-0.0209574
Individual_742	0.0133783	0.00584855	0.00858029	0.0109578	-0.0105549
Individual_743	0.0133675	0.00129387	0.0125181	-0.0117171	-0.00815106
Individual_744	0.013351	-0.0213645	-0.0246165	-0.050652	-0.0387067
Individual_745	0.0133171	0.0199605	0.00218768	0.0190449	0.0156739
Individual_746	0.013302	0.0138302	0.0216332	0.00303241	0.0229231
Individual_747	0.0132707	-0.00521104	0.00497603	-0.00998396	-0.0107583
Individual_748	0.013268	0.0140851	0.0187443	0.0117604	0.00678731
Individual_749	0.0132554	-0.0182978	-0.0365974	0.00555367	-0.00933875
Individual_750	0.0132547	-0.018692	0.00396615	0.00836908	0.00851209
Individual_751	0.0132491	0.0162983	0.0237398	0.0175392	0.015336
Individual_752	0.0132378	0.0134938	0.0138976	0.0107507	0.0166021
Individual_753	0.0132037	0.0162536	0.0274746	0.019315	0.0220111
Individual_754	0.0131939	0.0130382	0.0155659	0.0191118	0.0353014
Individual_755	0.0131745	0.0100112	0.0173011	0.0126091	0.0179618
Individual_756	0.0131708	-0.000556979	0.00349822	0.00378639	0.00643783
Individual_757	0.0131689	0.000539439	0.0093695	0.0015755	0.00446375
Individual_758	0.0131291	-0.0153989	-0.0123351	0.0104221	0.0134592
Individual_759	0.0131213	0.023667	0.0278523	0.0021814	-0.002487
Individual_760	0.0131162	0.0109274	0.0145956	0.0189353	0.023144
Individual_761	0.0131156	0.0244877	-0.0117952	0.00745216	0.00366903
Individual_762	0.0131046	0.0169584	-0.0287307	-0.0211242	0.0173556
Individual_763	0.0130881	0.0187761	0.0196964	0.0263286	0.0290726
Individual_764	0.0130829	0.0116087	0.00255956	-0.00750962	0.0118812
Individual_765	0.0130666	0.0207739	0.0227125	0.0190958	0.0193545
Individual_766	0.0130434	0.0282484	0.0263599	0.00609343	0.0184368
Individual_767	0.0130407	0.0147008	0.0155111	0.0154575	0.0237446
Individual_768	0.0130304	-0.0100935	-0.00587885	-0.00652692	0.00172437
Individual_769	0.0130243	-0.00110151	-0.0171587	0.00710784	-0.00697685
Individual_770	0.0130188	0.0136377	0.00748093	0.0139462	0.0131769
Individual_771	0.013003	0.0120861	0.015032	0.00877974	0.0162442
Individual_772	0.012999	-0.0340525	-0.00314398	-0.0081706	-0.0065784
Individual_773	0.0129892	0.00747863	0.0112053	0.0190791	0.00178691
Individual_774	0.0129419	-0.0338229	0.0087457	-0.0165289	-0.00475492
Individual_775	0.0129319	0.0197474	0.02464	0.0222097	0.0124136
Individual_776	0.0128819	0.00665089	0.00175867	-0.00179074	0.00123306
Individual_777	0.01286	0.018839	0.0183879	0.00462504	0.00953039
Individual_778	0.0127297	0.0104842	0.0139238	0.0190084	0.0121593
Individual_779	0.012727	0.00642624	-0.00545338	0.00818247	0.00431839
Individual_780	0.0127129	-0.0136932	0.0357793	0.0185272	0.0245711
Individual_781	0.012701	0.0213426	-0.0130139	0.00470067	-0.00439503
Individual_782	0.012695	0.021217	0.0239509	0.0159024	0.0220348
Individual_783	0.012687	0.0100942	0.00443199	0.00577064	0.00881304
Individual_784	0.0126794	0.00781056	-0.0293562	-0.0154739	-0.00621875
Individual_785	0.0126776	0.0249514	0.00953581	0.0242725	0.0388969
Individual_786	0.012665	0.00269662	0.00309441	-0.00723424	-0.00121985
Individual_787	0.0126276	0.0169922	0.0295088	0.0130093	0.0322415
Individual_788	0.0126137	0.017593	0.0183488	0.0250412	0.00343603
Individual_789	0.0126066	0.0205974	0.00586046	0.0137885	0.0202973
Individual_790	0.012605	0.026068	0.0231426	0.0244277	0.0424218
Individual_791	0.012555	0.0238423	0.0274842	0.023264	0.0219656
Individual_792	0.0125499	0.0127272	0.0158285	0.0201818	0.00631875
Individual_793	0.0125094	0.00559284	0.00982477	0.0185603	0.0128314
Individual_794	0.0125066	0.0162172	0.00185881	0.0132545	0.000513127
Individual_795	0.0124996	0.00490794	-0.0073267	0.00403633	-0.0140237
Individual_796	0.0124815	0.0222313	0.00137721	0.0125646	-0.00194489
Individual_797	0.0124731	-0.00476587	0.0102094	-0.00693688	0.00802338
Individual_798	0.0124671	0.0247555	0.0173747	0.0153408	0.0217033
Individual_799	0.0124182	0.0237422	0.00905702	0.0118944	0.0061807
Individual_800	0.0124012	-0.00572857	-0.0003558	-0.00252018	-0.0099537
Individual_801	0.0123859	0.00941688	0.00206238	-0.00302654	0.001134
Individual_802	0.0123741	0.0135654	0.0126923	0.0237409	0.00657187
Individual_803	0.0123576	0.0141688	0.00558658	0.00552641	0.00184785
Individual_804	0.0123561	-0.00540113	0.0021363	0.00214808	-0.00144982
Individual_805	0.0123396	0.013651	0.0126659	0.01769	0.0141196
Individual_806	0.0123211	0.00387406	0.00439641	-0.0127529	0.0104164
Individual_807	0.012316	0.00263547	0.0146076	0.0156844	0.0073477
Individual_808	0.0123037	0.0189174	0.0214962	0.0181765	0.00574652
Individual_809	0.0122996	0.0185401	0.0189611	0.0103526	0.0119104
Individual_810	0.0122632	0.015814	0.0116445	0.0183486	-0.0118334
Individual_811	0.0122576	0.01699	-0.0295444	-0.0290509	-0.0252502
Individual_812	0.0122532	-0.0107005	0.0228051	0.00711783	0.0135669
Individual_813	0.0122517	-0.0115051	-0.016551	0.00267422	-0.0204946
Individual_814	0.01225	-0.00136799	0.0108669	0.000958721	0.000607749
Individual_815	0.0122414	-0.0034987	-0.00303775	-0.00688627	-0.0107911
Individual_816	0.0122358	0.00259799	0.00540399	0.00625045	0.0174046
Individual_817	0.0122156	0.00966963	0.0227043	0.0160482	0.01947
Individual_818	0.0122088	0.013252	-0.00490647	0.00831231	-0.00747083
Individual_819	0.0122001	0.0142542	0.0149865	0.0180724	0.0085588
Individual_820	0.0121701	0.00921622	0.0059463	-0.00487645	-0.00785176
Individual_821	0.0121669	0.0173383	0.0063065	0.0213002	0.00428253
Individual_822	0.0121553	-0.0165284	-0.0156422	0.0154073	0.0188726
Individual_823	0.0121453	-0.0092862	0.000186796	-0.0132906	-0.0126711
Individual_824	0.012124	0.0206203	0.0362445	0.0271095	0.0404807
Individual_825	0.0121205	-0.0120275	-0.0105629	-0.0172958	-0.00346411
Individual_826	0.0121167	0.0294222	0.00714284	0.0258739	0.00699801
Individual_827	0.0120862	0.00896281	-0.0229397	0.0166279	-0.0043628
Individual_828	0.0120836	0.0172427	0.00190086	-0.00430538	0.0107114
Individual_829	0.0120712	0.0176398	0.0175774	0.0186502	0.011693
Individual_830	0.0120459	0.0138577	0.00723367	0.0216593	0.00627126
Individual_831	0.011981	0.0074807	0.0109147	0.00594064	0.0107429
Individual_832	0.0119512	0.0124411	-0.0341005	-0.0221915	-0.03165
Individual_833	0.0119483	0.00744589	-0.00420334	0.00580143	0.0101256
Individual_834	0.0119464	0.0193924	0.0206695	0.0214959	0.0249136
Individual_835	0.0119442	0.000953618	-0.0241917	-0.038245	0.00284268
Individual_836	0.0119234	0.00262386	-0.0226996	-0.00600341	0.0108489
Individual_837	0.0119224	0.0114721	0.01433	0.0126016	0.0121842
Individual_838	0.0119143	0.00764107	0.0084794	0.00325875	0.000809538
Individual_839	0.0118756	-0.000820311	0.000603383	0.0182953	0.0177891
Individual_840	0.0118645	0.0199977	0.0237749	0.0157342	0.0159593
Individual_841	0.0118515	0.00698495	-0.0190456	0.0142875	-0.00505874
Individual_842	0.0118305	0.00290744	0.01013	0.0270703	0.016861
Individual_843	0.0118243	0.0257378	-0.00134807	-0.0111191	0.00291855
Individual_844	0.0117758	0.00116452	-0.00380942	0.00020975	0.0337907
Individual_845	0.0117709	0.0116083	0.0119522	0.0155468	0.0105734
Individual_846	0.0117701	0.015112	0.0168841	0.024094	0.00736482
Individual_847	0.0117574	0.0112704	0.00463147	-0.0155145	0.00197039
Individual_848	0.0117565	0.00732606	-0.00957265	-0.00899438	0.0152434
Individual_849	0.0117554	0.00779986	-0.00175084	0.00345941	-0.00384973
Individual_850	0.0117428	0.0152525	-0.00432643	-0.00883853	0.000233756
Individual_851	0.0117415	0.00346995	-0.00693595	0.00642877	0.00598177
Individual_852	0.0117318	0.00872587	0.00231196	0.0193208	0.00583263
Individual_853	0.0117307	0.00333272	-0.0128256	-0.0178234	0.00201854
Individual_854	0.0117285	0.0135453	0.0170479	0.0213823	0.0160383
Individual_855	0.0117079	0.0116627	0.0199258	-0.0104629	-0.0029141
Individual_856	0.0116824	0.0327279	0.0409106	0.0205202	0.0207107
Individual_857	0.0116759	-0.0332466	-0.0314024	-0.0387361	-0.0332752
Individual_858	0.0116751	-0.0112038	0.0282982	-0.038832	0.00998665
Individual_859	0.0116263	0.0055769	0.0191593	0.015887	0.00479623
Individual_860	0.0115629	0.0158852	0.0268536	0.0121426	0.0121052
Individual_861	0.011553	0.00269	0.00410467	0.00336559	0.00925804
Individual_862	0.0115035	0.0117668	0.00277037	0.00444229	-0.0353707
Individual_863	0.0114927	0.00206077	0.00324567	0.0115792	0.000655012
Individual_864	0.0114774	0.0270935	0.0366388	0.0261631	0.0309051
Individual_865	0.0114281	-0.0150037	-0.00837034	0.041599	-0.00461457
Individual_866	0.011427	-0.0155977	0.000119599	-0.00264087	-0.00536474
Individual_867	0.0114119	0.011257	-0.00208693	-0.00417282	-0.0074157
Individual_868	0.0114046	0.0186584	0.00763671	0.0110519	0.00677273
Individual_869	0.0114021	0.00548035	0.00261593	0.000928839	0.00229142
Individual_870	0.0113715	0.00439309	0.00531645	0.0022851	0.00554109
Individual_871	0.0113552	0.000628429	-0.00292311	0.01184	0.00177406
Individual_872	0.0113432	-0.0142287	-0.0117435	-0.0060539	-0.00367993
Individual_873	0.0113409	0.00877431	0.0115747	0.00385337	0.0106728
Individual_874	0.01133	0.0230022	0.0172734	0.022288	0.0122786
Individual_875	0.0113157	0.0159707	0.0137433	0.0166134	0.0117775
Individual_876	0.0113084	0.0113878	0.00469702	0.0121699	0.00839469
Individual_877	0.0112971	0.0135391	0.0250169	0.0178806	0.0203046
Individual_878	0.0112815	0.0033017	-0.0190836	0.00672797	-0.00650554
Individual_879	0.0112798	-0.0200395	-0.0206554	-0.0282641	-0.0208619
Individual_880	0.011251	-0.0388667	0.00399998	0.0412706	-0.000709997
Individual_881	0.0112473	0.018655	0.0158606	0.0138846	0.0115601
Individual_882	0.0112313	0.00636451	0.00219909	-0.000188155	-0.000356487
Individual_883	0.0112305	0.0319646	0.0120911	0.0282885	-0.000738948
Individual_884	0.0112209	0.0223961	0.0164338	0.0175028	0.00955911
Individual_885	0.0112049	-0.00294965	0.00621999	-0.00548113	-0.00849762
Individual_886	0.0111934	0.018261	0.0140284	0.026296	0.0124539
Individual_887	0.0111917	-0.00743542	-0.0241048	0.00500101	0.010318
Individual_888	0.0111909	0.00280335	0.00682388	-0.000260554	0.00299853
Individual_889	0.011184	-0.00541604	-0.00776907	0.0085292	-0.00731464
Individual_890	0.011123	-0.015091	0.0144778	-0.0151033	0.00810101
Individual_891	0.0111188	0.0070984	0.00584516	0.0108398	0.0218751
Individual_892	0.0111125	0.0198927	0.0108998	0.0127761	0.00996293
Individual_893	0.0110988	0.00300921	0.0056159	0.00697699	0.0112422
Individual_894	0.0110975	0.0160374	0.00507131	0.0101978	0.0167269
Individual_895	0.0110619	-5.19631e-05	0.00366713	0.00431327	0.00423944
Individual_896	0.0110496	0.0138395	0.00778956	0.0200079	0.0121412
Individual_897	0.0110385	0.00883781	0.00163858	0.0119754	0.00550232
Individual_898	0.0110182	-0.0132242	-0.0010213	-0.012019	0.0161686
Individual_899	0.0110118	-0.00213704	-0.00103685	-0.00463535	0.00281214
Individual_900	0.0109949	0.00789991	0.0196668	0.00614521	0.0108779
Individual_901	0.0109932	0.0067297	0.00810986	0.0148554	0.00909416
Individual_902	0.0109473	-0.00427563	0.0241487	-0.0104268	0.00992051
Individual_903	0.0109371	0.0240578	-0.0243086	0.0222716	-0.0158521
Individual_904	0.0109309	0.0242399	-0.017455	-0.0109588	0.00455822
Individual_905	0.0109046	0.0135564	0.0133466	0.00701399	0.00130676
Individual_906	0.010904	0.0115984	0.010515	0.00894582	0.0027981
Individual_907	0.0109033	0.000333218	0.0116331	0.000149659	0.0164895
Individual_908	0.0108891	0.0171339	0.00454877	0.0163317	0.0107606
Individual_909	0.0108846	0.0107157	0.00881369	0.022021	0.0115607
Individual_910	0.0108791	-0.00628848	0.0224056	-0.0153603	-0.0133879
Individual_911	0.0108769	0.0186353	0.00700925	0.00907733	0.0189141
Individual_912	0.0108495	-0.00341401	0.00437682	0.00954261	0.00331443
Individual_913	0.0108341	0.00591619	0.00590511	0.0123797	0.0127497
Individual_914	0.0108187	0.00766455	0.0162778	0.0172973	0.023097
Individual_915	0.010739	0.00606307	0.00928663	-0.000317307	0.00403032
Individual_916	0.0107319	-0.00395373	0.00251072	0.0089389	0.0222044
Individual_917	0.0106658	0.00584581	0.00926594	0.00440138	0.00834278
Individual_918	0.0106579	0.0120027	0.0196263	0.0264176	0.0250939
Individual_919	0.0106049	0.0260004	-0.00882666	0.02895	0.0170875
Individual_920	0.0105828	0.00588291	-0.0151175	0.00334687	0.0263189
Individual_921	0.0105588	0.00903289	-0.000812465	0.0087258	0.00338167
Individual_922	0.0105582	-0.0013058	0.0207634	0.0234751	0.00161864
Individual_923	0.0105275	0.00767488	-0.00406406	-0.015788	-0.0268009
Individual_924	0.0105259	0.0124634	0.00610605	0.00289778	0.00404965
Individual_925	0.0105247	0.0120579	-0.0129563	-0.00977119	0.0114033
Individual_926	0.0104731	0.0165593	0.00765898	0.0163328	0.028222
Individual_927	0.0104722	0.00735816	0.0286596	0.0247558	0.0177761
Individual_928	0.0104707	0.0102556	0.022553	0.0211899	0.023967
Individual_929	0.0104639	0.0115537	0.00775337	0.00405036	0.0118879
Individual_930	0.0104603	0.0115894	0.00235681	-0.0084655	0.00952942
Individual_931	0.0104563	0.00952488	0.0111133	0.00300156	-0.000304696
Individual_932	0.0104212	0.0216208	0.0113413	0.0176514	0.0137325
Individual_933	0.0104017	0.0332097	0.0220108	0.00648277	0.00909465
Individual_934	0.0103861	0.00941046	0.00627229	0.0165048	0.00903031
Individual_935	0.0103824	-0.000120326	-0.00307326	-0.000829257	0.00808907
Individual_936	0.0103801	0.00798841	0.00453872	0.00690803	-0.00865636
Individual_937	0.0103696	0.00600369	0.00348267	0.00720096	0.00347717
Individual_938	0.010359	0.00439791	0.00613389	-0.00145123	0.00495107
Individual_939	0.0103568	-0.00404346	0.00462902	0.00498041	-0.00285542
Individual_940	0.0103536	-0.0454008	-0.00157823	0.004162	-0.0245682
Individual_941	0.0103372	0.000268473	0.00756459	-0.00308734	-0.00430101
Individual_942	0.0103278	-0.00619335	-0.00712723	0.00339619	-0.00162307
Individual_943	0.0103202	0.0143745	0.0151394	0.000308244	0.0112639
Individual_944	0.0103154	0.0224834	0.0212642	0.0140186	0.0142865
Individual_945	0.0103152	0.0156895	0.00289024	0.0155359	0.0323941
Individual_946	0.0103124	0.00436833	0.0103588	0.00518387	0.0135256
Individual_947	0.0103113	0.00470954	0.00238588	-0.000220293	0.0112625
Individual_948	0.010307	-0.00328056	-0.000681477	0.00552976	0.00510427
Individual_949	0.0102055	0.00386258	0.00495688	0.00295414	0.00570634
Individual_950	0.0101848	-0.00415055	-0.0157299	-0.0108222	0.00453735
Individual_951	0.0101742	0.0252894	0.0370967	0.0260716	-0.00391307
Individual_952	0.0101568	0.0121951	0.000427698	-0.00261189	-0.00111832
Individual_953	0.0101484	0.022667	0.0231155	0.0284864	0.0157263
Individual_954	0.0101397	-0.00614726	-0.000355124	-0.00486436	-0.00806404
Individual_955	0.0101346	0.00762995	0.0127075	0.00735411	0.00829723
Individual_956	0.0101236	0.00574224	0.00264049	0.00382119	0.000133659
Individual_957	0.0101199	0.00736962	-0.00538339	0.0151515	0.0359152
Individual_958	0.0100915	0.0221392	0.0234336	0.00724655	0.010706
Individual_959	0.0100755	0.0249076	-0.00798367	0.00947086	0.0133915
Individual_960	0.0100695	0.0014881	0.0191023	-0.0015493	0.00685122
Individual_961	0.0100677	0.0235257	0.00332129	0.023652	-0.0113896
Individual_962	0.0100547	0.0137335	0.0188917	0.0198775	0.00830606
Individual_963	0.0100543	0.00629329	-0.000619537	0.00569641	0.0128812
Individual_964	0.0100537	0.00628567	-0.00288423	0.0194234	0.00980365
Individual_965	0.0100425	0.00361749	-0.0146048	0.0158605	0.00446999
Individual_966	0.0100351	0.00553365	0.00270634	0.000250315	0.00499776
Individual_967	0.0100347	0.0226975	0.0150318	0.0124999	0.0160228
Individual_968	0.010022	0.00167272	0.00792881	0.00145761	-0.00409641
Individual_969	0.0100079	0.0139998	0.00844826	0.0164164	0.00121935
Individual_970	0.00999307	-0.00441566	0.0172614	0.0235626	0.022178
Individual_971	0.00998944	-0.00402739	0.0042842	-0.00121897	-0.00269958
Individual_972	0.00998942	0.0273074	0.0111186	-0.00340094	0.00852582
Individual_973	0.00998878	0.0104814	0.0108897	0.0148969	0.00533802
Individual_974	0.00998789	-0.00291378	-0.0130404	0.0108912	0.0117215
Individual_975	0.00997066	0.00350184	0.00156653	0.0106701	0.00188539
Individual_976	0.00995969	0.010139	0.0025072	0.0105316	0.00868531
Individual_977	0.00993218	-0.0104648	0.0204395	0.0204019	0.0304668
Individual_978	0.00992699	-0.00393893	0.0172637	-0.00597431	0.00448661
Individual_979	0.0099225	0.0197658	0.00474316	0.0160485	0.000450206
Individual_980	0.00991587	0.00884415	0.00916979	-0.0186633	-0.0133292
Individual_981	0.00990893	0.00109011	-0.00822446	-0.00707206	0.0127428
Individual_982	0.00989774	0.00519385	0.00737804	0.00202313	0.0116713
Individual_983	0.00989565	-0.00903996	0.0115638	-0.00534704	-0.00278784
Individual_984	0.00988266	0.0043143	0.00597999	0.00477026	0.00389804
Individual_985	0.00987548	0.00410741	0.00797424	-0.00184414	0.0109976
Individual_986	0.00986582	0.00989082	-0.018895	0.00499968	-0.0206564
Individual_987	0.00986364	0.00374336	0.00503021	-0.00821459	-0.0110188
Individual_988	0.00985964	0.0111039	0.0308358	0.0111654	0.0112031
Individual_989	0.0098384	0.0163134	0.0191676	0.0130352	-0.0300962
Individual_990	0.00980361	0.00581884	0.00244776	0.0024154	0.00569721
Individual_991	0.00979127	0.0134005	-0.0115487	0.0184761	-0.0176203
Individual_992	0.00978118	-0.0133591	0.0117592	0.015188	0.00117071
Individual_993	0.00977881	0.0142352	0.00710879	-0.00204215	-0.00381045
Individual_994	0.00975933	-0.00644956	0.00247246	-0.0097779	-0.00931588
Individual_995	0.00975102	0.00596999	0.00721792	0.000818635	0.00603871
Individual_996	0.00973076	0.014257	0.0092725	0.0122739	0.0173947
Individual_997	0.0097293	0.004247	0.00977831	0.00439934	0.00115716
Individual_998	0.0097134	0.00482271	0.00716111	0.0151581	0.0180299
Individual_999	0.00969782	0.0178715	-0.00480721	0.00491033	-0.016647
Individual_1000	0.00967994	0.00220597	0.0106471	0.00196195	0.00578611
Individual_1001	0.00966483	0.0154197	0.0227508	0.00974483	0.0192326
Individual_1002	0.00966417	0.0171536	0.0181103	0.00932981	0.00789048
Individual_1003	0.00963062	0.0135743	-0.00542515	-0.0165213	-0.00475613
Individual_1004	0.00961256	0.00337455	0.00851778	0.00289006	0.00676126
Individual_1005	0.00957939	0.0076197	0.00829053	0.00288365	-0.00650039
Individual_1006	0.00956115	-0.0101237	9.2224e-05	0.00148325	0.00685365
Individual_1007	0.0095593	0.00458168	-0.0019317	0.00357678	0.00297709
Individual_1008	0.00954458	0.0231406	0.0187354	-0.0284999	-0.0138483
Individual_1009	0.00953359	-0.00680304	0.0105449	-0.00394868	-0.00877913
Individual_1010	0.00953132	0.0116312	0.0124268	0.00522919	0.0056242
Individual_1011	0.00951345	0.0336291	0.00771548	-0.0167472	-0.027445
Individual_1012	0.00951263	0.0239706	0.00993716	0.00935307	0.00523852
Individual_1013	0.00950393	0.0037127	0.00811287	0.00391105	-0.000382801
Individual_1014	0.00948222	0.00705318	0.0131605	0.00955161	-0.00144696
Individual_1015	0.00948074	0.00359473	0.00533897	-0.00597493	0.00356228
Individual_1016	0.00947316	0.00226736	0.00549197	0.00954218	0.00950493
Individual_1017	0.00946687	0.0112017	0.0174023	0.0143757	0.00512892
Individual_1018	0.00945301	0.00661674	0.0282577	0.00328426	-0.00242492
Individual_1019	0.00943211	0.0118689	0.0139607	0.0218081	0.0202038
Individual_1020	0.00939994	0.018704	0.000509935	0.0314423	0.0228114
Individual_1021	0.00939705	-0.005618	-0.00561079	-0.00935327	0.0050003
Individual_1022	0.00938023	0.013298	-0.0057121	0.0137159	0.00526808
Individual_1023	0.0093799	0.0262546	0.0305737	-0.000376791	0.0309231
Individual_1024	0.00936735	-0.00146269	0.0159454	0.0145712	0.0168555
Individual_1025	0.00935821	-0.02213	-0.00926195	0.00778617	-0.00939141
Individual_1026	0.00935169	0.0253176	0.0150077	0.0156455	0.00365162
Individual_1027	0.0093445	0.00714458	0.0269173	0.0239905	0.00814499
Individual_1028	0.009341	0.00939185	0.0111317	0.0203071	0.021887
Individual_1029	0.0093326	0.0167869	0.00180481	0.0154253	0.0132868
Individual_1030	0.00933249	0.00646256	0.00847186	0.00433954	0.00435496
Individual_1031	0.00933205	-0.00257138	-0.00257406	-0.00226413	0.00286764
Individual_1032	0.00932924	0.0216401	0.013826	-0.0120465	0.00115401
Individual_1033	0.00932772	-0.00509707	-0.00650203	-0.0021302	0.00108437
Individual_1034	0.00930507	-0.00308304	0.0150536	0.0191122	0.0158963
Individual_1035	0.00929901	0.017129	0.024274	0.0429681	0.00340054
Individual_1036	0.00928427	-0.00510351	0.00660065	0.0176971	-0.029153
Individual_1037	0.00927129	0.0192025	0.0148471	0.0184924	0.0105848
Individual_1038	0.00925776	-0.0121834	-0.00734029	0.00532654	0.0069978
Individual_1039	0.00923943	0.0068445	0.00576973	0.0080222	-0.00219987
Individual_1040	0.00921979	0.0111385	0.00622484	-0.00930915	0.00659404
Individual_1041	0.00921507	0.00891601	0.0133546	0.0150116	0.0188631
Individual_1042	0.00921325	0.0135817	0.0262827	0.0208688	0.0190026
Individual_1043	0.00919534	-0.00216956	-0.0140287	0.00701121	-0.00582171
Individual_1044	0.00917976	0.00817492	0.00440785	-0.000541638	0.00712866
Individual_1045	0.00917896	0.0144083	0.000124193	-0.00852316	0.0191801
Individual_1046	0.00915469	0.00452228	0.00264868	0.00726991	0.00264218
Individual_1047	0.00914478	0.0103146	0.0159599	0.0123612	0.0156125
Individual_1048	0.00910821	0.00598156	0.00551503	0.0269484	0.00483605
Individual_1049	0.00910056	0.00220424	0.00817634	0.00646034	0.0041624
Individual_1050	0.00906734	0.0107236	0.00107877	-0.0168145	0.00436098
Individual_1051	0.00906129	-0.0085028	-0.00367113	-0.00682427	0.00912751
Individual_1052	0.00905995	0.0144078	0.0383236	0.0189077	-0.0109988
Individual_1053	0.0090498	-0.0119783	-0.00901955	0.00474757	0.00899762
Individual_1054	0.00904215	0.0103786	0.0107812	0.00462398	0.0123929
Individual_1055	0.00902046	0.0164418	0.0137334	0.0017285	0.0181567
Individual_1056	0.00901486	0.0186343	0.0194256	0.00939753	0.0169028
Individual_1057	0.00900785	0.030292	-0.0104907	0.0216538	0.00424857
Individual_1058	0.00900024	-0.00932021	0.0158417	0.00656049	-0.013195
Individual_1059	0.00897836	0.00574663	0.00866844	0.00982658	0.0056341
Individual_1060	0.00897483	-0.00463521	0.00283807	-0.000441343	-0.00977182
Individual_1061	0.00894351	-0.0115944	0.0092253	0.00284693	-0.0202257
Individual_1062	0.0089318	0.0109807	0.00391823	0.00979208	0.000593291
Individual_1063	0.00892049	-0.0170776	0.00223746	0.00728866	-0.00534531
Individual_1064	0.00891855	0.00297134	0.0164097	0.0159023	0.0196734
Individual_1065	0.00891739	-0.000733507	-0.0182649	-0.0172568	0.00223396
Individual_1066	0.0088798	0.0155474	0.00149161	0.00985341	0.00733722
Individual_1067	0.00886483	0.0110372	0.00603571	0.00945063	0.0104568
Individual_1068	0.00885664	0.00640293	-0.00132878	-0.000342111	0.00564389
Individual_1069	0.00883361	0.000357668	-0.00260115	-0.00894658	-0.00178975
Individual_1070	0.00883164	-0.00502505	-0.00054607	-0.00554541	0.00601842
Individual_1071	0.00882426	0.00775872	0.00305866	0.0225831	-0.00146771
Individual_1072	0.00878059	-0.0228243	-0.033827	-0.0532714	-0.039177
Individual_1073	0.00876751	0.00215314	-0.0122399	-0.0013456	-0.00171029
Individual_1074	0.00875027	-0.0311216	0.000375754	-0.0133803	-0.0203033
Individual_1075	0.00873603	0.0108108	-0.00248974	-0.00979481	-0.00677809
Individual_1076	0.00869721	0.0187911	0.0124767	0.0369239	0.015667
Individual_1077	0.00869572	0.00649172	0.00156183	0.00981316	0.00173908
Individual_1078	0.00869184	0.00298988	0.012538	0.0126438	0.0185742
Individual_1079	0.00868486	0.00458935	0.0110715	0.0175431	0.0194778
Individual_1080	0.00868001	0.00186572	0.0020353	-0.000624699	0.0101329
Individual_1081	0.00867793	0.0220046	0.00595357	0.0112289	0.00500058
Individual_1082	0.00866852	0.0025496	0.00448192	0.0056113	0.0105935
Individual_1083	0.00866237	0.00519408	0.0011531	-0.00027707	-0.00379851
Individual_1084	0.00863989	0.00515267	0.0153328	0.00622062	0.00577369
Individual_1085	0.00857939	0.00477215	0.00396844	0.00366326	0.0081283
Individual_1086	0.00856789	-0.00404631	0.0012987	-0.00994664	0.0150816
Individual_1087	0.00856635	0.00313808	0.00631149	-0.00503512	0.00842369
Individual_1088	0.00855679	-0.0342857	-0.0323868	-0.0335999	-0.0376776
Individual_1089	0.00851419	-0.0112928	0.0119012	0.00792621	-0.00681852
Individual_1090	0.00850922	0.00682153	0.00372209	-0.0033855	0.00796326
Individual_1091	0.00850919	0.0135836	-0.000625481	0.0170027	0.00788982
Individual_1092	0.00849163	0.00350731	0.00569547	0.00338059	0.00910493
Individual_1093	0.00848525	0.00734845	0.0106616	0.00986587	0.00498023
Individual_1094	0.00842009	0.0245234	0.0186363	0.00634263	0.00834511
Individual_1095	0.00840565	0.0157817	-0.00124835	0.00530426	0.00223749
Individual_1096	0.00840021	0.013321	0.0123188	0.0199507	0.00261924
Individual_1097	0.0083939	0.0291462	0.0188197	0.0154865	0.0165777
Individual_1098	0.00839282	0.0135227	0.00996011	0.0135246	0.00472374
Individual_1099	0.00835596	0.0101145	0.0176917	-0.0021809	0.00366565
Individual_1100	0.00835511	0.0193985	0.000912701	0.0103808	0.0046614
Individual_1101	0.00834381	0.0022849	0.00741825	0.00509025	0.00605871
Individual_1102	0.008337	0.00974941	0.0172702	-0.0129999	-0.0209786
Individual_1103	0.00831763	0.0136696	0.00970187	0.0204622	0.00732008
Individual_1104	0.00830654	0.00563319	0.0208531	0.0107584	0.0161425
Individual_1105	0.00830458	-0.00953768	-0.0126027	0.00635744	-0.0017994
Individual_1106	0.00829091	-0.00379306	0.0233872	0.00946717	0.00855314
Individual_1107	0.00828915	0.00542512	0.00660461	0.00901404	0.00141786
Individual_1108	0.0082878	0.0126877	0.0036321	0.0074862	0.00664707
Individual_1109	0.00828559	0.0221761	0.0216235	0.00775117	0.00156397
Individual_1110	0.00828058	0.0165966	0.00923675	0.00114455	0.00230105
Individual_1111	0.00826769	0.0109692	0.00680499	0.00332311	0.000834307
Individual_1112	0.00826291	0.0110681	0.00357829	0.00365986	0.00310998
Individual_1113	0.00821637	0.000555541	0.0243499	0.0156913	-0.00642912
Individual_1114	0.00818143	0.0164784	0.0175445	0.0324181	0.0273031
Individual_1115	0.00817937	0.00187538	0.0103783	0.0074771	0.0128766
Individual_1116	0.00815261	0.00759006	0.00849789	-0.00183241	0.000142043
Individual_1117	0.00814882	0.000191656	-0.00175412	0.00864996	0.000704929
Individual_1118	0.00814217	0.00856234	-0.00849831	-0.00299472	-0.0121958
Individual_1119	0.00812968	-0.0123303	0.0164451	-0.00311535	0.00261792
Individual_1120	0.00808069	0.00972055	0.0056084	0.00186352	0.00968157
Individual_1121	0.0080673	0.0155887	0.0149247	0.01129	-0.00343541
Individual_1122	0.00804861	0.00465904	0.026348	0.0165205	0.025059
Individual_1123	0.00804722	0.000230597	0.00780088	0.00367606	0.00194628
Individual_1124	0.00804674	0.000953044	-0.00126169	0.00230514	0.0170636
Individual_1125	0.00802715	-0.0168883	0.00808148	0.0135923	0.0103921
Individual_1126	0.00801621	0.0296559	0.0202029	0.0198095	0.00728332
Individual_1127	0.0080113	0.0203612	0.0227501	0.0226126	0.0297864
Individual_1128	0.00798289	0.00510426	0.000385938	-0.00611441	0.00234546
Individual_1129	0.00797813	0.000114609	0.0139194	0.0100995	0.0136651
Individual_1130	0.00797064	0.013109	0.0151843	0.0132635	0.0181376
Individual_1131	0.00796966	0.00338163	0.0106587	0.00847261	0.00359021
Individual_1132	0.00795265	0.000350101	0.00330341	0.00563989	0.0085078
Individual_1133	0.00794833	-0.00410147	-0.00418697	0.0297617	0.0261086
Individual_1134	0.00793578	0.018916	-0.00436815	0.00116332	-0.0142143
Individual_1135	0.00790463	0.0013666	0.00406588	-4.11897e-05	0.00733576
Individual_1136	0.00788973	0.0208717	0.00998743	0.0124263	0.0173519
Individual_1137	0.00788482	-0.0147473	-0.00702399	-0.00443854	0.00394444
Individual_1138	0.00788093	-0.0105827	0.00725267	0.0109055	-0.0129746
Individual_1139	0.00787948	-0.00873427	0.0241334	-0.0215287	-0.0153488
Individual_1140	0.00786004	0.0231265	0.0180288	0.0196004	0.0230784
Individual_1141	0.00785272	0.00725038	0.00189585	-0.000701415	0.00396342
Individual_1142	0.00785027	-0.00687801	0.0178858	0.0304224	0.0280494
Individual_1143	0.00784067	0.011657	0.0120602	0.00794201	0.0103379
Individual_1144	0.00783529	0.0213705	0.00744936	0.0135173	0.0141447
Individual_1145	0.00782468	-0.0152405	-0.00813183	0.00939246	-0.00837715
Individual_1146	0.00782155	0.0112825	0.0075641	0.000406098	0.00815798
Individual_1147	0.00781976	0.0103275	-0.0159783	0.00367567	-0.00987259
Individual_1148	0.00781735	0.00892731	0.00926415	0.012981	0.00263272
Individual_1149	0.00781609	0.00651916	0.0129464	0.010001	0.020236
Individual_1150	0.0078058	0.0141736	-0.00219356	-0.0140936	-0.00888621
Individual_1151	0.0078037	0.0155791	0.00347242	0.00985427	0.0119399
Individual_1152	0.00778878	0.0207407	0.00928477	0.019166	0.0168126
Individual_1153	0.00776904	0.0114188	0.00625054	0.00935689	0.00836589
Individual_1154	0.00776762	0.00420995	0.0058027	0.00871543	-9.20385e-06
Individual_1155	0.00774913	-0.00865137	0.0029918	-0.00610337	-0.00902823
Individual_1156	0.00773828	0.00447811	0.00462429	0.00799701	0.00511492
Individual_1157	0.00772183	-0.0023957	0.0128789	0.00582202	0.0213184
Individual_1158	0.0077164	0.0105076	-0.00808041	-0.0154694	0.00282215
Individual_1159	0.0076862	0.018561	-0.0158187	0.0164634	0.0224226
Individual_1160	0.00768536	-0.00358	-0.0235687	-0.015356	0.000125375
Individual_1161	0.00766629	-0.0145156	-0.0140051	0.0103249	0.00385758
Individual_1162	0.00766384	0.00161579	-0.0182922	-0.00210741	-0.0139509
Individual_1163	0.00766301	0.00737762	0.0116786	0.00895845	0.00998507
Individual_1164	0.00762704	-0.0109398	-0.00257668	-0.00150396	-0.0108784
Individual_1165	0.00761455	0.00514873	0.0043801	0.00740978	-0.00259055
Individual_1166	0.00761085	0.0128584	0.00665271	0.00577809	0.00903939
Individual_1167	0.00760171	-0.00497735	0.000794326	0.00269395	0.00831175
Individual_1168	0.0075869	-0.0161448	-0.00831884	-0.00315855	0.00894425
Individual_1169	0.0075724	0.0118316	0.00212789	0.0101901	0.006842
Individual_1170	0.00755783	0.00516699	0.00606673	-0.00119031	0.00279432
Individual_1171	0.00754166	0.000829751	0.00373969	0.00660853	0.00703954
Individual_1172	0.00753533	0.0089144	0.00387954	-0.00389227	-0.00259333
Individual_1173	0.00753429	0.00364656	0.0178761	-0.0100647	-0.0049598
Individual_1174	0.00751951	0.0103452	0.0128726	0.00754456	0.0180418
Individual_1175	0.00751813	0.00751601	0.0375067	0.00410465	0.00837624
Individual_1176	0.00750908	0.00985857	0.00405995	-0.00347141	-0.0131899
Individual_1177	0.00750802	0.00564262	0.00101324	-6.17183e-05	0.00198291
Individual_1178	0.00750298	0.00107305	0.00795729	-0.00214675	-0.0131174
Individual_1179	0.00749956	0.0108408	0.00791891	0.0260391	0.0235525
Individual_1180	0.0074952	-0.0100445	-0.000885933	0.0219536	0.007227
Individual_1181	0.00749347	0.00653585	0.00303398	0.000907828	0.00783214
Individual_1182	0.00748621	-0.0126561	-0.0272462	0.008661	-0.00428986
Individual_1183	0.00748246	-0.000260353	0.0125766	-0.000493118	0.00423326
Individual_1184	0.0074657	0.00540018	0.00664225	0.00632345	0.0105561
Individual_1185	0.00744959	0.0143948	-0.000323426	0.00797839	0.0269325
Individual_1186	0.00744662	0.00605116	0.00473577	0.000886728	0.00606369
Individual_1187	0.0074186	0.00796466	-0.00213739	0.000196135	0.00635701
Individual_1188	0.00738027	0.00684186	0.00340522	0.00517425	0.0100994
Individual_1189	0.00737733	0.00942549	0.00350388	0.00581113	0.000927206
Individual_1190	0.00736422	0.00656041	-0.00355312	0.00540967	0.00908072
Individual_1191	0.00736415	-0.0029797	-0.00845336	0.00551121	0.0154314
Individual_1192	0.00734914	-0.00525243	0.0106757	0.0146575	-0.0133941
Individual_1193	0.00734677	-0.0339763	-0.0274648	-0.0348146	-0.0279072
Individual_1194	0.00733122	0.00985308	0.00972064	0.00440959	0.0108929
Individual_1195	0.00730721	0.0176874	0.0155565	0.00891542	0.00776794
Individual_1196	0.00727512	0.011592	0.0111905	0.0157522	0.0247602
Individual_1197	0.00726254	0.00137494	0.00327136	-0.00520402	0.00361741
Individual_1198	0.00726104	0.0067133	0.00311323	0.00754617	0.0098097
Individual_1199	0.00725316	0.00468731	0.00638233	-0.0215191	0.0137046
Individual_1200	0.00723739	0.026111	0.0202102	0.0147215	0.00858743
Individual_1201	0.00722452	0.00327611	-0.0091898	-0.0144139	-0.0107859
Individual_1202	0.00721314	0.00744034	0.00898411	0.00947886	0.00677649
Individual_1203	0.00717586	-0.0020494	-0.0100131	0.00445305	7.475e-05
Individual_1204	0.00717293	0.0013599	0.00420679	-0.00432548	-0.0188949
Individual_1205	0.00716347	0.004435	0.0118808	0.00770532	0.0110773
Individual_1206	0.00715705	0.00712604	-0.000605903	0.0194169	0.0198507
Individual_1207	0.00715443	0.0102136	0.0111949	0.0173672	0.01085
Individual_1208	0.00715192	-0.0144205	0.0160373	3.00988e-05	0.0028749
Individual_1209	0.00714201	0.00288819	0.000433066	0.00355934	0.00352446
Individual_1210	0.00712373	0.0107568	0.00816501	0.00342103	0.00578435
Individual_1211	0.00711497	-0.00275434	0.0110023	0.000188563	0.00581626
Individual_1212	0.00710953	-0.00221035	0.0219708	0.00720361	-0.00107725
Individual_1213	0.00708636	0.00575243	-0.000534211	0.00412699	0.00347101
Individual_1214	0.00706342	0.0150875	0.0184338	0.0126863	0.0108214
Individual_1215	0.00705916	-0.0112715	-0.0212915	-0.00413236	0.00502509
Individual_1216	0.00705427	0.0106056	0.00801048	0.00468368	0.0123547
Individual_1217	0.0070498	0.00381006	0.0125073	0.0151905	0.0103479
Individual_1218	0.0070461	-0.00945184	0.0203101	0.00955787	0.0129633
Individual_1219	0.00703962	0.00109054	0.000895442	0.00254259	0.00851128
Individual_1220	0.00703333	0.00499395	0.00181712	0.00761494	0.00212545
Individual_1221	0.00701243	-0.00501318	0.00693251	0.0259632	0.0151005
Individual_1222	0.00700584	0.00122488	0.0063265	0.01847	0.00671278
Individual_1223	0.00700503	-0.00526667	-0.000691416	0.00439958	0.0072556
Individual_1224	0.00700008	-0.00374244	0.00686689	-0.00378198	0.00802363
Individual_1225	0.00698969	0.0102482	0.00265961	0.0048021	0.00266324
Individual_1226	0.00698735	0.00488645	0.00480041	0.0016174	0.0073999
Individual_1227	0.00692922	0.00920798	0.00313817	0.0100153	0.00239049
Individual_1228	0.00692337	0.00318389	0.00402697	0.00763118	-0.000748714
Individual_1229	0.00689117	0.00966041	-0.000643159	-0.00459142	0.00489618
Individual_1230	0.00689081	0.00706348	-0.00221566	0.013398	-0.00448978
Individual_1231	0.00686848	0.0119454	0.00962946	0.0123742	0.0137261
Individual_1232	0.00686032	0.000183554	0.0055374	-0.00742278	0.0183675
Individual_1233	0.00685144	0.0168703	-0.00865586	-0.0101837	0.000529879
Individual_1234	0.00685023	0.00477864	0.00470216	0.00763371	-0.000275509
Individual_1235	0.0068126	0.00631687	0.00921732	0.0022127	-0.000668596
Individual_1236	0.00679419	-0.00582403	-0.00296586	0.0198667	-0.0250392
Individual_1237	0.00679143	-0.0339391	-0.00938748	0.0203619	0.0202464
Individual_1238	0.00677326	0.00682268	0.00161594	0.0087754	0.00718938
Individual_1239	0.00676412	-0.0190336	0.00692785	-0.00179922	0.0163659
Individual_1240	0.00674062	0.00894584	0.00208145	-0.00220656	0.00124581
Individual_1241	0.00673273	0.00338918	-0.0540627	-0.0460149	-0.026706
Individual_1242	0.00670006	0.0045592	0.0192066	0.0110851	-0.00644184
Individual_1243	0.00668293	0.00721482	-0.00286186	0.0261282	-0.00133794
Individual_1244	0.00666956	0.0100423	0.0109616	0.0111462	-0.000258025
Individual_1245	0.00666672	0.00825249	0.00967833	0.00329561	0.0075312
Individual_1246	0.00666323	0.00424398	-0.00351507	0.00590749	-0.000720031
Individual_1247	0.00666006	0.0151289	0.0154279	0.0196697	0.0186955
Individual_1248	0.00662661	0.0123294	0.000785779	-0.00394566	0.00301476
Individual_1249	0.00661182	-0.00263524	-0.00815686	-0.00934767	-0.00361059
Individual_1250	0.00658716	0.0176922	-0.0268113	-0.0090822	0.0102711
Individual_1251	0.00658623	0.00207442	0.0247123	0.00703669	0.0275793
Individual_1252	0.00657266	0.00387916	0.00252011	0.0027821	-0.0030691
Individual_1253	0.00656037	-0.0122877	-0.000335375	0.00901055	-0.00710204
Individual_1254	0.00655661	-0.0130405	-0.00417819	-0.00900972	0.0112105
Individual_1255	0.00655558	0.0088908	0.0061757	0.00761546	0.000968978
Individual_1256	0.00655455	0.00707495	0.0184798	0.0124474	0.00982544
Individual_1257	0.00654768	0.00359938	0.00325137	0.0130613	0.00214628
Individual_1258	0.00652717	-0.00939455	-0.032653	0.0161487	-0.00927665
Individual_1259	0.0065112	0.0110743	0.0220408	-0.00114382	-0.0041737
Individual_1260	0.0065068	0.0186131	0.00908276	0.0158676	0.0153727
Individual_1261	0.00650501	0.00757314	0.00868918	0.0159181	0.0116725
Individual_1262	0.00650203	-0.0029639	-0.0111307	-0.00399605	-0.00482088
Individual_1263	0.00648316	0.00587197	-0.00283447	-0.000269904	-0.056166
Individual_1264	0.0064679	0.00553686	0.00824217	0.00514401	0.00836557
Individual_1265	0.0064386	-0.00156908	-0.0260097	-0.00341184	-0.0164414
Individual_1266	0.00642691	-0.0243297	0.0107431	-0.0117896	0.0111726
Individual_1267	0.00641067	0.003826	0.00564262	0.00683839	0.00363552
Individual_1268	0.00639469	-0.0154372	0.00390194	0.0107416	0.00939459
Individual_1269	0.0063917	0.00998151	0.0114126	0.0107559	0.00843885
Individual_1270	0.00634639	0.0103081	0.00621935	0.0138124	0.0128183
Individual_1271	0.00633937	0.018738	0.0261303	0.0239153	0.0196054
Individual_1272	0.00633335	0.00738506	0.00877785	0.0122573	0.00795732
Individual_1273	0.00633172	0.00628703	0.0118116	0.00846044	0.000666776
Individual_1274	0.00633098	-0.00949288	0.00422186	0.00425163	-0.0147012
Individual_1275	0.00632109	0.00548269	0.00339293	0.00192856	0.00631089
Individual_1276	0.00631367	-0.00351638	-0.00730351	-0.00907907	-0.00576075
Individual_1277	0.00631254	0.00647626	0.00589153	0.00583642	0.00511487
Individual_1278	0.00630409	0.00740183	0.0100527	0.0053723	0.00620418
Individual_1279	0.00628452	0.0335245	0.0183806	0.0147776	0.0200554
Individual_1280	0.00627483	0.0109438	0.0121114	0.00403708	0.00559273
Individual_1281	0.00625333	0.00187476	0.00706139	0.00685931	0.00491289
Individual_1282	0.00624489	-0.00267947	0.0034559	0.00219588	-0.00106944
Individual_1283	0.00623179	0.00697834	0.0217375	0.00253749	0.00984355
Individual_1284	0.00621971	-0.0195075	0.0107955	0.0100804	0.0115333
Individual_1285	0.00621895	0.00382577	-0.00146678	-0.000712787	0.00131598
Individual_1286	0.00621154	0.0135724	0.0100313	0.0144048	0.0263344
Individual_1287	0.00621012	0.0132429	0.00474765	0.00711322	0.00613859
Individual_1288	0.00620175	0.0051362	0.00141862	-0.00204901	0.00258677
Individual_1289	0.00615044	-7.53714e-05	0.00309859	-0.000813627	-0.004355
Individual_1290	0.00610668	-0.000962128	0.0094897	0.00574244	0.00439746
Individual_1291	0.00609935	-0.00122595	-0.0173952	0.00433376	0.00596494
Individual_1292	0.00609585	-0.037786	-0.00208996	-0.0232678	-0.02883
Individual_1293	0.00608911	-0.0007732	-0.0191114	0.00369114	0.00244619
Individual_1294	0.0060881	-0.0113329	-0.00198598	0.00283708	-0.0216237
Individual_1295	0.00606892	0.000229875	-0.00547152	0.0119688	0.00682837
Individual_1296	0.00606084	0.0078448	0.00941342	0.00545876	-0.00148199
Individual_1297	0.0060445	0.00635447	0.00823936	0.00148097	0.00554443
Individual_1298	0.00603322	0.0113153	0.00431453	0.00267187	0.00203041
Individual_1299	0.00603125	0.0113063	0.00984017	0.00444903	0.0114352
Individual_1300	0.00602866	-0.0297121	-0.0111297	0.0136818	-0.0310319
Individual_1301	0.00602757	0.00789543	0.0230007	0.0166159	-0.0138096
Individual_1302	0.00602145	0.00581114	-0.0106784	-0.012295	0.00543765
Individual_1303	0.0060064	-0.0131238	-0.0258743	-0.0216023	0.0192327
Individual_1304	0.00599942	-0.013698	-0.0104165	-0.0105703	-0.00936854
Individual_1305	0.00598687	0.0291118	0.0218195	0.0102496	0.00798342
Individual_1306	0.00597853	0.00219772	0.0183136	0.0140105	0.0110206
Individual_1307	0.00597328	-0.00318314	0.00943808	-0.00588531	0.00718325
Individual_1308	0.00597134	0.000218151	-0.0268252	-0.020998	0.0394553
Individual_1309	0.00596896	0.0050787	0.00337785	0.00692887	0.0020697
Individual_1310	0.00595536	-0.00346138	-0.00276346	-0.00691338	0.0110767
Individual_1311	0.00595208	0.00476324	0.00653907	0.00276561	0.000440425
Individual_1312	0.00593355	0.0114395	-0.00450733	-0.00872052	0.0144508
Individual_1313	0.00593057	0.0122738	0.00847789	0.00599847	-0.00196396
Individual_1314	0.00592902	0.00433824	-0.0278326	0.00741042	-0.00981263
Individual_1315	0.00592839	0.0132468	0.00897304	0.00246084	0.000867786
Individual_1316	0.00592815	0.0138049	0.0015948	0.00301465	0.00750635
Individual_1317	0.00592468	0.0247212	0.0149487	0.0390158	-0.0219857
Individual_1318	0.0059163	-0.0084476	-0.00070488	-0.00320331	-0.0118832
Individual_1319	0.00590764	-0.00488917	-0.0115401	-0.00696395	0.00505663
Individual_1320	0.00590347	0.00107481	0.00227897	0.000433477	0.0092044
Individual_1321	0.00589941	0.00237643	0.00425147	0.000334343	0.00181594
Individual_1322	0.00589086	0.00740464	0.00169006	0.00468323	0.000652833
Individual_1323	0.00588219	0.00190098	0.0105811	0.00556169	-0.00133601
Individual_1324	0.0058707	-0.00544784	-0.0182098	0.0243066	0.0325033
Individual_1325	0.00586939	-0.00106266	0.00689019	0.0116621	-0.0136231
Individual_1326	0.00585171	0.00268252	0.00682203	0.000728339	0.0093209
Individual_1327	0.00584671	0.0236457	0.0144055	0.0240193	0.0218174
Individual_1328	0.00584495	0.0193264	0.000978494	0.0140323	-0.0326058
Individual_1329	0.00583253	-0.00158458	-0.00394629	-0.0046711	-0.00394697
Individual_1330	0.00582819	0.00567394	0.00898362	0.00651365	-0.0283616
Individual_1331	0.0058028	0.00719188	0.00507689	0.0186436	-0.00991474
Individual_1332	0.00577646	0.00474259	0.0210436	0.00405809	-0.00252603
Individual_1333	0.00577091	0.00194995	0.00485467	0.00811266	0.0101209
Individual_1334	0.00575506	0.00201406	-0.00190769	0.00927756	0.00783758
Individual_1335	0.00575422	0.00544536	-0.00021771	-0.000726026	0.00954632
Individual_1336	0.00573101	-0.00526881	0.00472909	0.00472936	0.0106129
Individual_1337	0.00572149	0.00453826	0.00357809	0.0049564	0.00700734
Individual_1338	0.00571225	0.00443139	0.00648273	-0.00635775	-0.00517526
Individual_1339	0.00570815	0.0131962	-0.00251067	0.00394396	-0.00102651
Individual_1340	0.0057055	0.0119745	0.0098417	-0.0248622	0.0160352
Individual_1341	0.00567977	0.0120708	0.00821987	0.0097782	0.00474378
Individual_1342	0.00567499	0.00524596	-0.00475013	0.00563768	0.000270392
Individual_1343	0.00565334	-0.00665988	-0.0109738	-0.00386354	-0.0102285
Individual_1344	0.00564781	0.010936	0.00341061	0.00227349	0.000157346
Individual_1345	0.00564365	0.0378389	0.0320136	0.0178864	0.0216279
Individual_1346	0.00562069	-0.00435402	-0.0123025	0.000172886	-0.00409087
Individual_1347	0.00560669	0.000738061	-0.0161743	-0.0151474	0.00759869
Individual_1348	0.00560439	0.00318366	0.00752346	0.0179471	0.0195675
Individual_1349	0.00557685	0.0059613	0.00556532	0.00519402	0.00691956
Individual_1350	0.00556912	0.00668754	0.00708373	0.00508157	0.00953295
Individual_1351	0.00553107	0.00655817	0.0195594	-0.0226129	0.00479258
Individual_1352	0.00552006	0.00177521	0.0121517	0.00769958	0.00224551
Individual_1353	0.00551263	0.000430544	-0.00375361	-0.000112602	0.00264624
Individual_1354	0.00550381	0.00919158	0.0168196	0.00715967	0.00771524
Individual_1355	0.00548807	-0.00326997	0.001243	-0.00137152	0.00407906
Individual_1356	0.00547906	0.00704597	0.00919223	-0.0170466	0.0237799
Individual_1357	0.00546365	0.00603414	0.0112967	0.00301671	0.0154684
Individual_1358	0.00543801	0.0063148	0.00160198	0.00846987	0.00831411
Individual_1359	0.00541257	0.00103038	0.0106639	0.011391	0.0027575
Individual_1360	0.00540349	-0.00257289	-0.00144627	-0.0321432	-0.012507
Individual_1361	0.00539769	-0.0278993	-0.0158116	-0.0340044	0.0122923
Individual_1362	0.00539334	0.00688729	0.00383564	0.00264615	0.00255913
Individual_1363	0.00537213	0.00839737	0.00992177	0.00415001	0.00542427
Individual_1364	0.00535298	0.0212527	0.0066726	-0.00842419	0.000514172
Individual_1365	0.00533352	-0.0208559	0.00116509	-0.0123769	-0.00528282
Individual_1366	0.00533101	0.018511	0.0205054	0.0191923	0.0132705
Individual_1367	0.00532568	0.00820638	-0.000396295	0.0018754	0.00619955
Individual_1368	0.00532557	0.00886472	-0.000314783	0.0046341	0.00260843
Individual_1369	0.00532461	0.00289241	0.00379935	0.00569831	0.00709351
Individual_1370	0.00532027	0.00701367	0.00970367	0.0129904	0.0128737
Individual_1371	0.00531613	0.0270107	0.0053903	-0.0132713	-0.00602179
Individual_1372	0.00529435	0.000659771	-0.00691424	0.00737564	-0.00194361
Individual_1373	0.00528691	0.0105921	0.00167478	0.00291441	0.0226292
Individual_1374	0.00523905	-0.0101315	0.00893303	0.020427	-0.00161567
Individual_1375	0.00523793	-1.14076e-05	0.017115	0.00448991	0.024213
Individual_1376	0.00523589	-0.00932966	0.0112495	0.00647918	-0.00835659
Individual_1377	0.005225	0.00996434	-0.00243861	-0.00339727	3.18765e-05
Individual_1378	0.00522432	-0.00278369	-0.00463412	0.010456	-0.00561809
Individual_1379	0.00521707	0.0037359	-0.00306871	0.00281209	0.00623755
Individual_1380	0.00521704	-0.0251577	-0.0222279	-0.0300251	-0.0180211
Individual_1381	0.00517474	-0.00188721	0.00506124	-0.0144089	-0.0014264
Individual_1382	0.0051467	0.000769143	0.00176061	0.00158793	0.000917448
Individual_1383	0.00514459	-0.000653403	0.00411509	0.00306224	0.00698554
Individual_1384	0.00513561	0.0344362	0.00542855	-0.00919616	0.0482802
Individual_1385	0.00510536	0.0129897	0.015232	0.0194174	0.0138946
Individual_1386	0.00509302	0.000992764	0.0050217	0.00254551	0.00315185
Individual_1387	0.00508155	0.0164919	0.0190769	0.00958626	0.0157423
Individual_1388	0.00506838	0.00751117	-0.0114415	0.0159902	-0.010127
Individual_1389	0.00505301	0.00653823	0.00292551	0.00606007	0.00350141
Individual_1390	0.00501958	0.00607313	0.00976579	0.00670574	0.00607181
Individual_1391	0.00501649	-0.025135	0.00955313	-0.00421435	0.00796714
Individual_1392	0.00499988	-0.000481237	0.000150249	0.0024359	0.00851902
Individual_1393	0.00499796	0.00488899	0.00600795	0.00954205	2.38876e-05
Individual_1394	0.0049821	0.0256022	0.00633621	-0.0114646	0.00738845
Individual_1395	0.00497694	-0.000221998	-0.00702053	0.00792398	0.000611228
Individual_1396	0.00497292	0.00835968	0.00166501	0.00216377	-0.00709056
Individual_1397	0.00495825	0.00660752	-0.00596892	0.00237714	0.00406446
Individual_1398	0.00494632	0.00197626	0.00218372	0.00634791	0.0102016
Individual_1399	0.00493892	-0.00242981	-0.0192459	-0.0103692	-0.00166315
Individual_1400	0.00493874	0.00296708	0.0150911	-0.00289061	0.0243944
Individual_1401	0.00493689	0.000883792	0.0137999	0.0355655	0.0123627
Individual_1402	0.00493231	-0.0105971	-0.0153206	-0.0122706	-0.0227705
Individual_1403	0.00492045	0.00353177	0.0014718	0.00139565	-0.00243443
Individual_1404	0.00490743	0.00847034	0.0153414	0.0177897	0.00700357
Individual_1405	0.00490086	0.0144526	0.0138164	0.0170714	0.0319705
Individual_1406	0.00488426	0.0124	0.00495961	0.00158816	0.0113947
Individual_1407	0.00486677	0.00258337	0.00547756	0.00999379	0.00123271
Individual_1408	0.0048618	-0.0560183	-0.0504521	-0.0731628	-0.0611957
Individual_1409	0.00485668	0.00396405	0.00465117	0.00793258	0.00631283
Individual_1410	0.00484735	0.000525531	0.00696095	0.00716311	0.00828747
Individual_1411	0.00483346	0.00851862	-0.0208796	-0.0263528	-0.0256245
Individual_1412	0.00481024	-0.0132178	0.00519863	0.0056105	-0.0025643
Individual_1413	0.00479982	0.0118811	0.00199002	0.0075715	0.0103279
Individual_1414	0.00478002	0.000535656	0.00968949	-0.00125445	0.0187392
Individual_1415	0.00477125	0.00936185	0.0136971	0.0144434	0.0110044
Individual_1416	0.00475955	-0.00396936	-0.00052297	-0.0267043	-0.0110274
Individual_1417	0.00475379	0.00169146	0.0120988	0.00245716	0.00579486
Individual_1418	0.00474527	0.0118431	0.0167857	0.013022	-0.000629696
Individual_1419	0.00473507	0.00510201	0.0160266	-0.00299369	-0.00717863
Individual_1420	0.00471081	0.000179143	0.00788135	-0.00162837	-0.00124079
Individual_1421	0.00470308	0.0093863	-0.0225212	-0.0197817	-0.00232089
Individual_1422	0.00470084	0.0040864	0.00829102	0.00745824	0.00556949
Individual_1423	0.00464919	0.00942791	0.00138062	0.00531548	0.0077123
Individual_1424	0.00464785	0.000437103	-0.0039645	0.0093299	0.00180839
Individual_1425	0.00464278	-0.0145603	-0.0100214	-0.0150726	-0.0123209
Individual_1426	0.00463219	0.00850227	0.00387566	0.00656715	0.000805401
Individual_1427	0.00461217	0.025142	-0.00116051	-0.00254682	0.0280036
Individual_1428	0.00461165	-0.00146657	0.0120075	0.00329412	-0.0142671
Individual_1429	0.00460341	0.00103065	0.00857629	0.00414711	0.00202678
Individual_1430	0.00460075	0.0146245	0.0179657	-0.00867726	0.0258869
Individual_1431	0.00459343	0.00154806	-0.00448784	-0.00420973	0.0162424
Individual_1432	0.00459116	-0.00970016	0.0197778	0.0147252	0.0131259
Individual_1433	0.004587	-0.0142307	-0.0210178	-0.0152439	-0.0122809
Individual_1434	0.00458672	0.0203523	0.0111025	0.021667	0.0149725
Individual_1435	0.00458623	-0.0106285	-0.0082559	-0.0130726	0.000227786
Individual_1436	0.00458152	-0.00261493	0.00114393	-0.0226223	-0.00532028
Individual_1437	0.00456548	0.00218779	0.0023162	0.0099482	0.00610637
Individual_1438	0.0045605	0.00830943	-0.00504602	0.001955	0.0108079
Individual_1439	0.00454963	0.00668959	0.00375854	-0.00743518	0.00437853
Individual_1440	0.0045386	0.00372078	0.00883693	0.00991511	0.0099551
Individual_1441	0.00451167	-0.000248421	0.0115298	-0.00109218	0.0106565
Individual_1442	0.00449021	0.0027877	0.00865887	-0.0244616	-0.011177
Individual_1443	0.00447316	0.00417809	0.00879779	0.00987149	0.007736
Individual_1444	0.00441725	0.00504208	-0.00707477	-0.00663478	0.00596595
Individual_1445	0.00440888	0.0194112	0.0171163	0.0206434	0.0290164
Individual_1446	0.00440162	0.000513265	0.00395582	0.0066475	0.00691315
Individual_1447	0.00439405	0.0165264	0.0103774	0.0192958	0.0204446
Individual_1448	0.00438783	0.0208051	-0.00472056	0.011814	1.70211e-06
Individual_1449	0.00437892	0.0119495	0.00177742	0.00869028	0.0125009
Individual_1450	0.00437328	0.0165832	0.00296575	0.000627202	0.00482734
Individual_1451	0.00437047	0.0108148	0.000292802	-0.00398331	-0.0110888
Individual_1452	0.00436331	0.00201269	0.0014021	-0.00538614	-0.000377741
Individual_1453	0.00435662	0.0207309	0.0313482	0.0150894	0.0315014
Individual_1454	0.00431636	-0.000123181	0.0021241	0.00510921	0.00338664
Individual_1455	0.00430817	0.0104011	-0.00505966	0.0283538	-0.000936678
Individual_1456	0.00430775	0.00893213	0.00824139	0.00277697	0.0106295
Individual_1457	0.00428979	-0.00865624	0.000450795	-0.00396368	0.0038085
Individual_1458	0.00427429	0.00145202	-0.00134827	-8.17813e-05	0.00233167
Individual_1459	0.00427184	0.00134699	0.00625709	0.00544854	0.00871611
Individual_1460	0.00424598	0.00413721	0.00225291	0.002446	0.0103382
Individual_1461	0.00422996	0.00381553	-0.00950413	-0.00992794	-0.0083794
Individual_1462	0.00420788	0.00590743	0.0121782	0.0124621	0.012423
Individual_1463	0.00420299	-0.00244632	0.00490216	0.00481671	3.62574e-05
Individual_1464	0.00419835	-0.00382469	-0.0236297	-0.0104961	0.00317021
Individual_1465	0.00419472	0.0038951	0.00957547	-0.00062343	0.00533916
Individual_1466	0.0041946	0.0092491	-0.000921411	-0.00826474	0.00134192
Individual_1467	0.00419373	-0.00487497	0.00835409	0.00797431	0.00587302
Individual_1468	0.0041932	0.0173009	0.0118106	0.0149633	0.0031105
Individual_1469	0.00417147	0.00268255	0.0135143	0.00759268	0.00436106
Individual_1470	0.00416993	0.0469649	-0.0149402	-0.00180677	0.0221618
Individual_1471	0.00415861	0.021922	0.00863025	0.00891314	0.00230168
Individual_1472	0.00415734	0.00159766	0.0098231	-0.000509444	-0.00771212
Individual_1473	0.00415464	0.00191344	0.00337038	0.00723871	0.00938704
Individual_1474	0.00413986	0.00105323	0.00805787	0.00495295	0.00453251
Individual_1475	0.00412443	-0.000806661	-0.00594051	-0.00164672	-0.00463807
Individual_1476	0.00411563	-0.00199626	-0.0112081	0.00493487	-0.00587863
Individual_1477	0.00411249	0.00631449	0.0189677	-0.0103083	0.00922493
Individual_1478	0.00411198	0.037353	0.0340687	0.0161854	0.0179599
Individual_1479	0.00411146	0.0165234	0.0200524	0.0126498	-0.00199073
Individual_1480	0.00411061	0.00256777	0.00896468	0.00644255	-0.0183556
Individual_1481	0.00410745	-0.00206419	-0.00168487	0.00612827	0.00174326
Individual_1482	0.00410136	0.00959049	0.0102019	0.00344112	0.00285004
Individual_1483	0.00410117	0.02142	0.0172568	0.00641947	0.019614
Individual_1484	0.00409917	0.0131283	-0.0114549	0.0093198	0.0225984
Individual_1485	0.00409134	0.0224673	0.00598048	0.00841414	0.0174217
Individual_1486	0.00408885	-0.00199383	0.00658855	0.00747127	-0.000666367
Individual_1487	0.0040734	0.00469786	0.00179333	0.0138313	0.0178788
Individual_1488	0.00406552	0.00166365	0.00331343	0.00134929	0.0225594
Individual_1489	0.00406419	0.00711143	0.00128469	0.00444252	0.00211352
Individual_1490	0.00404974	0.0022286	-0.000307206	-0.00991998	0.0210085
Individual_1491	0.00403933	0.0232301	0.00652359	0.00866657	0.00605095
Individual_1492	0.00402594	0.0070928	0.00842562	0.00516361	-0.00157253
Individual_1493	0.00402382	0.0143998	-0.00185111	0.000954203	0.014535
Individual_1494	0.00401969	-0.00307536	0.00499281	0.0117966	-0.0293914
Individual_1495	0.00401835	0.00943376	-0.0236471	0.00314922	-0.00311235
Individual_1496	0.00401553	-0.0429684	-0.0342571	0.00679889	-0.0550629
Individual_1497	0.00398644	-0.000832047	0.00457243	-0.003746	-0.00305892
Individual_1498	0.00395556	0.00487631	0.00852331	-0.000686501	0.000666085
Individual_1499	0.00395528	-0.0152064	-0.0119916	0.00685199	0.0106899
Individual_1500	0.00394586	-0.00410808	-0.0140097	-0.0105116	-0.0044368
Individual_1501	0.00393832	0.00356282	0.00483742	0.00105985	0.00499483
Individual_1502	0.0039348	0.0178579	0.018382	0.0316254	0.0158854
Individual_1503	0.00393001	0.00567418	0.0194145	0.0048446	0.0193193
Individual_1504	0.00393	0.00175073	-0.000989229	0.000582598	0.000577667
Individual_1505	0.0039296	0.00145249	0.00266709	0.00172294	0.00198881
Individual_1506	0.00392037	0.0043557	0.0200108	0.00841347	-0.00241158
Individual_1507	0.00391809	0.0206396	0.0184307	0.0142101	0.00808827
Individual_1508	0.00391122	0.000353202	0.00301784	0.00655696	0.00261709
Individual_1509	0.00390323	0.0126987	0.0184674	0.00266911	0.00360294
Individual_1510	0.0038946	0.00409499	0.0135091	0.0100237	0.0162182
Individual_1511	0.0038789	0.0113374	0.00372616	-1.3718e-05	0.00185844
Individual_1512	0.0038723	0.00141056	-0.00278529	0.00255114	-0.00306407
Individual_1513	0.00386887	-0.000133837	0.0113987	0.00313821	0.00291371
Individual_1514	0.00386788	0.0211919	0.00906844	0.00806044	-0.0361211
Individual_1515	0.00386463	0.014415	-0.00302431	0.0134756	0.00119765
Individual_1516	0.00384691	0.00680586	0.00716816	0.00676171	0.00643935
Individual_1517	0.00384147	0.00823307	0.0104987	0.00177415	-0.00785574
Individual_1518	0.00383829	-0.00605591	0.0113615	-0.00161378	0.00777453
Individual_1519	0.00381265	0.0114354	0.00700565	0.00630411	0.019852
Individual_1520	0.00380146	0.00556017	0.00307556	0.00286964	0.00646946
Individual_1521	0.00379487	0.000520642	0.0080666	-0.00159186	-0.00645278
Individual_1522	0.00377159	-0.00214236	0.0210758	0.00898362	0.00711786
Individual_1523	0.00377087	0.0124542	0.0112003	0.00926468	-0.0290284
Individual_1524	0.00375782	0.00827833	0.0128379	0.0179193	0.0189186
Individual_1525	0.00374121	0.00418718	-0.0139223	0.0133925	-0.00874281
Individual_1526	0.00371903	-0.00620821	-0.00753648	-0.00720055	-0.00264538
Individual_1527	0.00371592	2.99181e-05	0.00845526	-0.00902827	-0.00200088
Individual_1528	0.00371388	-0.00383319	0.00139034	0.00157824	0.0139806
Individual_1529	0.00371251	0.00394407	-0.0119683	0.00753548	0.00472489
Individual_1530	0.0036998	0.0169157	-0.0189049	0.0108406	-0.018152
Individual_1531	0.0036985	0.00537719	0.0148462	-0.00328244	-0.0135404
Individual_1532	0.00368355	-0.00423701	-0.00961114	0.0073728	-0.00348063
Individual_1533	0.00368158	-0.00163028	0.00024541	0.00427287	0.00433157
Individual_1534	0.0036813	0.00455707	0.00245761	0.00957189	0.00879005
Individual_1535	0.00365709	0.017251	-0.00797043	0.000974854	0.00245601
Individual_1536	0.00365185	0.0248046	0.00976892	0.0124786	0.00442448
Individual_1537	0.00364555	0.0080005	-0.0132859	-0.00356429	-0.0370615
Individual_1538	0.00362891	-0.00386419	0.00784528	0.00577664	0.00353078
Individual_1539	0.00362342	-0.0268159	0.0460355	-0.00992982	0.023832
Individual_1540	0.00360994	0.00757205	0.00664768	-0.00305536	0.00317133
Individual_1541	0.00360496	0.0159639	0.0043974	0.000915981	0.0156659
Individual_1542	0.00360212	0.00925092	0.00630367	0.00131184	0.000742511
Individual_1543	0.00359576	-0.00754974	0.0119234	0.00425341	-0.00326765
Individual_1544	0.00358246	-0.0362403	-0.0121753	0.00348218	0.0410979
Individual_1545	0.00358191	-0.00652871	-0.00846971	0.00367007	0.00969746
Individual_1546	0.00357218	0.0105471	0.000549275	0.00426869	0.00477959
Individual_1547	0.00355762	0.00137683	0.00747296	0.00677423	0.00766404
Individual_1548	0.00355594	-0.000930406	0.00368361	0.0071306	0.00838456
Individual_1549	0.00355421	-0.00906544	-0.0217216	0.00729234	0.00080264
Individual_1550	0.00354832	-0.00203726	-0.000154049	0.00525059	0.00410948
Individual_1551	0.00354686	0.0130307	0.00923397	-0.00360069	-0.00673217
Individual_1552	0.00353505	0.00924078	0.000681054	0.0327035	-0.0115764
Individual_1553	0.00352713	-0.00590334	-0.0176938	-0.0224265	-0.0061274
Individual_1554	0.00352125	-0.0140924	0.00379132	0.0036989	0.00757077
Individual_1555	0.00349825	0.00286458	0.00544573	-0.000934311	0.000266668
Individual_1556	0.00349131	0.0257009	-0.00237678	-0.00194535	0.00736172
Individual_1557	0.00347667	0.00333227	0.0239119	-0.00637008	0.00467418
Individual_1558	0.00346704	0.00340107	0.00823266	0.00124435	0.0107595
Individual_1559	0.00345543	-6.95995e-05	0.00176538	-0.00550299	-0.0105754
Individual_1560	0.00345347	0.0122001	0.0153168	0.01085	-0.00204411
Individual_1561	0.00344812	-0.000111346	0.0035842	0.00781556	0.00471436
Individual_1562	0.00344336	0.0106853	0.0098047	0.00782712	0.00782188
Individual_1563	0.00343731	0.00381924	0.00232464	0.00802221	0.00363521
Individual_1564	0.00343731	-0.00987692	0.00280419	-0.00559501	-0.00463884
Individual_1565	0.003426	0.00876585	0.00923334	0.00132204	0.0116821
Individual_1566	0.00342363	0.00686165	0.00425278	0.00778086	0.000510182
Individual_1567	0.00341458	0.00641786	0.0053333	0.00231566	0.000691729
Individual_1568	0.00341396	-0.00425229	0.00417552	0.00232059	0.0143099
Individual_1569	0.00341377	0.0107002	0.0027358	0.013018	0.00314584
Individual_1570	0.00338294	0.0215164	-0.00853315	-0.0010726	-0.00200937
Individual_1571	0.0033827	0.00509668	0.00881184	0.0024394	0.005356
Individual_1572	0.00338097	0.00111424	0.00174538	-0.0067262	-0.00267923
Individual_1573	0.00335651	0.00156359	-0.0148472	0.00639665	0.00607949
Individual_1574	0.00333435	0.00572168	0.0107947	0.00225916	0.00786541
Individual_1575	0.00333074	0.00848014	0.00340801	0.000675107	-0.00133019
Individual_1576	0.00332783	-0.000699772	0.0191393	0.0375739	0.00276512
Individual_1577	0.00329749	0.023458	0.0112651	0.00386427	0.0248058
Individual_1578	0.00328685	-0.00427308	0.00911435	-0.00499069	0.00601179
Individual_1579	0.0032812	-0.0149509	-0.000849035	-0.0109185	0.00024662
Individual_1580	0.00326691	0.00864939	0.0192988	0.00559188	0.0232379
Individual_1581	0.00326502	0.0249255	0.0148694	0.0254954	0.0374928
Individual_1582	0.00326163	0.00892545	0.00982053	0.00765127	-0.0007723
Individual_1583	0.00325969	-0.00541021	-0.0078558	-0.00561007	0.0132762
Individual_1584	0.00325002	-0.00360782	0.00310575	0.00266737	0.00379687
Individual_1585	0.00322411	0.00745766	0.00841478	0.0221583	-0.0015507
Individual_1586	0.00316587	0.0219647	0.0145788	0.00637984	-0.000745211
Individual_1587	0.00314784	-0.0205039	-0.00536556	-0.00675857	0.000216012
Individual_1588	0.00314085	0.00156459	0.00784632	0.0078479	0.0268949
Individual_1589	0.00313557	-0.0108471	-0.00208128	0.0131849	-0.00370078
Individual_1590	0.00313138	0.00614347	0.0121672	0.00205386	0.00316891
Individual_1591	0.00311982	0.00313144	-0.0165185	-0.0219132	-0.0330839
Individual_1592	0.00311792	-0.0180438	0.01149	-0.00616934	0.00353546
Individual_1593	0.00311777	0.00268664	0.00249412	0.0103163	0.00311858
Individual_1594	0.00311697	0.00748186	-0.0180203	-0.000827414	-0.00449216
Individual_1595	0.00311629	-0.0216091	0.00123958	-0.0134787	0.0129151
Individual_1596	0.00311067	0.0114545	0.00888545	0.0106434	0.0122645
Individual_1597	0.00310601	0.00624879	0.0166099	0.00240411	0.00743335
Individual_1598	0.00309894	0.00247143	-0.0144873	0.00862246	0.0111801
Individual_1599	0.00309531	0.0018505	0.00419314	0.00350441	0.00651897
Individual_1600	0.00307991	0.0117401	0.0060562	0.00394309	-0.00230343
Individual_1601	0.00307776	0.0142395	-0.00519418	0.0318235	0.00331893
Individual_1602	0.00306705	0.0069306	-0.00413353	0.00847414	0.0228629
Individual_1603	0.00305847	0.0144512	-0.0017535	0.00374274	-0.00171004
Individual_1604	0.00305644	0.0194814	0.00947097	0.0224836	0.0125873
Individual_1605	0.00305141	-0.00101237	0.0116698	0.000869111	0.00981225
Individual_1606	0.00304588	0.000311337	2.6936e-06	-0.00331567	0.00341133
Individual_1607	0.00304099	-0.00422396	0.0215306	0.00863194	0.00249754
Individual_1608	0.00303702	0.000534587	-0.00506761	0.00683105	0.00378656
Individual_1609	0.0030349	0.000277871	0.00377355	0.0147694	-0.00179566
Individual_1610	0.0030205	0.00253862	0.00931865	0.00313742	0.000160381
Individual_1611	0.00301689	-0.0339825	0.0156312	-0.0035789	0.0127961
Individual_1612	0.00298626	0.00745081	0.0111055	0.00415061	0.00838504
Individual_1613	0.0029751	0.0103778	0.00779064	-0.00218133	0.00918232
Individual_1614	0.00295173	0.00952277	-0.011146	0.00382604	-0.0149391
Individual_1615	0.00293534	0.00122299	0.00358139	0.00203516	0.00688976
Individual_1616	0.00292956	0.00153999	0.0039971	0.00744981	0.00573776
Individual_1617	0.00292587	0.00194684	-0.0122754	0.0139776	0.00993469
Individual_1618	0.00292413	0.0059008	0.00640229	0.00851267	0.00269871
Individual_1619	0.00290384	0.00699887	-0.00050864	-0.00323361	0.00589052
Individual_1620	0.00289623	-0.00770493	-0.00863628	-0.00502216	0.00361029
Individual_1621	0.00289139	-0.0192133	-0.000663853	-0.0119464	-0.0112773
Individual_1622	0.00287396	0.00962516	0.00157927	0.00225612	0.00710411
Individual_1623	0.0028729	0.0215583	-0.00331562	0.0214992	-0.00714828
Individual_1624	0.00285556	0.0122733	0.0104006	-0.003133	0.00955918
Individual_1625	0.00284443	0.00993112	-0.019142	-0.0148324	-0.00101077
Individual_1626	0.00284066	0.00444178	-0.00162361	0.00796719	0.00783283
Individual_1627	0.00283885	0.00286925	0.00163158	0.00991145	-0.00127915
Individual_1628	0.00282093	-0.0189888	-0.00647335	-0.00617006	-0.0194485
Individual_1629	0.00280933	-0.0250655	0.00104528	-0.0148593	-0.0203115
Individual_1630	0.00278578	0.000756828	0.00580979	0.00339887	0.00987569
Individual_1631	0.00278008	0.0167687	0.0151771	0.012817	0.0149472
Individual_1632	0.00275147	0.00502551	0.0154058	-0.00745011	-0.0058221
Individual_1633	0.00274707	0.00525127	0.00746971	0.00371141	0.00789567
Individual_1634	0.00274391	0.000313187	0.0232564	0.0346916	0.0232471
Individual_1635	0.00273563	0.0174125	0.0128968	-0.0023714	0.0018157
Individual_1636	0.00273505	-0.0163784	-0.00428109	0.00638027	-0.0109167
Individual_1637	0.00273486	0.00947335	0.0258302	-0.00164743	0.0103256
Individual_1638	0.00273243	0.00663396	0.006799	0.00919992	0.0072391
Individual_1639	0.00269047	0.00496454	0.00511781	0.00803742	0.00223269
Individual_1640	0.00268695	-0.0194882	0.00455083	-0.00773042	-0.00153156
Individual_1641	0.0026601	0.00615691	0.00497475	0.016187	0.00613145
Individual_1642	0.00265464	0.00252497	0.013524	0.00453414	0.0076792
Individual_1643	0.00262603	0.00425779	0.000958886	0.00463012	0.00200795
Individual_1644	0.00260832	-0.000354412	0.0077596	0.0134612	0.000171954
Individual_1645	0.00259483	0.00279282	-0.000758378	9.41371e-05	0.0283561
Individual_1646	0.00258374	-0.010627	0.00470568	0.0113926	0.00902188
Individual_1647	0.00257822	0.00199069	0.00669306	0.00708122	-0.00425929
Individual_1648	0.00257611	0.000715359	-0.00592495	1.95201e-05	0.00175739
Individual_1649	0.00257209	0.0111567	-0.00057934	0.00371424	0.00630129
Individual_1650	0.00257203	0.00317649	0.00308764	-0.000150919	0.00257425
Individual_1651	0.00255196	-0.00375618	0.00228535	0.005434	0.0123869
Individual_1652	0.00254526	0.00980112	0.0142843	0.0219473	0.00549054
Individual_1653	0.00252573	0.000941158	0.00765157	0.00507506	0.0103311
Individual_1654	0.00251831	0.0110841	0.0174635	0.0107578	0.00783765
Individual_1655	0.00250709	0.0102594	0.00508222	0.00965817	0.00461316
Individual_1656	0.0025068	-0.000210891	0.00280144	0.00929618	0.0101766
Individual_1657	0.00247532	0.0128191	0.00866725	0.00364031	0.00215031
Individual_1658	0.00245172	-0.00374977	-0.0103892	0.00382188	0.00650843
Individual_1659	0.00244537	0.000151873	-0.0074089	-0.0144418	0.0140839
Individual_1660	0.00243832	0.00316894	0.00479917	0.00314711	0.0104719
Individual_1661	0.00242064	0.00853865	-0.0343205	0.012209	0.0132738
Individual_1662	0.00241622	0.00181384	0.00297335	0.00406774	0.00626775
Individual_1663	0.00239053	0.0419467	0.026926	0.0375036	0.0441842
Individual_1664	0.00237205	-0.011361	-0.0194714	-0.011316	-0.00127635
Individual_1665	0.00236171	0.0124142	-0.0021122	0.00622173	3.12585e-05
Individual_1666	0.00236046	0.00506564	0.0022467	0.00284199	0.000335504
Individual_1667	0.00235756	0.00176465	0.0181063	0.000893807	0.00378108
Individual_1668	0.00235404	0.00814016	-0.00182916	0.0132415	0.00962005
Individual_1669	0.00234675	-0.000573882	-0.00988877	-0.00405575	-0.00878605
Individual_1670	0.00232762	-0.0114523	-0.00765708	-0.0246691	-0.00993674
Individual_1671	0.00230945	-0.00521747	-0.0115343	-0.0106507	0.0260075
Individual_1672	0.00227908	0.0150682	-0.0157874	0.0131043	-0.0060996
Individual_1673	0.00227657	0.0057733	0.00792874	0.00270894	0.0107429
Individual_1674	0.00227125	-0.00101341	0.00478832	-0.0093631	0.00833761
Individual_1675	0.00225835	-0.00580587	0.00569784	0.0051413	0.00898078
Individual_1676	0.00225715	-0.0183631	0.0109746	0.00664238	0.00688259
Individual_1677	0.00225542	0.00427009	8.90656e-06	0.0127026	0.00239137
Individual_1678	0.00225409	0.00149092	0.00714622	0.00251625	0.00841234
Individual_1679	0.00225101	-0.00105267	-0.00701768	-0.0200716	-0.00131014
Individual_1680	0.00224815	0.0190967	0.0206246	0.00380179	0.00203759
Individual_1681	0.00223999	-0.00611329	-0.00606705	-0.01278	0.00527029
Individual_1682	0.00220347	0.0240556	0.0348486	-0.00957453	-0.00497067
Individual_1683	0.00218045	0.00855424	0.00800992	-0.00960625	-0.00974251
Individual_1684	0.00217495	0.0383055	0.00269001	0.0163316	0.00253834
Individual_1685	0.00216468	0.0340997	-0.0208636	0.0130558	-0.0118075
Individual_1686	0.0021377	-0.00843448	-0.0266058	0.00142851	-0.0127408
Individual_1687	0.00213346	-0.00131713	-0.00343858	0.00350189	0.00143227
Individual_1688	0.0021292	0.00226733	0.00875106	0.00381964	0.000416444
Individual_1689	0.00210473	-0.00246507	-0.0136972	-0.00485237	-0.00352425
Individual_1690	0.00210297	-0.0260718	-0.0116469	0.00689082	-0.0151405
Individual_1691	0.00210086	0.00168048	0.00498921	-0.00508967	0.00566267
Individual_1692	0.0020996	-0.012518	-0.00929792	0.013311	-0.0135246
Individual_1693	0.00207595	0.0150647	0.00505438	0.00313801	0.00627547
Individual_1694	0.00204406	-0.0146164	-0.0118225	-0.0163578	0.00845528
Individual_1695	0.00203778	0.00504535	-0.00662618	-0.000903453	-0.00137093
Individual_1696	0.00202535	-0.00500733	0.00825442	0.000515087	-0.00414773
Individual_1697	0.00189892	0.00251772	0.0131061	0.00520803	0.00902174
Individual_1698	0.00189737	0.0246277	0.0186572	0.0199076	0.0215201
Individual_1699	0.00188492	0.00395909	0.00199378	-0.00488887	0.000855577
Individual_1700	0.00185228	0.00439928	-0.0020668	-0.00476395	0.0174337
Individual_1701	0.00185195	0.00251724	0.00632512	-0.00192407	0.00384725
Individual_1702	0.00184863	-0.0117932	-0.00983099	0.00793482	0.00540771
Individual_1703	0.00181025	0.00120591	0.00841215	0.00341998	0.00779614
Individual_1704	0.00180942	0.00443093	0.00461503	0.00512192	0.00177805
Individual_1705	0.00177578	0.0026529	0.00405621	-0.00228548	-0.00412466
Individual_1706	0.00176283	0.00621314	0.00134303	0.00557362	0.00449297
Individual_1707	0.00175412	0.0130335	0.00274497	0.00439679	-0.00680793
Individual_1708	0.00174844	0.00236061	-0.0035564	0.00523699	0.00756884
Individual_1709	0.00172675	0.000757191	0.00740816	-0.00157965	-8.45821e-06
Individual_1710	0.00172372	-0.00734799	-0.0210521	0.0118754	0.00502573
Individual_1711	0.00170271	-0.00817953	0.000798903	0.00836096	0.00762611
Individual_1712	0.00166806	-0.0105558	-0.00526085	-0.00679246	-0.00814807
Individual_1713	0.00166452	0.00316921	-0.00929791	0.0198062	0.0130786
Individual_1714	0.00166262	0.00980873	0.00599124	0.0102208	-0.0012475
Individual_1715	0.00165744	0.00366423	0.00552711	-8.82839e-05	0.00551919
Individual_1716	0.00164999	-0.0115907	-0.00244802	-0.0093651	-0.0159852
Individual_1717	0.00163857	0.0367652	-0.00928429	0.000606461	-0.00504038
Individual_1718	0.00162912	-0.0200145	-0.000327193	0.00815922	-0.0154532
Individual_1719	0.00159542	0.00798084	0.0125511	-0.00683965	0.0222225
Individual_1720	0.00158887	0.0140326	0.0251784	0.0181132	0.0203048
Individual_1721	0.00158418	-0.00979812	0.0141652	0.00592216	-0.0095484
Individual_1722	0.0015804	-0.0264122	-0.0302328	-0.017351	-0.0140397
Individual_1723	0.00157304	0.0153344	-0.0081422	0.0111468	0.00536585
Individual_1724	0.00157245	-0.00301993	-0.0106243	0.010144	-0.00785793
Individual_1725	0.00156927	0.00238291	-0.0273473	-0.0347103	-0.0254496
Individual_1726	0.00153909	-0.00323903	-0.00747168	0.00518469	0.00230689
Individual_1727	0.00153714	0.0163749	0.0386938	0.0287156	0.00823695
Individual_1728	0.00149336	0.0106844	0.0183399	0.010966	0.00265173
Individual_1729	0.00148198	0.0149761	0.000389211	0.00711277	0.00504872
Individual_1730	0.0014651	0.00337454	0.00581697	0.000410037	-0.000364025
Individual_1731	0.00144179	0.0218253	0.00901043	-0.00260864	0.0054604
Individual_1732	0.00143362	0.00338745	-0.00284159	0.00693718	0.00915955
Individual_1733	0.00142093	0.0102173	0.00704781	0.014046	-0.00257971
Individual_1734	0.0014115	0.00120512	0.00158827	0.00897971	0.00562122
Individual_1735	0.00139987	-0.0165742	-0.0297087	0.0190727	-0.052759
Individual_1736	0.00139839	0.00841103	0.00210755	0.00345986	0.00661867
Individual_1737	0.00139786	-0.00460784	0.00611449	0.00442987	0.0254734
Individual_1738	0.00139427	-0.00982334	-0.00889057	-0.0133278	-0.025688
Individual_1739	0.00139058	0.00569982	0.0027924	-0.000177173	0.000233648
Individual_1740	0.00137976	-0.00671907	-0.0103358	-0.0233484	-0.00904372
Individual_1741	0.00137915	0.00719621	-0.0240674	-0.00330692	-0.0148029
Individual_1742	0.001377	0.00126777	0.0126143	-0.00172078	0.0158406
Individual_1743	0.00136841	0.000960813	0.00312414	-0.0015111	0.00398694
Individual_1744	0.00133853	0.00247156	-0.00167818	0.0191751	-0.00438905
Individual_1745	0.00132618	-0.00308826	-0.0134312	-0.00634782	-0.00327738
Individual_1746	0.00131241	-0.00464836	0.0086294	-0.0130758	-0.00214434
Individual_1747	0.00131108	-0.00745005	-0.00371498	-0.0256181	-0.0303756
Individual_1748	0.00130648	-0.0163001	0.00757336	0.011523	-0.00386643
Individual_1749	0.00129522	0.00569727	0.00788373	0.0126104	0.00383103
Individual_1750	0.0012888	0.00832623	-0.0252611	0.00299158	0.0246132
Individual_1751	0.00127794	-0.0146639	0.0124661	0.00105911	-0.0185636
Individual_1752	0.00122365	0.00233137	0.00221311	0.00884671	0.00952602
Individual_1753	0.001199	-0.000428619	0.00127908	-0.0132782	0.0121355
Individual_1754	0.00118212	-0.00171162	0.00757018	-0.0117497	-0.0153834
Individual_1755	0.00116663	0.00679222	-0.0174579	-0.00264758	-0.0150568
Individual_1756	0.00116402	0.00626214	0.00462268	0.00979904	0.00335661
Individual_1757	0.00116168	-0.00275314	0.000189371	0.00490903	0.00236243
Individual_1758	0.00115785	0.00280954	0.00212901	-0.0706625	-0.0419529
Individual_1759	0.00115001	0.00401194	0.000398243	0.0052642	-0.00657117
Individual_1760	0.00109394	0.0115652	0.00735285	0.000498495	0.0135808
Individual_1761	0.00109038	0.00286874	0.000915049	0.00324493	0.000858272
Individual_1762	0.00107746	0.00478151	0.0093115	0.00727173	0.000120612
Individual_1763	0.00106482	-0.0285224	-0.00831058	0.0202267	-0.0136548
Individual_1764	0.00106126	0.00781269	0.00897826	-0.00342491	0.00882635
Individual_1765	0.00105542	-0.0102643	-0.00178257	-0.00236966	0.00129533
Individual_1766	0.00104426	0.0190115	0.0170866	-0.0145838	0.00798856
Individual_1767	0.00104268	0.00709006	0.0116989	0.0122648	0.0152173
Individual_1768	0.00104051	-0.00228157	0.00134935	0.0122929	-0.0037066
Individual_1769	0.00103879	0.00101089	-0.0163969	-0.0185486	-0.0118797
Individual_1770	0.00103496	0.00911334	0.0071917	0.000440658	0.00376385
Individual_1771	0.00101637	0.000860665	0.00807708	0.00151446	0.0147912
Individual_1772	0.000965226	-0.00318457	-0.000841123	-0.013601	0.00744394
Individual_1773	0.000964716	-0.00356008	-0.000677921	0.0143464	-0.000642747
Individual_1774	0.00095704	0.0151777	0.00564535	0.00842719	0.00240458
Individual_1775	0.000949833	0.0111617	-0.0475113	-2.07251e-05	-0.0114128
Individual_1776	0.000945028	-0.00135658	0.00379731	0.00197824	0.0014379
Individual_1777	0.000941252	0.010371	0.013334	0.0149546	-0.0127628
Individual_1778	0.000914196	0.00133261	-0.0022304	0.00308804	0.0150631
Individual_1779	0.000907313	-0.000851861	0.000735102	0.0021334	0.00749596
Individual_1780	0.000906743	0.00797947	-0.00186235	0.00339016	0.00503666
Individual_1781	0.000906069	-0.00861029	0.0149642	0.0160485	-0.0239832
Individual_1782	0.000901643	-0.000136691	0.00894812	0.0124651	0.00660618
Individual_1783	0.000897021	-0.016752	-0.0078318	-0.00769599	-0.013866
Individual_1784	0.000887711	0.0216514	0.0117567	0.0158344	0.0170237
Individual_1785	0.000874957	-0.000841332	0.00339798	0.000243546	-0.00488485
Individual_1786	0.000871475	-0.00665959	-0.0466923	-0.00176051	0.00606981
Individual_1787	0.000866505	0.0110793	-0.0114798	0.0257678	-0.00917974
Individual_1788	0.000850717	0.000446118	-0.0137762	-0.00353528	-0.00687035
Individual_1789	0.000849236	0.00699099	0.00777733	0.00541679	0.00460788
Individual_1790	0.000835799	0.00405113	0.0130128	0.00529205	0.0203468
Individual_1791	0.000820957	0.00594867	-0.000939675	-0.00629614	0.00481539
Individual_1792	0.000804661	0.00384108	-0.0459276	-0.0538908	-0.0678211
Individual_1793	0.000804114	0.00116194	-0.0103013	0.0120589	0.0147614
Individual_1794	0.00077769	-0.00329196	0.00752867	0.00857789	0.00836547
Individual_1795	0.000773154	-0.00620636	0.00716294	0.00339911	0.00421194
Individual_1796	0.000737469	0.0112614	0.00720651	-0.0149806	-0.00736591
Individual_1797	0.000722059	0.00286501	0.0111424	0.00548918	0.014994
Individual_1798	0.000715837	0.00918586	0.00960635	0.00699313	0.0100685
Individual_1799	0.000708633	-0.00518421	0.00214136	-0.00364241	0.0146628
Individual_1800	0.000695364	-0.0147579	0.00718142	-0.00473509	-0.00111781
Individual_1801	0.000693463	-0.0321129	-0.0597774	-0.000809158	0.00525543
Individual_1802	0.000684196	-0.00981623	-0.00656328	-0.00874003	-0.00964264
Individual_1803	0.000675811	-0.00856967	-0.0139237	-0.0143177	-0.00495909
Individual_1804	0.00064967	0.00627941	0.00750155	0.0102551	0.00496775
Individual_1805	0.000647784	0.00128952	0.0177642	-0.000309235	-0.0107204
Individual_1806	0.000642879	0.0076332	0.00873612	0.0072652	0.00599751
Individual_1807	0.000637671	-0.0162235	-0.00561808	-0.00671808	-0.00266411
Individual_1808	0.000591007	-0.00945176	-0.0063935	-0.0016101	0.00211999
Individual_1809	0.000588344	0.0045719	0.00626161	0.000162688	-0.00465894
Individual_1810	0.000565569	0.00790759	0.00247358	0.00396864	0.00313494
Individual_1811	0.000549746	0.0112762	-0.0507595	-0.0133624	0.00044121
Individual_1812	0.000546727	-0.0132461	-0.00586077	0.00617952	-0.0136492
Individual_1813	0.000541763	0.00919077	0.00158123	0.00280274	0.00762684
Individual_1814	0.000534456	0.0176993	0.0036116	0.0038318	0.00982358
Individual_1815	0.000514017	-0.0148641	-0.00326783	0.000327086	0.00743057
Individual_1816	0.00050186	0.00379323	0.00665707	0.0063709	0.0119181
Individual_1817	0.000439581	0.00458323	-0.00261027	0.00578304	0.00193891
Individual_1818	0.000410491	-0.0083774	-0.00778877	-0.00664106	0.00125851
Individual_1819	0.000394879	0.0165224	0.00433725	0.00389112	0.00371006
Individual_1820	0.000334537	0.00724515	0.00593122	0.0038707	0.0161513
Individual_1821	0.000314785	-0.00513837	0.0145216	0.00751984	0.00320591
Individual_1822	0.000288777	-0.0060167	0.015419	0.0138855	0.0110805
Individual_1823	0.00028253	-0.0065205	-0.00053223	-0.00392078	9.70012e-05
Individual_1824	0.000280038	0.0107109	0.00977822	0.00572332	0.0182276
Individual_1825	0.000270943	0.00178969	0.00414504	-0.00287691	0.00224421
Individual_1826	0.000261047	-0.00392785	0.000450639	-0.00562859	-0.00228078
Individual_1827	0.000245296	0.000392544	0.00846434	0.0191824	0.00399882
Individual_1828	0.000233129	0.011936	0.00766261	0.00731718	0.00453738
Individual_1829	0.000208797	0.000670594	-0.00769113	-0.0278232	-0.0258611
Individual_1830	0.000164728	-0.00332688	0.00263558	0.00490204	-0.00139052
Individual_1831	0.000148941	-0.0300702	0.0178604	-0.00017162	0.00341118
Individual_1832	0.000146924	0.0103321	-0.00984489	0.0038981	0.0124564
Individual_1833	0.000144297	0.0132014	-9.99223e-05	0.0138746	0.012921
Individual_1834	0.000140258	-0.0169909	-0.00462182	-0.00959422	0.0105259
Individual_1835	0.00012568	0.0126042	0.0245738	-0.0128924	0.0312493
Individual_1836	0.000123846	-0.00520137	-0.0022998	-0.00680408	-0.00112107
Individual_1837	0.000123117	0.00185811	0.00254668	-0.0080896	-0.00881856
Individual_1838	0.000120328	-0.0107384	-0.0142937	-9.79994e-05	0.00131412
Individual_1839	0.000116214	0.0137778	0.000189594	0.00424604	-0.000338899
Individual_1840	0.000107505	0.0264561	0.0234418	0.00486195	0.0139409
Individual_1841	0.000106826	-0.016023	-0.0157466	-0.0131924	0.00213001
Individual_1842	0.000100168	-0.000172025	-0.00581429	-0.0120814	-0.00152445
Individual_1843	8.60797e-05	-0.00696028	-0.00886536	0.0065647	-0.00283088
Individual_1844	8.32425e-05	0.00183761	-0.0194922	-0.0150062	-0.0352188
Individual_1845	5.68151e-05	0.00219544	0.0123529	-0.0127451	0.00593826
Individual_1846	5.32473e-05	-0.00222176	0.0191402	0.00602036	0.0127917
Individual_1847	4.7568e-05	-0.00542353	0.00699606	-0.0093417	0.00402682
Individual_1848	4.63315e-05	0.031967	0.0248498	0.0228668	0.0139073
Individual_1849	2.73632e-05	0.00252843	-0.0133814	0.00980941	-0.00219935
Individual_1850	2.01389e-05	-0.0228695	-0.0254017	0.00690475	-0.0200395
Individual_1851	1.53165e-05	0.00824308	-0.0111224	-0.0082663	0.00613164
Individual_1852	1.26775e-05	0.00515283	0.00898567	-0.000430019	0.00313345
Individual_1853	-6.41885e-06	0.00801137	-0.00472609	-0.00258953	0.0133654
Individual_1854	-9.96183e-06	0.0175722	0.0150078	0.0146526	0.00666192
Individual_1855	-1.13938e-05	-0.0193279	-0.00675158	-0.0214662	-0.0364726
Individual_1856	-1.22082e-05	0.0407248	-0.0163673	-0.000447847	0.0163154
Individual_1857	-1.52171e-05	-0.00228335	0.035796	0.04723	0.0151764
Individual_1858	-3.25579e-05	-0.0138384	0.0208764	-0.0120353	0.0208484
Individual_1859	-4.18074e-05	-0.00976922	0.00241761	-0.00707435	-0.0090786
Individual_1860	-4.829e-05	-0.00916676	-0.0179785	-0.0169706	-0.0106921
Individual_1861	-8.63155e-05	-0.0117637	0.00773353	-0.00354637	0.0150036
Individual_1862	-8.98542e-05	-0.00105112	0.00290085	-0.00497023	0.004661
Individual_1863	-0.000114519	0.0216885	0.0277408	0.0289844	0.0117643
Individual_1864	-0.000118138	0.00282404	0.00892842	0.0308839	0.0577196
Individual_1865	-0.000122431	0.00441174	0.00504821	-0.00847952	-0.00721761
Individual_1866	-0.00012359	0.0143645	0.0260022	0.00277263	-0.00251657
Individual_1867	-0.000134451	0.00836469	-0.000846739	0.00274799	0.00183071
Individual_1868	-0.000148762	-0.00927542	-0.00437908	-0.00198809	0.0114768
Individual_1869	-0.000163699	0.0062144	0.00220092	0.0135591	0.00449576
Individual_1870	-0.000166622	-0.0152674	0.0122056	-0.00616542	-0.000660345
Individual_1871	-0.000166693	0.00616107	-0.000988682	-0.00456864	0.00206574
Individual_1872	-0.000173214	0.0111293	-0.0130022	-0.00110676	-0.0217094
Individual_1873	-0.00018822	0.000460237	0.00443372	-0.00281511	-0.00341709
Individual_1874	-0.000193392	0.00361924	-0.0147301	0.00177513	0.00160672
Individual_1875	-0.000196912	0.00318177	0.00980259	0.00270193	0.00519627
Individual_1876	-0.00020264	0.00857474	0.00375098	0.00940171	-0.00179919
Individual_1877	-0.000219632	-0.0115703	-0.00312134	0.0171584	0.00943143
Individual_1878	-0.000235808	-0.00961427	-0.00950415	0.00812596	0.0135388
Individual_1879	-0.000253096	0.0122087	-0.00783484	0.0257597	0.0104617
Individual_1880	-0.000278446	0.0100852	0.0165151	0.0169706	0.00174205
Individual_1881	-0.000322888	-0.0184721	-0.00351175	-0.0100607	0.00753078
Individual_1882	-0.000384162	0.00934957	-0.0027948	-0.00237051	-0.00832688
Individual_1883	-0.000384453	-0.00371693	-0.00407422	0.00349008	-0.00612153
Individual_1884	-0.00038553	-0.00313102	-0.00968416	0.00368127	-0.000531949
Individual_1885	-0.000397814	0.00244877	0.0049687	-0.00698224	0.00991842
Individual_1886	-0.000412651	0.0041799	0.00377515	-0.00239711	0.0022203
Individual_1887	-0.000445009	0.00320379	0.0051185	0.00441979	0.0250486
Individual_1888	-0.000462866	-0.0159687	-0.0203178	-0.0135485	-0.0148478
Individual_1889	-0.000544075	-0.00142899	0.0163438	0.00244938	0.0229183
Individual_1890	-0.000576206	0.00746514	0.00618973	-0.00364142	0.000416822
Individual_1891	-0.000615762	-0.0014365	0.00180791	-0.0168383	-0.00777582
Individual_1892	-0.000640888	0.0198278	-0.00961894	0.016035	0.0135102
Individual_1893	-0.000658967	0.00945776	0.00933045	0.0143041	-0.00244629
Individual_1894	-0.000661498	-0.0187995	-0.028002	0.00176263	-0.00765001
Individual_1895	-0.000662223	0.017701	-0.00366991	-0.00282658	0.00663654
Individual_1896	-0.000704574	0.00571842	0.00511271	-0.0067401	0.0327897
Individual_1897	-0.000707291	0.00165802	0.00601774	0.00566817	0.00496221
Individual_1898	-0.000736822	0.00164003	0.0133008	0.0224447	0.00406933
Individual_1899	-0.000747478	0.00198054	0.00301493	0.00796107	0.00539451
Individual_1900	-0.000769007	0.00897079	0.00176065	0.00559336	0.00317654
Individual_1901	-0.000781393	0.0100678	0.0172287	-0.00567397	-0.00515956
Individual_1902	-0.00081251	-0.0188667	0.0140611	0.0111149	0.0171591
Individual_1903	-0.000825108	0.0131497	0.0124946	-0.00652727	0.0117866
Individual_1904	-0.000832041	0.00228838	0.0125784	0.0015981	0.00783671
Individual_1905	-0.000834695	0.00763117	-0.00693578	0.00626284	0.00545827
Individual_1906	-0.000850956	0.011233	-0.0167424	0.00790878	0.0221111
Individual_1907	-0.000852628	0.00295483	0.00841671	-0.00975755	0.0113922
Individual_1908	-0.000855409	0.0199099	0.00390474	0.00236775	-0.0113687
Individual_1909	-0.000861208	0.00531442	-0.0146053	-0.00463416	-0.00877048
Individual_1910	-0.000886292	0.00420575	0.0109404	0.00188025	0.00702678
Individual_1911	-0.000888777	0.00387257	-0.0168926	0.0037589	0.00782869
Individual_1912	-0.000896495	-0.0119927	-0.0159628	-0.0157249	0.00677978
Individual_1913	-0.000901913	0.0107885	0.0188717	0.022319	0.00062105
Individual_1914	-0.000905787	0.0338945	0.00707353	0.0241517	0.0189193
Individual_1915	-0.000910837	-0.0207069	-0.019513	-0.0102522	-0.0037339
Individual_1916	-0.000937383	-0.00879351	-0.0169831	-0.0168654	-0.0226758
Individual_1917	-0.000940513	0.00872686	0.0175156	-0.00564933	0.00516937
Individual_1918	-0.000944326	-0.0113387	-0.00910882	-0.0145415	-0.00398491
Individual_1919	-0.000950375	0.00978618	0.00664416	0.00579037	0.00635323
Individual_1920	-0.000954195	0.0167714	0.00320219	0.00313582	-0.0250271
Individual_1921	-0.000956879	-0.0153068	-0.013063	-0.0193898	-0.0136073
Individual_1922	-0.000963298	-0.014513	0.00949854	-0.00907588	-0.00571036
Individual_1923	-0.000977717	-0.00191665	0.0209907	0.0072023	-0.0145257
Individual_1924	-0.000984404	0.00507941	-0.00812722	-0.00999216	-0.010285
Individual_1925	-0.000988894	0.000400678	0.0049863	0.00370564	0.0115036
Individual_1926	-0.000996155	-0.0252355	-0.0233887	-0.0152128	-0.0062189
Individual_1927	-0.00101629	0.000213632	0.0108229	0.00135918	0.00669589
Individual_1928	-0.00104403	0.0115856	0.00153941	0.00311891	-0.00934918
Individual_1929	-0.00104933	0.00535974	0.00211727	0.00544139	0.00563225
Individual_1930	-0.00105583	-0.00380754	0.0127163	0.00691908	0.00451687
Individual_1931	-0.0010686	0.00889738	-0.00120208	0.0080212	0.0075936
Individual_1932	-0.0010718	0.0106996	-0.0145915	0.00556062	0.00263722
Individual_1933	-0.00108747	-0.0177856	-0.00220318	-0.00189431	-0.0107289
Individual_1934	-0.0011159	0.00983601	0.0171058	0.00829654	0.00961998
Individual_1935	-0.0011228	0.000182987	-0.0081065	0.00954873	0.0120205
Individual_1936	-0.00112669	-0.00997072	-0.00209815	0.00418113	0.00335878
Individual_1937	-0.00115405	-0.00518979	0.0057152	0.0131398	0.0103205
Individual_1938	-0.00115724	0.0056918	-0.00504068	0.00377377	0.017129
Individual_1939	-0.00119436	0.00221632	-0.0116273	-0.00432729	-0.00831697
Individual_1940	-0.00120628	-0.00745895	-0.00387726	-0.00179164	-0.0115981
Individual_1941	-0.00121071	-0.0307027	0.00734436	-0.0317628	0.00485285
Individual_1942	-0.00122123	-7.77108e-05	0.00432195	0.015026	-0.0139982
Individual_1943	-0.00122723	0.0154793	-0.0125903	-0.00699466	0.0117934
Individual_1944	-0.0012365	-0.0112995	-0.00310352	0.0037109	0.00178901
Individual_1945	-0.00124582	0.0261442	0.0159939	0.0080762	0.032782
Individual_1946	-0.00124832	-0.00911153	-0.00286034	0.00977111	-0.0343098
Individual_1947	-0.00126192	0.0212543	-0.0031148	0.0195881	0.000757032
Individual_1948	-0.00126937	0.00035776	0.00625151	-0.00159847	0.00948122
Individual_1949	-0.00127318	-0.0157509	0.00930078	-0.00510394	0.00740466
Individual_1950	-0.0012744	-0.00308618	-0.00635442	0.00271773	0.00862733
Individual_1951	-0.00128439	-0.00447164	0.00111622	-0.000928088	0.00691384
Individual_1952	-0.00128984	-0.00453534	0.001732	0.00197157	-0.0035451
Individual_1953	-0.00131823	0.0011089	-0.0131485	0.008577	0.00875058
Individual_1954	-0.00132888	-0.00927891	0.0175537	0.0342821	0.0269981
Individual_1955	-0.001339	-0.00581218	-0.00524097	0.00158243	-0.00598054
Individual_1956	-0.00134573	-0.0122764	-0.00309982	0.00123031	-0.0121452
Individual_1957	-0.00135113	-0.00943212	0.00162355	-0.00196224	0.00891629
Individual_1958	-0.00139357	0.00632087	-0.00664913	-0.00263927	-0.0149581
Individual_1959	-0.00140927	-0.00888007	-0.0117643	-0.00397848	0.00296835
Individual_1960	-0.00141041	0.00198539	0.00398492	-0.000679571	0.00162013
Individual_1961	-0.0014533	0.0203202	-0.00519908	0.00706269	0.0128457
Individual_1962	-0.00145762	0.0380937	0.0299046	0.0182514	0.0217776
Individual_1963	-0.00146577	-0.00265216	0.00121983	-0.0110867	-0.0159138
Individual_1964	-0.0014872	-0.0103669	0.0118855	-0.00533473	0.00674988
Individual_1965	-0.00149894	0.0130098	0.0135802	0.00239444	0.00290202
Individual_1966	-0.00151048	-0.023851	0.00170172	-0.0086813	0.00605977
Individual_1967	-0.00152127	-0.00457847	-0.00967196	-0.00064431	-0.00972697
Individual_1968	-0.00153846	0.00210562	-0.000866423	-0.0324225	-0.0104791
Individual_1969	-0.00155134	0.0108628	0.00163782	0.0207046	0.00174945
Individual_1970	-0.00155288	0.00114171	0.00077332	0.0102894	0.0207722
Individual_1971	-0.00156744	-0.00488962	0.0137078	0.0109192	-0.0106632
Individual_1972	-0.00161594	-0.0150208	-0.0100745	-0.0160453	-0.0146552
Individual_1973	-0.00161681	0.00130662	0.00113281	0.00469032	0.00773539
Individual_1974	-0.00162349	-0.00770801	0.000566432	-0.00766001	-0.010112
Individual_1975	-0.00163385	0.00364925	-0.00834421	0.00864686	0.00242434
Individual_1976	-0.00166386	-0.00860755	0.00814033	-0.00994966	-0.0196183
Individual_1977	-0.00167507	0.00934984	-0.010887	-0.00213134	0.0042922
Individual_1978	-0.00169362	-0.026841	-0.0401233	-0.0250024	-0.0244458
Individual_1979	-0.00173694	-0.00256368	-0.00393295	-0.00712226	0.00182386
Individual_1980	-0.00175307	-0.00531834	0.010925	-0.00501074	-0.00298966
Individual_1981	-0.00175724	-0.0173051	-0.0230299	-0.00735061	-0.00733325
Individual_1982	-0.00177187	-0.00879146	-0.0149902	0.0144148	0.0110448
Individual_1983	-0.00181462	-0.00366767	-0.00820381	-0.0158375	-0.0222269
Individual_1984	-0.00181627	-0.000807048	-0.000644508	-0.0085569	-0.00210765
Individual_1985	-0.00182058	0.001481	0.0138082	0.00741496	0.0065814
Individual_1986	-0.00182444	-0.00848669	-0.0165052	0.00130771	-0.000280938
Individual_1987	-0.00184414	-0.0213388	0.0058821	-0.0014542	0.00581876
Individual_1988	-0.00184669	-0.0101388	0.00288351	-0.00364319	0.0192784
Individual_1989	-0.00186234	-2.88384e-05	0.000833178	0.00153604	-0.00280155
Individual_1990	-0.0018765	0.00796916	0.013446	0.000181711	0.0157507
Individual_1991	-0.00192103	0.0204031	-0.0367133	0.00533061	-0.0283806
Individual_1992	-0.00193633	0.00246028	-0.00309628	0.00278852	0.00760398
Individual_1993	-0.00194898	-0.00664589	-0.0196856	-0.0110725	-0.0307471
Individual_1994	-0.00195957	-0.00806216	0.0108001	-0.0104899	-0.0240629
Individual_1995	-0.00196934	-0.0065552	0.00580542	-0.00172028	-0.00306918
Individual_1996	-0.00197282	0.0204897	0.0105545	0.00316238	-0.00739001
Individual_1997	-0.00198038	-0.0377367	-0.0198749	-0.031724	0.000576856
Individual_1998	-0.00199801	-0.0121897	-0.0101281	0.0160492	-0.00111247
[truncated: 1,347 more rows]

## Sheet: proportion of variance
The proportion of variance explained by each PC (%)
PC1	25.64
PC2	21
PC3	19.27
PC4	17.6
PC5	16.5
